# Supplementary material for: Towards a proteomic plasma biomarker panel for diagnosing vasculitis remission
Source: Nat Commun. 2026 Jul 21;17:6825. doi: 10.1038/s41467-026-75755-6 (PMC13389191; doi:10.1038/s41467-026-75755-6)
Supplement: Supplementary file 3 — Supplementary Data 1 [file 41467_2026_75755_MOESM3_ESM.xlsx]

## Sheet: Legend
Supplementary Data 1 Global Proteome data from discovery cohort, DIA-MS
Sample columns contain log2 tranformed label-free (LFQ) intensity values, normalized and imputed
ProteinGroups	Uniprot IDs of all protiens within this group		Disease Group (label and color code)
Gene name	gene name based to Uniprot database		A, Active
ProteinDescriptions	protein description based on Uniprot database		R, Remission
Pvalue	p-value for protein identification
Qvalue	q-value (FDR) for protein identification		PR3_A, PR3 Active
Cscore	discriminant scores for protein identification		MPO_A, MPO Active
Nr of Peptide Sequences (Experiment-wide)	number of distinct peptides identified for the protein group		PR3_R, PR3 Remission
Evidence Count (Experiment-wide)	number of peptide identifications for the proteins group in total		MPO_R, MPO Remission
Completeness (%)	fraction of valid values within the cohort (Coverage) in %		HC, Healthy
Inflammatory response GO BP	"+" indicates GO term "Inflammation response" annotation
Coagulation GO BP	"+" indicates GO term "Coagulation" annotation
VTE signature	"+" indicates "Venous thromboembolism " signature annotation
Organ Fibrosis	"+" indicates "Organ fibrosis " signature annotation
Complement pathway (alternative)	"+" indicates Complement pathway "alternative" annotation
Complement pathway (classical)	"+" indicates Complement pathway "classical" annotation
Complement pathway (MBL)	"+" indicates Complement pathway "Mannose lectin binding" annotation
Welch's T-test Significant Active PR3 vs HC FDR10, two-sided	"+" indicates significance, PR3-A vs HC (Healthy control) at FDR10
Log2 fold change PR3-A vs HC	Fold change, log2 transformed, PR3-A vs HC (Healthy control)
q-value Active PR3-A vs HC	FDR adjusted p-value, PR3-A vs HC (Healthy control)
p-value PR3-A vs HC (-log10)	p-value, -log10 transformed, PR3-A vs HC (Healthy control)
Welch's T-test Significant Active MPO vs HC FDR10, two-sided	"+" ndicates significance, MPO-A vs HC (Healthy control) at FDR10
Log2 fold change MPO-A vs HC	Fold change, log2 transformed, MPO-A vs HC (Healthy control)
q-value Active MPO-A vs HC	FDR adjusted p-value, MPO-A vs HC (Healthy control)
p-value MPO-A vs HC (-log10)	p-value, -log10 transformed, MPO-A vs HC (Healthy control)
Welch's T-test Significant AAV-A vs AAV-R_BH-FDR5, two-sided	"+" indicates significance, AAV-A vs AAV-R at FDR5
Log2 fold change AAV-A vs AAV-R	Fold change, log2 transformed, AAV-A vs AAV-R
q-value AAV-A vs AAV-R	FDR adjusted p-value AAV-A vs AAV-R
p-value AAV-A vs AAV-R (-log10)	p-value, -log10 transformed, AAV-A vs AAV-R
Welch's T-test Significant PR3-A vs PR3-R_BH-FDR5, two-sided	"+" ndicates significance, PR3-A vs PR3-R at FDR5
Log2 fold change PR3-A vs PR3-R	Fold change, log2 transformed, PR3-A vs PR3-R
q-value PR3-A vs PR3-R	FDR adjusted p-value PR3-A vs PR3-R
p-value PR3-A vs PR3-R (-log10)	p-value, -log10 transformed, PR3-A vs PR3-R
Welch's T-test Significant MPO-A vs MPO-R_BH-FDR5, two sided	"+" indicates significance, MPO-A vs MPO-R at FDR5
Log2 fold change MPO-A vs MPO-R	Fold change, log2 transformed, MPO-A vs MPO-R
q-value MPO-A vs MPO-R	FDR adjusted p-value MPO-A vs MPO-R
p-value MPO-A vs MPO-R (-log10)	p-value, -log10 transformed, MPO-A vs MPO-R
MetadeconR significant (DEPs)	"+" indicates significance, AAV-A vs AAV-R
q-value AAV-A vs AAV-R (MetadeconR)	FDR adjusted p-value
Confounder status (MetadeconR)	indicates, if protein is confounded, deconfounded or not significant
Panel 21	"+" indicates category Panel 21
Panel 7	"+" indicates category Panel 7
Welch's T-test were
(1) Moiseev, S. et al. Association of venous thromboembolic events with skin, pulmonary and kidney involvement in ANCA-associated vasculitis: a multinational study. Rheumatology (Oxford) 60, 4654-4661 (2021). https://doi.org/10.1093/rheumatology/keab071
(2) Barrat J et al . Complement-Mediated Kidney Diseases: Role of Alternative Pathway in Glomerular Inflammation. Kidney Int Rep, 2025 Dec 4;11(2):103705. doi: 10.1016/j.ekir.2025.11.029
(3) Gu C et al. Identification of Common Genes and Pathways in Eight Fibrosis Diseases. Front Genet. 2021 Jan 15;11:627396. https://doi.org/10.3389/fgene.2020.627396

## Sheet: Supplementary Data 1
Supplementary Data 1 Global Proteome data from discovery cohort, DIA-MS
ProteinGroups	Gene name	ProteinDescriptions	Pvalue	Qvalue	Cscore	Nr of Peptide Sequences (Experiment-wide)	Evidence Count (Experiment-wide)	Completeness (%)	Inflammatory response GO BP	Coagulation GO BP	VTE signature (1)	Complement pathway (classical) (2)	Complement pathway (MBL) (2)	Complement pathway (alternative) (2)	Organ Fibrosis (3)	Welch's T-test Significant Active PR3 vs HC FDR10	Log2 fold change PR3-A vs HC	q-value Active PR3-A vs HC	p-value PR3-A vs HC (-log10)	Welch's T-test Significant Active MPO vs HC FDR10	Log2 fold change MPO-A vs HC	q-value Active MPO-A vs HC	p-value MPO-A vs HC (-log10)		Welch's T-test Significant AAV-A vs AAV-R_BH-FDR5	Log2 fold change AAV-A vs AAV-R	q-value AAV-A vs AAV-R	p-value AAV-A vs AAV-R (-log10)	Welch's T-test Significant PR3_Active_Remission_BH-FDR5	Log2 fold change PR3-A vs PR3-R	q-value PR3-A vs PR3-R	p-value PR3-A vs PR3-R (-log10)	Welch's T-test Significant MPO-A vs MPO-R_BH-FDR5	Log2 fold change MPO-A vs MPO-R	q-value MPO-A vs MPO-R	p-value MPO-A vs MPO-R (-log10)		MetadeconR significant (DEPs)_BH-FDR10	q-value AAV-A vs AAV-R (MetadeconR)	Confounder status (MetadeconR)		Panel 21	Panel 7		1318_PR3_A	141_PR3_A	1758_PR3_A	1828_PR3_A	3_PR3_A
P02765	AHSG	Alpha-2-HS-glycoprotein	0.000290321	0.00212577	1.01855	10	2997	100	+							+	-1.27083	1.47e-11	12.2328	+	-1.59028	8.88e-08	8.87912		+	-1.16102	0	13.8189	+	-1.23185	0	11.3691	+	-0.891293	0.0302222	3.05706		+	2.81089e-10	Deconfounded		+	+		20.699	22.3294	22.192	22.5871	22.9011
Q16853	AOC3	Membrane primary amine oxidase	0.00103062	0.00225373	0.998633	2	322	98.1481	+						+	+	-0.595786	0.0364512	1.73717		0.0199131	0.950868	0.0372223			-0.291427	0.136837	1.05513		-0.496956	0.0681268	1.40811		0.0224512	0.969731	0.0368791			0.352575	not significant					16.3848	15.505	14.6947	14.5238	15.6109
P02743	APCS	Serum amyloid P-component	0.000374696	0.00212577	1.01534	9	1607	100	+							+	0.75144	1.09e-09	10.2138	+	0.574252	0.000178947	4.61522		+	0.278421	0.00341333	2.84601	+	0.343491	0.00544	2.72722		0.173656	0.474431	0.684689		+	0.00303956	Deconfounded					20.5739	21.83	21.4392	20.8689	21.7753
B0YIW2;P02656	APOC3	Apolipoprotein C-III	0.00103754	0.00225373	0.998487	6	1424	100	+							+	0.420206	0.0634061	1.46375		0.38532	0.105209	1.31255			0.235545	0.216912	0.834339		0.31575	0.210521	0.842245		0.0506456	0.938634	0.0805242			0.289556	not significant					24.3239	24.1906	24.1547	21.1386	24.0347
O75882;O75882-2	ATRN	Attractin;Isoform 2 of Attractin	0.000300042	0.00212577	1.01815	23	2442	100	+							+	-0.926047	2.33e-07	7.56318		-0.479614	0.121899	1.23486		+	-0.438141	0.0155146	2.12825	+	-0.499938	0.0116201	2.30031		-0.423173	0.464916	0.712495		+	0.0301548	Confounded					17.8418	17.8174	17.9083	17.8726	18.9007
P15291;P15291-2	B4GALT1	Beta-1,4-galactosyltransferase 1;Isoform Short of Beta-1,4-galactosyltransferase 1	0.00159564	0.00247262	0.986648	4	137	56.7901	+								0.530303	0.515612	0.391825		0.892132	0.289684	0.758729			0.557655	0.30486	0.650606		0.869748	0.189572	0.892192		-0.313025	0.861666	0.161048			0.257377	not significant					15.5288	14.4709	11.9439	13.4688	16.9042
P06681	C2	Complement C2	0.000654088	0.00212577	1.00719	8	1323	100	+								0.0442455	0.72556	0.193541		-0.0427944	0.804037	0.13454		+	0.18774	0.043	1.65227	+	0.253275	0.0201538	2.02299		0.054448	0.881742	0.140994		+	0.085813	Confounded					17.3402	17.1588	17.9149	17.4255	18.2626
P01024	C3	Complement C3	0.000290321	0.00212577	1.01855	134	33179	100	+							+	0.18539	0.0397353	1.69262		-0.0570747	0.663144	0.257717			-0.0148514	0.889338	0.075933		-0.0496306	0.636735	0.271409		0.143603	0.545614	0.578534			0.747788	not significant					24.7409	25.2334	25.3639	24.8029	25.9395
P0C0L4	C4A	Complement C4-A	0.000290321	0.00212577	1.01855	87	20464	100	+			+					0.172246	0.341144	0.608336	+	0.42299	0.0727709	1.53959			-0.190817	0.22146	0.819671		-0.264515	0.132619	1.07608		-0.0873753	0.897649	0.123748			0.452243	not significant					21.4317	22.9147	23.6371	22.3611	24.0467
P0C0L5	C4B	Complement C4-B	0.000921628	0.00217029	1.00098	6	1201	100	+			+				+	0.615405	6.31e-06	5.99512		0.241971	0.158764	1.09528			0.153658	0.199967	0.877027		0.217031	0.0887843	1.27152		0.112664	0.795794	0.22989			0.320848	not significant					19.2169	19.5987	19.5866	19.1373	20.0476
P01031	C5	Complement C5	0.000290321	0.00212577	1.01855	63	10850	100	+						+	+	0.408983	3.43e-06	6.29253	+	0.443711	0.00058972	3.97769			0.160071	0.0500669	1.56584	+	0.220347	0.0202297	2.0184		0.00259461	0.989243	0.00686697		+	0.062526	Confounded					21.3985	21.2117	20.9811	20.5603	22.0451
A0A087X1J9;A0A0B4J2E2;P10147;P55773;P55773-2;Q16663	CCL15	C-C motif chemokine 15 (Fragment);C-C motif chemokine;C-C motif chemokine 3;C-C motif chemokine 23;Isoform Long of C-C motif chemokine 23;C-C motif chemokine 15	0.00303093	0.00317595	0.95974	1	128	78.3951	+							+	0.791333	0.00916368	2.43767		-0.0602448	0.923936	0.0534351			0.444555	0.189983	0.903433		0.446044	0.177805	0.929364		0.699704	0.55592	0.557604			0.124438	not significant					16.2623	14.2728	14.8464	15.2333	14.9651
P55774	CCL18	C-C motif chemokine 18	0.00117836	0.0023269	0.995535	2	174	72.2222	+							+	2.39901	1.24e-12	13.4584	+	2.29091	2.77e-05	5.57544		+	1.46463	0	7.52461	+	1.39613	0	5.65693	+	1.66446	0.04016	2.72254		+	8.47099e-07	Confounded					15.9265	11.8907	14.432	14.8286	14.3812
P08571	CD14	Monocyte differentiation antigen CD14	0.00074697	0.00212577	1.00493	12	2113	100	+							+	0.48776	0.000380118	3.97912	+	0.674994	0.000387738	4.20705			0.226469	0.0561891	1.51269		0.260673	0.0694877	1.39829		0.0861992	0.822	0.198443		+	0.0650677	Deconfounded					18.6434	18.5145	18.7168	18.6187	18.1411
C9JHR8;F5GZZ9;Q86VB7;Q86VB7-2;Q86VB7-3;Q86VB7-4	CD163	Scavenger receptor cysteine-rich type 1 protein M130;Scavenger receptor cysteine-rich type 1 protein M130;Scavenger receptor cysteine-rich type 1 protein M130;Isoform 2 of Scavenger receptor cysteine-rich type 1 protein M130;Isoform 3 of Scavenger receptor cysteine-rich type 1 protein M130;Isoform 4 of Scavenger receptor cysteine-rich type 1 protein M130	0.000337004	0.00212577	1.01671	9	705	99.3827	+						+	+	0.641758	2.48e-05	5.31861		0.419648	0.155566	1.10697		+	0.600518	0.000783505	3.78435	+	0.689195	0.000423529	3.79571		0.451863	0.396745	0.862251		+	0.000296895	Confounded					17.0894	15.9637	15.745	15.4711	14.2582
P36222	CHI3L1	Chitinase-3-like protein 1	0.000953903	0.00218529	1.00028	5	270	69.7531	+							+	2.94877	3.5e-08	8.54744	+	3.2506	5.13e-07	7.77052		+	1.10687	0.00368627	2.78678	+	1.29316	0.0122842	2.2705		0.561052	0.532403	0.606845		+	0.00283703	Confounded					17.2734	15.7812	14.4225	15.9306	11.0947
P02741	CRP	C-reactive protein	0.000351005	0.00212577	1.01619	7	592	89.5062	+						+	+	5.03961	1.01e-18	20.0764	+	3.47343	5.93e-07	7.68637		+	2.72078	0	12.2872	+	3.2587	0	12.0081	+	1.88553	0.0437143	2.62888		+	1.44236e-09	Confounded					19.9125	16.2859	19.4564	20.3977	20.1835
P09603	CSF1	Macrophage colony-stimulating factor 1	0.00157851	0.00247262	0.987031	3	160	59.2593	+						+	+	1.66688	1.19e-08	9.06281	+	1.9197	1.29e-06	7.24244		+	0.919091	5.55556e-05	4.71867	+	0.981558	0.000505747	3.70793		0.690001	0.266056	1.17699		+	0.000150977	Deconfounded					14.0195	10.3133	13.3861	11.8516	12.7139
E9PEK4;P07333	CSF1R	Receptor protein-tyrosine kinase;Macrophage colony-stimulating factor 1 receptor	0.000544853	0.00212577	1.01008	8	724	100	+								-0.338369	0.160626	0.995014		-0.262445	0.53169	0.394622			-0.145167	0.53245	0.359201		-0.100265	0.698545	0.223737		-0.277688	0.747282	0.285507			0.377406	not significant					15.4815	14.7346	14.2274	15.244	14.8531
Q16610;Q16610-4	ECM1	Extracellular matrix protein 1;Isoform 4 of Extracellular matrix protein 1	0.000596556	0.00212577	1.00868	20	2369	100	+								0.167363	0.180794	0.93574		0.255504	0.126077	1.21277			-0.0266058	0.846455	0.107322		-0.00131501	0.991675	0.00411983		-0.115036	0.761823	0.265335			0.754893	not significant					17.4296	17.4314	17.2636	17.7771	17.6312
P00748	F12	Coagulation factor XII	0.00053128	0.00212577	1.01046	22	3417	100	+	+						+	-0.600432	0.00029373	4.10162	+	-0.294623	0.0560092	1.67939		+	-0.306047	0.0159808	2.11412	+	-0.371431	0.0299178	1.84		-0.239601	0.463233	0.728874		+	0.0478613	Confounded					19.459	18.361	20.0114	20.5347	20.9776
P00734	F2	Prothrombin	0.000346721	0.00212577	1.01634	38	9032	100	+	+	+						0.109739	0.281175	0.704389	+	-0.283305	0.0340154	1.94045			0.027328	0.831336	0.119232		0.049489	0.724581	0.20091		0.0927483	0.720639	0.306517			0.853921	not significant					21.9739	22.1342	20.6806	21.84	22.6908
P00451	F8	Coagulation factor VIII	0.0044833	0.00441774	0.952347	1	110	58.0247	+	+							0.106461	0.86759	0.0929911		0.809696	0.268822	0.803287			0.0774971	0.890819	0.0744248		0.0646992	0.918086	0.0508692		-0.105007	0.954645	0.055519			0.847507	not significant					15.8204	11.4151	14.7016	14.8114	13.5201
P02751-1	FN1	Isoform 1 of Fibronectin	0.000381368	0.00212577	1.01511	86	12547	100	+	+					+		-0.0247674	0.963738	0.026209		0.571482	0.190104	1.0017			0.266924	0.461685	0.432738		0.477936	0.262263	0.730081		-0.428606	0.622885	0.435603			0.431538	not significant					15.4254	18.7802	17.8424	17.482	14.5817
P00738	HP	Haptoglobin	0.000330542	0.00212577	1.01695	31	10015	100	+							+	1.31962	3e-06	6.35495	+	1.32597	3.96e-06	6.591		+	0.840702	0.000190476	4.29776	+	0.976721	0.00230508	3.15355		0.507226	0.160444	1.56859		+	8.6725e-08	Deconfounded					27.133	26.3538	28.1707	26.8098	28.4789
P05362	ICAM1	Intercellular adhesion molecule 1	0.00065237	0.00212577	1.00724	7	741	100	+						+	+	0.264885	0.0335291	1.77777		0.159419	0.427419	0.534029			0.216378	0.0592313	1.48341	+	0.315439	0.0165051	2.11818		0.00696533	0.985487	0.0122681		+	0.0482438	Confounded					16.1278	15.4548	15.2425	15.1247	16.0775
P22692	IGFBP4	Insulin-like growth factor-binding protein 4	0.000869731	0.00216588	1.00212	5	374	95.0617	+							+	1.26537	0.0012243	3.42669		0.497096	0.177447	1.03714			0.383694	0.204251	0.865828		0.735414	0.0726993	1.37905		-0.240158	0.595343	0.465005			0.299995	not significant					16.1457	16.7155	17.3696	16.1104	14.888
Q9NPH3;Q9NPH3-2;Q9NPH3-5	IL1RAP	Interleukin-1 receptor accessory protein;Isoform 2 of Interleukin-1 receptor accessory protein;Isoform 4 of Interleukin-1 receptor accessory protein	0.00108593	0.00228538	0.997467	8	891	100	+							+	-0.80509	4.31e-07	7.26611	+	-0.786908	0.00228139	3.30961		+	-0.55515	0	5.13286	+	-0.631503	0	5.18539		-0.374564	0.362723	0.928643		+	0.000118344	Confounded					15.5064	15.2795	15.3614	16.2423	15.8192
Q14624	ITIH4	Inter-alpha-trypsin inhibitor heavy chain H4	0.000290321	0.00212577	1.01855	45	9549	100	+							+	0.762155	6.85e-05	4.84053	+	0.597558	0.017771	2.27436			0.168191	0.334633	0.595378	+	0.418185	0.0365085	1.73365		-0.391152	0.375299	0.907304		+	7.24435e-05	Deconfounded		+			22.4058	21.2068	20.9394	20.7347	22.5071
Q14624-2	ITIH4	Isoform 2 of Inter-alpha-trypsin inhibitor heavy chain H4	0.00262039	0.00284797	0.963558	2	209	85.1852	+								0.292052	0.419466	0.504882		-0.137123	0.817995	0.12393			0.19812	0.581765	0.31135		0.184164	0.680478	0.238137		0.362558	0.719873	0.312514			0.47546	not significant					14.8006	12.6165	14.288	15.7834	15.2416
P10721;P10721-2	KIT	Mast/stem cell growth factor receptor Kit;Isoform 2 of Mast/stem cell growth factor receptor Kit	0.00620455	0.00587587	0.946757	2	120	50.6173	+							+	-1.33533	0.000276626	4.13145	+	-0.712434	0.0902507	1.42318		+	-0.880729	0.00130909	3.43393	+	-0.897033	0.0118222	2.29072	+	-1.03027	0.0396923	2.71469		+	0.00187409	Confounded					10.6542	10.3678	9.86329	12.8554	10.9294
H0YAC1;P03952	KLKB1	Plasma kallikrein (Fragment);Plasma kallikrein	0.000343971	0.00212577	1.01645	30	5283	100	+	+						+	-0.512937	1.02e-06	6.84704	+	-0.629882	1.4e-05	5.92111		+	-0.233559	0.00605988	2.56488		-0.179946	0.086755	1.28657		-0.328705	0.166	1.52324		+	0.0100328	Confounded					20.1849	20.301	19.9595	20.1088	20.9829
P01042	KNG1	Kininogen-1	0.000369185	0.00212577	1.01553	29	6573	100	+	+							-0.0635122	0.47536	0.440091		-0.0195184	0.853854	0.0967886		+	-0.271803	0	5.90988	+	-0.244101	0.000767677	3.51747	+	-0.352695	0.0301053	3.01004			0.421306	not significant					23.1595	23.0111	22.4769	22.9442	23.597
P01042-2	KNG1	Isoform LMW of Kininogen-1	0.000389383	0.00212577	1.01483	3	188	86.4198	+	+							0.350745	0.518606	0.38772		0.21778	0.762566	0.163879			-0.232718	0.646449	0.254905		-0.143982	0.816108	0.121606		-0.408608	0.804839	0.219476		+	2.39959e-05	Deconfounded					14.6353	11.6293	15.9549	16.7519	15.7695
P04264	KRT1	Keratin, type II cytoskeletal 1	0.000290321	0.00212577	1.01855	26	3480	100	+							+	1.2326	0.000276626	4.13537		-0.117287	0.819703	0.120687		+	0.851023	0.00387097	2.7627	+	1.25318	0.000368421	3.98447		0.280979	0.746158	0.285091		+	0.00384634	Confounded					20.9432	18.9955	20.9508	18.3626	19.6385
P08779	KRT16	Keratin, type I cytoskeletal 16	0.000664577	0.00212577	1.00693	4	206	69.7531	+								0.645578	0.254156	0.763871		0.0149804	0.988546	0.0100573			0.712589	0.105771	1.18637		0.917502	0.0919355	1.252		0.404738	0.77633	0.251123		+	0.0615639	Deconfounded					13.7444	7.46203	13.8266	13.2224	12.1541
P18428	LBP	Lipopolysaccharide-binding protein	0.000579429	0.00212577	1.00913	12	1148	100	+							+	1.81987	3.32e-14	15.1468	+	1.5828	6.75e-06	6.29903		+	0.985907	0	8.78545	+	1.14504	0	8.09861		0.67006	0.151945	1.67773		+	6.36667e-08	Deconfounded					19.2427	17.9402	19.0021	20.0478	19.2916
P09960	LTA4H	Leukotriene A-4 hydrolase	0.000751121	0.00212577	1.00483	4	189	79.6296	+								0.286209	0.475046	0.441419	+	0.624853	0.0896592	1.42776			0.594193	0.0672292	1.39994		0.63526	0.158177	0.983957		0.391183	0.555584	0.544817		+	0.0528267	Confounded					13.4998	15.3738	13.8164	13.9215	10.4599
P61626	LYZ	Lysozyme C	0.000622524	0.00212577	1.008	6	865	100	+							+	0.888609	5.44e-06	6.0635	+	0.444835	0.0496419	1.73955			0.279996	0.0712368	1.37383		0.366398	0.062365	1.45973		0.204244	0.611486	0.450195			0.197757	not significant					16.6533	17.9169	18.055	16.0691	16.6344
P11226	MBL2	Mannose-binding protein C	0.000290321	0.00212577	1.01855	7	837	100	+				+			+	0.970593	0.000247988	4.19142	+	0.873208	0.0179807	2.26213		+	0.669319	0.0112	2.30558	+	0.922016	0.00548344	2.72183		0.0829636	0.936645	0.0841378		+	0.031782	Confounded					17.2076	17.8126	16.8822	17.2785	17.1983
Q04721	NOTCH2	Neurogenic locus notch homolog protein 2	0.00264298	0.00286186	0.963294	3	226	85.8025	+							+	-0.393127	0.0294967	1.8541		-0.0113068	0.975696	0.0201043			-0.150659	0.478466	0.416811		-0.199372	0.363935	0.563551		-0.147948	0.870309	0.150415		+	0.0429545	Confounded					13.1256	12.4564	12.3273	11.2219	12.7908
P02763	ORM1	Alpha-1-acid glycoprotein 1	0.000552832	0.00212577	1.00985	12	3245	100	+							+	1.81237	1.08e-21	23.7487	+	1.38638	1.08e-06	7.3664		+	1.00839	0	13.9611	+	1.09363	0	13.2884	+	0.930077	0.0177778	3.70654		+	7.12227e-11	Confounded					27.4134	26.6382	26.6328	26.6792	26.7984
P19652	ORM2	Alpha-1-acid glycoprotein 2	0.000489624	0.00212577	1.01166	8	2301	100	+							+	0.541015	0.000332523	4.04509	+	0.436513	0.00505222	2.91392		+	0.371384	0.00332432	2.86879	+	0.392391	0.0222453	1.97061		0.351934	0.217344	1.32385		+	0.0151676	Deconfounded					22.089	21.3778	21.4862	22.047	22.9128
P02776	PF4	Platelet factor 4	0.00102835	0.00225373	0.998681	1	166	100	+	+					+		-0.269368	0.385687	0.546186		-0.268752	0.348246	0.658243			0.0222191	0.942537	0.0392913		-0.116592	0.742361	0.182157		0.360383	0.590066	0.485896			0.671604	not significant					19.4799	22.7846	21.6214	15.7608	19.8716
P10720	PF4V1	Platelet factor 4 variant	0.000745742	0.00212577	1.00496	3	465	99.3827	+								-0.0668988	0.870056	0.0878662		-0.412947	0.10415	1.32481			-0.240643	0.335394	0.595434		-0.150287	0.716274	0.209556		-0.35573	0.449793	0.755505			0.59903	not significant					17.644	20.5678	19.2024	10.5729	18.5344
Q13093	PLA2G7	Platelet-activating factor acetylhydrolase	0.000554417	0.00212577	1.00981	3	413	100	+								-0.200377	0.191955	0.90749		0.212234	0.368841	0.618118		+	-0.304946	0.0284726	1.84498		-0.296158	0.0540153	1.53283		-0.451749	0.22778	1.28759		+	0.0224052	Confounded					15.2065	16.1863	14.156	13.8733	15.7522
P02775	PPBP	Platelet basic protein	0.000650634	0.00212577	1.00728	5	640	99.3827	+	+							0.141374	0.718519	0.20146		0.245047	0.53169	0.395182			0.0625507	0.790452	0.150636		0.0256046	0.930782	0.0415178		0.121103	0.816713	0.206817			0.449387	not significant					18.2899	22.2186	20.7034	15.8513	19.2163
P63000;P63000-2	RAC1	Ras-related C3 botulinum toxin substrate 1;Isoform B of Ras-related C3 botulinum toxin substrate 1	0.00198329	0.00256626	0.976933	2	88	50	+	+					+		0.278262	0.56542	0.338303	+	0.754137	0.0975923	1.38241			0.258594	0.432646	0.464441		0.285533	0.541322	0.366357		0.0483214	0.960239	0.0450349			0.372207	not significant					9.84677	12.3929	10.9877	10.8208	10.6987
Q99969	RARRES2	Retinoic acid receptor responder protein 2	0.000439251	0.00212577	1.0132	2	405	100	+								-0.181469	0.370646	0.567842		-0.350779	0.10415	1.3252			0.0704072	0.675571	0.232754		0.120854	0.580672	0.320899		-0.0011072	0.99745	0.00191846			0.628422	not significant					14.7618	15.1742	16.0408	14.784	15.7433
P05109	S100A8	Protein S100-A8	0.000324076	0.00212577	1.0172	5	768	100	+		+				+	+	3.20492	1.57e-19	20.9842	+	2.4273	6.5e-08	9.36711		+	1.66747	0	11.667	+	1.89171	0	10.1739	+	1.35718	0.0356	2.89618		+	2.65967e-09	Deconfounded					19.3439	17.9839	19.3321	16.3354	18.7139
P06702	S100A9	Protein S100-A9	0.000412616	0.00212577	1.01405	4	701	100	+						+	+	1.85135	1.16e-11	12.3858	+	1.6362	1.94e-06	6.9616		+	0.921506	5.12821e-05	4.56634	+	1.12227	0	5.2546		0.497534	0.568088	0.520347		+	6.80959e-05	Deconfounded					17.984	16.9111	17.771	15.1451	17.0036
P0DJI8	SAA1	Serum amyloid A-1 protein	0.000312986	0.00212577	1.01763	11	1616	100	+		+					+	4.30719	1.47e-17	18.8348	+	2.90106	1.24e-05	5.99905		+	2.34169	0	10.8495	+	2.86777	0	11.3655		1.48666	0.124963	1.88658		+	1.64124e-08	Deconfounded					19.5189	20.2878	22.2949	20.1217	20.0489
P0DJI9	SAA2	Serum amyloid A-2 protein	0.000630628	0.00212577	1.00779	4	348	87.037	+							+	5.98772	1.98e-20	22.0073	+	3.90127	8.88e-08	8.88524		+	3.22282	0	13.6955	+	4.04227	0	14.3626		1.85945	0.122261	1.96489		+	7.59207e-11	Deconfounded					19.7553	17.8148	23.1365	17.2708	18.3467
P35542	SAA4	Serum amyloid A-4 protein	0.000494635	0.00212577	1.01151	5	1247	100	+							+	0.61525	5.12e-05	4.98969		0.288078	0.139624	1.16137			0.173173	0.206905	0.857509	+	0.381648	0.0195317	2.03897		-0.235562	0.487087	0.668762			0.177062	not significant					21.9787	21.9355	23.0324	20.9096	22.503
P16109;Q5R345;Q5R349	SELP	P-selectin;p-selectin;p-selectin (Fragment)	0.0020249	0.00258448	0.975761	5	143	51.8519	+	+	+				+	+	0.952715	0.0112882	2.33468	+	1.02727	0.0112103	2.5173		+	0.865232	0.0046	2.67782	+	1.2006	0.00361765	2.95416		0.0251277	0.976701	0.0228082		+	0.00417677	Confounded					12.6633	10.7838	14.9844	9.24106	12.8728
P01009	SERPINA1	Alpha-1-antitrypsin	0.000290321	0.00212577	1.01855	36	12131	100	+	+	+					+	0.652425	4.69e-08	8.36253	+	0.417015	0.00619512	2.81227		+	0.589991	0	7.6021	+	0.743508	0	7.1667		0.287329	0.232682	1.2717		+	5.19029e-08	Confounded					26.7113	26.6881	27.4443	26.5432	26.6115
P01011	SERPINA3	Alpha-1-antichymotrypsin	0.000424315	0.00212577	1.01367	22	6033	100	+							+	1.65287	1.98e-20	22.0474	+	1.1583	2.74e-06	6.77572		+	1.01645	0	14.9925	+	1.29052	0	16.6037		0.498684	0.135797	1.81262		+	4.05599e-11	Deconfounded					25.6468	25.433	26.0357	25.1822	25.5955
P08697	SERPINF2	Alpha-2-antiplasmin	0.000290321	0.00212577	1.01855	22	5114	100	+	+					+	+	0.233138	0.0141359	2.2266		0.0568658	0.673659	0.246597			0.00727585	0.944565	0.0362101		0.156222	0.0815623	1.31866		-0.302215	0.23426	1.26212			0.946257	not significant					21.4615	21.2321	21.4488	21.7218	22.0759
P10451;P10451-4	SPP1	Osteopontin;Isoform D of Osteopontin	0.00173488	0.00250992	0.983412	2	109	52.4691	+						+	+	2.01409	5.14e-05	4.98463	+	1.4663	0.0183912	2.24997		+	1.69608	0	5.71241	+	2.07925	0	5.4585		0.92855	0.413712	0.822575		+	2.38082e-05	Confounded					16.9377	12.2349	13.1644	15.6571	14.5659
P07996	THBS1	Thrombospondin-1	0.000290321	0.00212577	1.01855	26	2553	100	+	+					+	+	0.611198	0.00868641	2.46634	+	0.463506	0.0998955	1.35246			0.342181	0.0723268	1.36453		0.463092	0.0629382	1.45392		0.0923435	0.887265	0.133928		+	0.0354258	Confounded					15.6214	18.9091	18.4457	13.5497	16.5872
P19320	VCAM1	Vascular cell adhesion protein 1	0.000421904	0.00212577	1.01375	22	1820	100	+								0.258524	0.11485	1.1714	+	0.270925	0.0998955	1.36531		+	0.251702	0.0382629	1.70312	+	0.343281	0.0345374	1.77037		0.0247098	0.956744	0.0536967		+	0.0571787	Deconfounded					16.9139	16.3419	15.6172	15.6203	14.7848
O95497	VNN1	Pantetheinase	0.0013151	0.0023418	0.992686	4	267	82.0988	+								-0.682875	0.142654	1.06162		-0.243726	0.600884	0.323537		+	-0.776439	0.0132063	2.22752	+	-1.04847	0.0164264	2.12415		-0.246803	0.76563	0.261128		+	0.0867177	Confounded					11.8183	10.1066	9.71961	10.2947	13.1183
P04217	A1BG	Alpha-1B-glycoprotein	0.000296262	0.00212577	1.01831	15	4320	100									-0.109683	0.152655	1.02517		-0.0638689	0.617603	0.306201			-0.109716	0.115782	1.13994		-0.102931	0.188251	0.897343		-0.140175	0.555553	0.550716			0.15404	not significant					23.3129	22.9747	23.1916	23.2486	23.6041
P04217-2	A1BG	Isoform 2 of Alpha-1B-glycoprotein	0.000609962	0.00212577	1.00832	1	169	99.3827								+	0.520166	0.028129	1.88235		0.253354	0.407989	0.558323			0.320798	0.0897051	1.26843		0.149397	0.566616	0.335547	+	0.819667	0.0350476	2.86669			0.122758	not significant					15.4806	15.1439	14.3179	16.2472	15.1467
P01023	A2M	Alpha-2-macroglobulin	0.000290321	0.00212577	1.01855	81	25663	100		+						+	-0.536953	9.3e-06	5.80066		-0.207403	0.392824	0.582253		+	-0.413857	0.00088	3.66184	+	-0.511057	6.15385e-05	4.48646		-0.277076	0.467422	0.697938		+	0.00140102	Confounded					24.0794	24.7001	23.9609	23.729	24.1112
P68133	ACTA1	Actin, alpha skeletal muscle	0.00122483	0.0023269	0.994568	4	671	100								+	0.765803	0.00133571	3.38189	+	0.762295	0.00355819	3.0967		+	0.483223	0.0157874	2.12192	+	0.687021	0.00819048	2.49869		-0.0124681	0.983111	0.0155257		+	0.014709	Confounded					17.6019	15.628	18.3657	17.0932	18.2115
P60709	ACTB	Actin, cytoplasmic 1	0.000365584	0.00212577	1.01566	20	3177	100		+						+	1.49666	5.56e-07	7.14456	+	1.12975	0.000502018	4.05985		+	0.894468	5.7971e-05	4.79714	+	1.19471	0	4.95219		0.274128	0.661209	0.387424		+	0.000242017	Confounded					19.49	17.1954	19.2026	18.153	19.2781
P12814;P12814-2;P12814-3	ACTN1	Alpha-actinin-1;Isoform 2 of Alpha-actinin-1;Isoform 3 of Alpha-actinin-1	0.000704733	0.00212577	1.00594	20	896	96.2963		+						+	0.769193	0.0219147	2.01127	+	0.840643	0.0403172	1.85405			0.542532	0.065806	1.41209		0.590295	0.0987461	1.21487		0.404399	0.697979	0.353158		+	0.0722672	Confounded					13.8752	11.3557	15.5314	10.4998	14.2245
P61158	ACTR3	Actin-related protein 3	0.00148541	0.00239884	0.989075	5	178	62.963								+	0.971978	0.00201172	3.18593		0.217949	0.685077	0.23421		+	0.868583	0.00258993	3.00057	+	1.07256	0.0020177	3.22474		0.600512	0.463577	0.718307		+	0.0052949	Confounded					12.9704	12.2733	13.3368	10.8214	13.8372
B4E3Q4;Q9NZK5	ADA2	Adenosine deaminase;Adenosine deaminase 2	0.00190325	0.00255816	0.97913	2	258	88.2716									-0.295809	0.539887	0.361924		0.194015	0.673659	0.246848			-0.568507	0.062861	1.43686	+	-0.969149	0.0149637	2.1692		0.25921	0.785011	0.239556			0.1305	not significant					9.61795	15.3999	14.3965	14.2138	12.2117
O15204;O15204-2	ADAMDEC1	ADAM DEC1;Isoform 2 of ADAM DEC1	0.00784622	0.00726563	0.942415	3	118	56.1728									0.398163	0.25539	0.759655	+	1.30342	0.000300267	4.35			-0.262193	0.262771	0.729343		-0.476923	0.0924487	1.24747		-0.0138748	0.981612	0.0169032			0.628422	not significant					13.3656	13.1469	13.154	13.6024	12.7141
Q76LX8	ADAMTS13	A disintegrin and metalloproteinase with thrombospondin motifs 13	0.00137265	0.00235485	0.991479	12	1162	100		+						+	-0.6481	5.37e-05	4.96205	+	-0.558247	8.99e-05	4.983		+	-0.417836	0.0034094	2.84892	+	-0.433954	0.0326578	1.79553		-0.405853	0.132759	1.83054		+	0.000459664	Confounded					13.9003	15.5756	13.3252	13.9941	14.0936
A0A669KBE7;Q6UY14;Q6UY14-3	ADAMTSL4	ADAMTS-like protein 4;ADAMTS-like protein 4;Isoform 3 of ADAMTS-like protein 4	0.000299033	0.00212577	1.01819	8	417	99.3827									-0.233701	0.3169	0.646356		0.236522	0.440063	0.5119			0.0154049	0.962051	0.026086		0.156497	0.642298	0.266851		-0.471397	0.341022	0.977756			0.754376	not significant					15.313	13.2543	14.6321	13.6985	13.4965
Q8IZF2;Q8IZF2-2	ADGRF5	Adhesion G protein-coupled receptor F5;Isoform 2 of Adhesion G protein-coupled receptor F5	0.00220518	0.00265049	0.970828	2	266	95.0617									-0.0107122	0.980096	0.0145124		-0.0363177	0.910195	0.061445			-0.0393109	0.879574	0.0843687		0.0430196	0.897875	0.0650395		-0.23221	0.596718	0.472652			0.821021	not significant					14.8087	13.2693	14.4057	13.287	13.3425
Q86SQ4;Q86SQ4-3	ADGRG6	Adhesion G-protein coupled receptor G6;Isoform 3 of Adhesion G-protein coupled receptor G6	0.00178041	0.00251963	0.982299	4	266	82.716									-0.274576	0.335316	0.617296		0.0243182	0.955415	0.0336655			0.128858	0.616782	0.280619		0.128359	0.719103	0.206442		0.0392469	0.963461	0.046659			0.671604	not significant					13.0277	11.5783	9.63841	13.0981	13.1413
Q15848	ADIPOQ	Adiponectin	0.000391601	0.00212577	1.01476	3	506	100							+	+	-0.45981	0.00748622	2.53642		0.142842	0.53169	0.396832		+	-0.53459	0.00261972	2.98403	+	-0.565628	0.00681761	2.63051		-0.642069	0.165542	1.53075		+	0.00822827	Confounded					17.3463	16.9069	15.7109	16.5741	16.5296
P43652	AFM	Afamin	0.000290321	0.00212577	1.01855	33	5551	100								+	-0.903743	4.58e-08	8.38876	+	-0.631673	0.000155347	4.69283		+	-0.865054	0	12.179	+	-0.898813	0	7.87133	+	-0.865441	0.008	5.33606		+	1.44236e-09	Confounded					21.6091	22.0864	21.3244	21.4538	22.7744
P01019	AGT	Angiotensinogen	0.000695134	0.00212577	1.00618	16	3193	100							+	+	0.356152	0.00336196	2.94341		0.0913257	0.612588	0.31154		+	0.197658	0.0437787	1.64355	+	0.426016	0	4.61094		-0.278489	0.289879	1.12005		+	0.062526	Confounded					23.4657	24.1409	23.5064	23.6324	23.629
A0A087WWT3	ALB	Albumin	0.000754601	0.00212577	1.00475	1	224	90.1235							+		-0.514291	0.156745	1.00792		-0.537064	0.237929	0.872554		+	-1.23765	0	4.93267	+	-1.69464	0	6.12089		-0.116791	0.932618	0.093527		+	8.66667e-05	Deconfounded					15.3883	15.3529	15.6205	15.6344	16.512
A0A0C4DGB6	ALB	Albumin	0.000686703	0.00212577	1.00638	1	306	100							+	+	-0.663253	0.000249244	4.18588		0.310158	0.159626	1.09151			-0.316608	0.0592727	1.47573	+	-0.665571	0.000395062	3.87987		0.238189	0.589929	0.482306		+	0.0467684	Confounded					18.1774	18.3883	18.3882	18.4766	19.2516
B7WNR0	ALB	Albumin	0.000290321	0.00212577	1.01855	1	175	100							+	+	-1.1842	1.47e-10	11.2006	+	-1.16896	6.92e-05	5.1158		+	-0.540624	0.00249275	3.01499	+	-0.483101	0.00379856	2.91919		-0.685467	0.359069	0.936391		+	0.000245209	Confounded					20.0439	21.8472	21.1458	20.2976	21.6956
P02768	ALB	Albumin	0.000298777	0.00212577	1.0182	94	28631	100		+					+	+	-0.667506	1.14e-08	9.09082	+	-0.599895	0.000395643	4.19323		+	-0.423097	0.00075	3.79621	+	-0.518787	0	4.68783		-0.210399	0.637402	0.40963		+	4.57041e-06	Deconfounded					30.2434	30.6209	30.5437	30.6076	30.5062
Q13740;Q13740-2	ALCAM	CD166 antigen;Isoform 2 of CD166 antigen	0.00362898	0.00368792	0.956084	3	147	63.5802									-0.630242	0.135527	1.08982		0.396131	0.525859	0.404844		+	-0.812677	0.0132211	2.22588	+	-1.01195	0.00518121	2.75387		-0.638831	0.557508	0.547668		+	0.0146691	Confounded					12.3744	13.0713	10.039	12.6228	14.8892
J3KPS3;P04075	ALDOA	Fructose-bisphosphate aldolase;Fructose-bisphosphate aldolase A	0.00114939	0.0023269	0.996139	11	518	96.2963		+							0.0436765	0.920537	0.0520455		-0.273331	0.583942	0.336867			0.020051	0.950146	0.0327695		0.237216	0.499781	0.405842		-0.412956	0.533452	0.601437			0.2035	not significant					15.4733	14.8575	15.3848	13.9904	15.0852
P05062	ALDOB	Fructose-bisphosphate aldolase B	0.000290321	0.00212577	1.01855	10	338	79.6296									0.66973	0.115337	1.16834		-0.140347	0.748318	0.174472			0.585156	0.111926	1.15899		0.590377	0.182369	0.914704		0.818595	0.467891	0.693982			0.150322	not significant					14.9916	13.6135	12.4058	14.1939	13.9509
P02760	AMBP	Protein AMBP	0.000544748	0.00212577	1.01008	16	4282	100								+	0.632987	8.25e-05	4.73162	+	0.637799	0.000155311	4.69846		+	0.354186	0.00615385	2.55448		0.220814	0.159119	0.978359		0.677819	0.104	2.06505		+	0.00833846	Confounded					23.2359	22.1346	22.4528	21.9578	21.3725
S4R471	AMBP	Alpha-1-microglobulin (Fragment)	0.00438439	0.00433002	0.952729	1	116	70.9877									0.865552	0.333493	0.62218		1.05173	0.38457	0.594719			0.0335727	0.976277	0.0191508		0.0249007	0.978409	0.0116908		-0.00186632	0.998724	0.000568403			0.192653	not significant					14.8311	20.4891	20.2433	13.7715	12.8694
P03950	ANG	Angiogenin	0.0012391	0.00233241	0.994271	5	368	88.8889								+	1.87409	1.34e-07	7.82371		0.482905	0.349303	0.648603		+	0.74618	0.0266724	1.87634	+	0.989039	0.00459459	2.80824		0.576965	0.596486	0.465399		+	0.0689647	Deconfounded					15.2786	15.9964	16.9656	15.3791	15.0027
Q9Y5C1	ANGPTL3	Angiopoietin-related protein 3	0.00148535	0.00239884	0.989076	6	449	85.8025								+	0.886949	0.00655418	2.59788	+	1.12331	0.000174468	4.63156			0.0431591	0.878277	0.0842358		0.00434517	0.989731	0.00554993		0.0659423	0.907961	0.111024			0.605427	not significant					15.1021	15.3341	13.7968	14.0333	15.1996
K7EKF6;Q8NI99	ANGPTL6	Angiopoietin-related protein 6	0.000645327	0.00212577	1.00741	1	106	64.8148									0.00549772	0.988449	0.00888363		0.120482	0.763968	0.162284			-0.134162	0.55973	0.331604		-0.0959815	0.731102	0.193064		-0.262167	0.717022	0.319533			0.487236	not significant					12.6143	13.2423	11.1856	11.7511	12.9
P15144	ANPEP	Aminopeptidase N	0.000675731	0.00212577	1.00665	15	1479	100									0.0454265	0.850144	0.105629		-0.118607	0.614867	0.309027			-0.274872	0.0620685	1.4451		-0.122815	0.56211	0.341203		-0.595663	0.115628	2.01392		+	0.0837594	Confounded					15.0364	14.0565	12.281	14.6757	15.5387
P58335-4	ANTXR2	Isoform 4 of Anthrax toxin receptor 2	0.00201933	0.00258448	0.975919	6	245	67.284								+	-1.8317	7.78e-06	5.89503	+	-1.80921	0.000142777	4.74061		+	-1.61454	0	7.22089	+	-1.70822	0	5.02681		-1.39303	0.0843333	2.22379		+	1.29992e-07	Deconfounded					11.4785	14.9734	10.8749	13.1877	15.1108
Q9HDC9	APMAP	Adipocyte plasma membrane-associated protein	0.00130737	0.0023418	0.992848	9	834	100								+	0.750582	1.31e-05	5.62718	+	0.735476	0.000955192	3.74097		+	0.483539	0.00106667	3.56385	+	0.582598	0.000757895	3.55263		0.246674	0.586097	0.492317		+	0.00138224	Deconfounded		+			15.9876	18.1655	17.2573	16.3807	17.2232
P02647	APOA1	Apolipoprotein A-I	0.000290321	0.00212577	1.01855	33	10268	100		+					+	+	-0.847737	9.15e-12	12.5195	+	-0.502684	0.000310216	4.33105		+	-0.662003	0	11.2305	+	-0.664315	0	8.79602	+	-0.761223	0.016	4.65622		+	1.62656e-08	Confounded					26.6369	27.9439	27.0839	26.7919	27.4917
V9GYM3	APOA2	Apolipoprotein A-II	0.000789903	0.00213664	1.00393	8	1362	100								+	-1.16493	3.04e-12	13.0207	+	-0.940116	8.88e-08	8.91354		+	-0.90722	0	13.2888	+	-0.887944	0	9.27715	+	-1.02252	0.016	3.70452		+	1.80926e-10	Confounded					24.1581	25.8654	25.2312	24.968	25.7139
P06727	APOA4	Apolipoprotein A-IV	0.000290321	0.00212577	1.01855	38	8609	100								+	-0.379248	0.0291631	1.86179		0.001522	0.996284	0.00307078		+	-0.616872	0	4.83796	+	-0.650129	0.0008	3.57945		-0.651518	0.0671765	2.35059		+	0.000192561	Confounded					24.3704	24.9165	23.6366	22.7111	23.8288
A0A669KB69;Q6Q788	APOA5	Apolipoprotein A-V	0.00161511	0.00248216	0.986208	7	286	83.3333								+	0.788109	0.0167439	2.14292		0.500868	0.180304	1.02882		+	0.597307	0.0233422	1.94369	+	0.818048	0.0196117	2.03667		0.14654	0.838568	0.184514		+	0.0238633	Deconfounded					12.9367	13.7817	13.5828	15.271	15.0359
P04114	APOB	Apolipoprotein B-100	0.000290321	0.00212577	1.01855	254	56631	100		+							-0.074289	0.601322	0.302811		-0.0825329	0.636877	0.285735			-0.0804861	0.479717	0.413663		-0.0527279	0.736366	0.187819		-0.145642	0.622779	0.433291			0.642888	not significant					24.3682	25.2351	24.5381	23.5622	24.8424
K7ERI9;P02654	APOC1	Apolipoprotein C-I (Fragment);Apolipoprotein C-I	0.000935493	0.00217277	1.00067	5	1039	100									-0.241771	0.135738	1.08795	+	-0.988777	1.31e-05	5.95741		+	-0.450937	0.00384416	2.7695		-0.331701	0.0642581	1.44044		-0.514577	0.164738	1.50659		+	0.0140822	Deconfounded					22.5316	23.4085	22.736	22.4627	23.2382
P55056	APOC4	Apolipoprotein C-IV	0.000518393	0.00212577	1.01082	4	808	100									0.103133	0.612904	0.291933		0.250786	0.261572	0.816389			-0.268163	0.059	1.48593		-0.213934	0.258357	0.740575		-0.445216	0.137313	1.75433		+	0.0904154	Confounded					18.2699	17.2046	17.1533	16.29	17.0951
K7ER74	APOC4-APOC2	Apolipoprotein C-II	0.000294153	0.00212577	1.01839	6	1887	100									0.00639245	0.980233	0.013725		-0.011655	0.974781	0.0219964		+	-0.32672	0.0315391	1.79323		-0.334087	0.0780475	1.33863		-0.303279	0.497309	0.649957		+	0.0389721	Deconfounded					21.8299	23.121	22.7034	20.8788	22.5488
C9JF17;P05090	APOD	Apolipoprotein D (Fragment);Apolipoprotein D	0.000515872	0.00212577	1.01089	8	2282	100									0.21211	0.178529	0.942337		0.0365494	0.839535	0.106437			-0.207502	0.107397	1.17692		-0.08266	0.672384	0.244894		-0.458456	0.13454	1.78857		+	0.0620426	Confounded					22.4541	24.6905	22.6366	21.872	23.0291
P02649	APOE	Apolipoprotein E	0.00037444	0.00212577	1.01535	21	5926	100							+	+	1.12577	0.000106609	4.60167		-0.457125	0.111098	1.2858			0.348415	0.217301	0.834777		0.517321	0.0848	1.29907		0.417716	0.464066	0.72306			0.567322	not significant					18.5491	19.8124	21.5108	19.0464	18.7283
Q13790	APOF	Apolipoprotein F	0.000932358	0.00217277	1.00074	5	720	100									-0.103131	0.688826	0.225144	+	-0.898771	0.000562407	4.00232			0.017922	0.944552	0.0369387		-0.0253311	0.924799	0.0455663		0.36513	0.322262	1.02752			0.944789	not significant					16.2937	18.4187	17.4899	17.0431	16.7403
P02749	APOH	Beta-2-glycoprotein 1	0.000290321	0.00212577	1.01855	21	5337	100		+						+	0.339757	0.0129775	2.27063	+	-0.343773	0.047904	1.76293			-0.0620856	0.670403	0.237781		-0.0403152	0.787749	0.145815		0.0925599	0.784715	0.24071			0.532834	not significant					21.8508	23.0002	22.0864	22.0154	22.3284
O14791;O14791-2	APOL1	Apolipoprotein L1;Isoform 2 of Apolipoprotein L1	0.000321737	0.00212577	1.01729	19	3201	100									-0.0812317	0.699187	0.215351		-0.225412	0.239654	0.868144		+	-0.268738	0.0353306	1.74628		-0.185817	0.305817	0.658363		-0.427043	0.12752	1.91065		+	0.0482438	Confounded					18.5576	19.5395	18.4289	18.5968	19.9878
O95445	APOM	Apolipoprotein M	0.00101808	0.00225373	0.9989	2	491	100								+	-0.884537	0.000663286	3.70963		-0.225204	0.47264	0.466932		+	-0.613867	0.0029932	2.90425	+	-0.979011	0.000328767	4.09492		0.0758157	0.918449	0.102234		+	0.0021425	Confounded					15.8003	16.0224	14.6928	15.8039	15.8913
O95445-2	APOM	Isoform 2 of Apolipoprotein M	0.000439986	0.00212577	1.01317	8	1481	100								+	-0.651408	0.000276626	4.13035	+	-0.555727	0.00364068	3.08069		+	-0.809189	0	8.1751	+	-0.683112	0.000115942	4.34954	+	-1.14558	0.012	4.63975		+	9.36356e-07	Confounded					21.0381	21.7922	21.3675	21.4581	22.85
P61204;P61204-2;P84077	ARF3	ADP-ribosylation factor 3;Isoform 2 of ADP-ribosylation factor 3;ADP-ribosylation factor 1	0.00888452	0.00815811	0.939944	1	91	51.8519								+	-3.30584	0.000171928	4.36743	+	-3.01507	0.0115906	2.50016		+	-2.45449	0.00184848	3.13888	+	-3.03365	0.00303226	3.0626		-1.13114	0.577431	0.502381		+	0.0145569	Deconfounded					18.6475	11.0243	15.0227	10.7225	10.3785
P25311	AZGP1	Zinc-alpha-2-glycoprotein	0.000524939	0.00212577	1.01063	19	4882	100							+	+	0.657224	1.72e-08	8.89394	+	0.927867	9.4e-08	8.80864		+	0.285829	0.00733714	2.47171	+	0.331324	0.00883237	2.44744		0.0926916	0.766245	0.259735		+	0.0146691	Deconfounded					21.5028	22.0738	21.3086	20.6973	21.0077
H0YLF3	B2M	Beta-2-microglobulin (Fragment)	0.00113014	0.00231987	0.996541	2	531	100								+	1.82268	7.1e-08	8.15994	+	1.00559	0.000158151	4.67959		+	0.81885	0.000571429	3.91852	+	1.02967	0.000910891	3.49231		0.553277	0.311354	1.05883		+	0.00325812	Confounded					17.6133	17.6932	19.2965	16.977	15.3129
P61769	B2M	Beta-2-microglobulin	0.00177374	0.00251963	0.982464	1	162	99.3827								+	1.49637	8.38e-07	6.95026	+	2.14309	1.4e-06	7.18866		+	1.04048	5.26316e-05	4.59157	+	1.04211	0.00196429	3.24254		0.839969	0.154195	1.6252		+	0.000227052	Deconfounded		+			16.642	18.2815	18.3986	15.0643	16.8949
P80723	BASP1	Brain acid soluble protein 1	0.000943948	0.00217648	1.00049	3	143	64.8148								+	1.03129	0.000597812	3.75968		0.487818	0.101289	1.34163			0.427929	0.0637432	1.42965		0.565873	0.0782993	1.3388		0.256838	0.554874	0.544037			0.112432	not significant					13.6917	11.4753	13.5096	12.0097	9.60875
P06276	BCHE	Cholinesterase	0.000411652	0.00212577	1.01408	10	1197	100							+	+	-1.03806	5.3e-06	6.08886	+	-0.568629	0.0100931	2.56822		+	-0.908075	0	8.08003	+	-1.13484	0	6.79152		-0.49798	0.172	1.47772		+	1.4932e-07	Deconfounded					16.5243	17.4284	16.9419	17.6311	18.7607
J3KSD8;K7ES02;K7ESE8;Q13867	BLMH	Bleomycin hydrolase (Fragment);Bleomycin hydrolase (Fragment);Bleomycin hydrolase (Fragment);Bleomycin hydrolase	0.00277768	0.00297463	0.96188	3	158	71.6049			+				+		0.264758	0.633183	0.271271		0.697995	0.208151	0.947418			0.674097	0.152283	1.00151		0.882443	0.159229	0.979164		0.0346038	0.977231	0.0247663			0.354268	not significant					12.3295	10.59	13.8055	11.7076	12.0975
P30043	BLVRB	Flavin reductase (NADPH)	0.00107202	0.00228538	0.997759	6	290	72.2222									0.138335	0.77917	0.152931		0.262911	0.703287	0.215291		+	-1.13601	0.00159322	3.31268	+	-1.37535	0.000774194	3.56902		-0.590477	0.59543	0.468742		+	0.00478548	Confounded					11.7789	14.9113	13.076	10.5038	14.5921
Q8TDL5	BPIFB1	BPI fold-containing family B member 1	0.00108067	0.00228538	0.997577	7	355	73.4568									-0.495587	0.250316	0.772607		-0.2825	0.65131	0.268997			-0.461593	0.217078	0.836286		-0.335643	0.462018	0.447531		-0.833349	0.463865	0.733305			0.262958	not significant					12.4726	12.4002	11.4914	12.0546	14.5101
A6NC48;Q10588	BST1	ADP-ribosyl cyclase/cyclic ADP-ribose hydrolase;ADP-ribosyl cyclase/cyclic ADP-ribose hydrolase 2	0.000455455	0.00212577	1.01269	2	328	96.2963									-0.197201	0.510059	0.398357		-0.152388	0.673328	0.248908			-0.234217	0.353245	0.567224		-0.114059	0.760173	0.168502		-0.540719	0.297132	1.10108		+	0.0438091	Confounded					14.3074	14.3454	13.7883	14.5642	14.7245
P43251;P43251-2;P43251-3;P43251-4	BTD	Biotinidase;Isoform 2 of Biotinidase;Isoform 3 of Biotinidase;Isoform 4 of Biotinidase	0.000752337	0.00212577	1.0048	10	1785	100								+	-0.302741	0.02411	1.95865	+	-0.694304	0.00022517	4.50497		+	-0.490264	5.33333e-05	4.5949	+	-0.341505	0.00695652	2.60721		-0.733878	0.12766	1.9359		+	4.9961e-05	Confounded					17.2325	18.8459	17.3722	17.4945	17.6157
Q68DL7	C18orf63	Uncharacterized protein C18orf63	0.00128222	0.00233241	0.993373	1	158	96.9136								+	0.871258	0.0214662	2.02349		-0.578548	0.432355	0.526821			0.333765	0.423965	0.479823		0.358042	0.0622125	1.46288		0.715156	0.701361	0.342431			0.361929	not significant					20.965	21.4008	21.2182	20.1019	19.0539
P02745;X6RLJ0	C1QA	Complement C1q subcomponent subunit A;Complement C1q subcomponent subunit A (Fragment)	0.00135327	0.00235485	0.991886	3	608	100									0.19478	0.246219	0.780839		-0.0487789	0.801517	0.13827			-0.0754983	0.580535	0.31286		0.0309716	0.868744	0.0831774		-0.261006	0.372751	0.903292			0.62918	not significant					19.7744	21.1607	21.011	19.6854	19.8075
A0A0A0MSV6;D6R934;P02746	C1QB	Complement C1q subcomponent subunit B (Fragment);Complement C1q subcomponent subunit B;Complement C1q subcomponent subunit B	0.000566098	0.00212577	1.00949	7	1368	100				+				+	0.417622	0.00634661	2.61749	+	-0.660591	0.0127994	2.45185			0.171875	0.330714	0.604499	+	0.290747	0.0195169	2.03584		0.20977	0.699725	0.341218			0.234141	not significant					22.3873	22.8079	22.4283	21.2983	21.8144
P02747	C1QC	Complement C1q subcomponent subunit C	0.000700179	0.00212577	1.00605	6	1185	100									0.126705	0.620208	0.28421		0.185921	0.640587	0.277948			0.178382	0.500643	0.390246		0.42447	0.0790541	1.33246		-0.439453	0.625756	0.427324			0.124438	not significant					18.2837	18.4307	19.713	17.8263	18.0905
A0A3B3ISR2;B4DPQ0	C1R	Complement subcomponent C1r	0.000290321	0.00212577	1.01855	31	5887	100				+				+	0.596811	2.1e-09	9.87899	+	0.40658	0.000387738	4.20644			0.162916	0.0521919	1.5471	+	0.215744	0.0381176	1.71313		0.0919567	0.716332	0.325478		+	0.0667362	Confounded					20.0748	19.7192	19.8615	19.5415	19.9592
Q9NZP8	C1RL	Complement C1r subcomponent-like protein	0.000576132	0.00212577	1.00922	10	1130	100				+				+	0.71888	4.25e-06	6.19397		0.0792985	0.640587	0.27858			0.194933	0.129576	1.08186	+	0.36226	0.0205333	2.00995		-0.0185716	0.96258	0.0431619			0.139019	not significant					17.2438	17.0146	17.9446	17.1576	17.4707
C9IZP8	C1S	Complement C1s subcomponent (Fragment)	0.00419287	0.00418156	0.9535	1	156	95.0617				+				+	0.51436	0.000494383	3.84465		-0.387331	0.311435	0.719014		+	0.778019	0.00908889	2.38813		0.312091	0.0653333	1.42942	+	2.18772	0.0196667	3.45922		+	0.014189	Confounded					14.5062	15.1039	14.3116	16.7554	16.4236
P09871	C1S	Complement C1s subcomponent	0.000290321	0.00212577	1.01855	25	5514	100				+				+	0.247715	0.00957435	2.41504		0.0396771	0.780176	0.15237			0.0969554	0.270613	0.712961		0.14714	0.147349	1.02234		0.0378489	0.916138	0.104114			0.504216	not significant					22.3769	22.6305	22.2998	21.3654	22.98
B4E1Z4	C3_C5 convertase	C3/C5 convertase	0.000290321	0.00212577	1.01855	55	10158	100									0.187965	0.156745	1.00994		0.245486	0.138761	1.1682		+	0.199192	0.0476502	1.59358	+	0.259096	0.0394074	1.69177		0.0356952	0.932838	0.0884407			0.116177	not significant					22.2803	22.2624	23.0829	22.8491	23.557
P04003	C4BPA	C4b-binding protein alpha chain	0.00046504	0.00212577	1.01239	27	5098	100				+				+	0.48986	0.000170143	4.37742	+	0.505145	0.0137485	2.41561		+	0.384253	0.00149565	3.3606	+	0.359997	0.00863158	2.45959		0.438734	0.225206	1.29596		+	0.0030819	Confounded					23.3999	23.2523	23.1761	22.441	24.2989
P20851;P20851-2	C4BPB	C4b-binding protein beta chain;Isoform 2 of C4b-binding protein beta chain	0.000455849	0.00212577	1.01268	8	1800	100		+		+				+	0.778931	7.19e-08	8.14709	+	0.281478	0.0998955	1.35262		+	0.375339	0.00171875	3.20947	+	0.432444	0.003008	3.06151		0.387309	0.149316	1.66911		+	0.0042351	Confounded					19.6117	19.7912	19.3467	19.4021	20.2576
P13671	C6	Complement component C6	0.000290321	0.00212577	1.01855	38	6139	100							+		0.149078	0.26944	0.727011		0.164398	0.190757	0.998848			0.117288	0.262228	0.732044		0.0925844	0.559006	0.346304		0.172847	0.392955	0.872123			0.136396	not significant					19.5469	19.9582	20.0203	19.9466	20.7397
P10643	C7	Complement component C7	0.000290321	0.00212577	1.01855	34	5068	100								+	0.393385	0.00589677	2.65512	+	0.58599	0.000435955	4.13371			0.0943912	0.438377	0.456185		0.138203	0.357606	0.573907		-0.0709296	0.848538	0.175593			0.414871	not significant					21.613	21.1172	20.8566	19.6967	20.9186
P07357	C8A	Complement component C8 alpha chain	0.000290321	0.00212577	1.01855	17	2836	100									0.0666936	0.67841	0.233425	+	-0.575846	0.0100931	2.57071			-0.00188349	0.991355	0.00571099		0.13339	0.381383	0.542532		-0.136359	0.71919	0.321439			0.904377	not significant					16.3091	17.1311	17.6569	17.1745	17.4025
P07358	C8B	Complement component C8 beta chain	0.000417666	0.00212577	1.01389	23	3954	100								+	-0.495482	0.000249244	4.18373	+	-0.281792	0.0578422	1.66158			-0.180082	0.0963671	1.23147		-0.231476	0.0964528	1.22446		-0.119745	0.69743	0.351311			0.302279	not significant					17.0177	18.023	17.9256	18.0531	18.7924
P07360	C8G	Complement component C8 gamma chain	0.000467469	0.00212577	1.01232	11	1694	100									0.0630254	0.697966	0.217762	+	-0.5837	0.00283185	3.20911			-0.166877	0.257765	0.742524		-0.0313	0.852554	0.0963616		-0.300819	0.541375	0.589163			0.227796	not significant					17.2994	18.7453	17.9617	18.0198	18.9044
P02748	C9	Complement component C9	0.000290321	0.00212577	1.01855	23	3605	100								+	1.13911	4.72e-13	13.9288	+	1.32973	2.33e-07	8.37103		+	0.835947	0	10.4879	+	0.845859	0	7.49349	+	0.753862	0.0196364	3.52707		+	1.11806e-08	Deconfounded		+			21.8172	21.6926	22.2321	20.8329	22.0958
P00915	CA1	Carbonic anhydrase 1	0.000738033	0.00212577	1.00514	12	1057	99.3827									-0.222584	0.61915	0.285809		0.0199288	0.977443	0.0173439		+	-0.987334	0.00637209	2.53302	+	-1.39459	0.000782609	3.57233		-0.0683391	0.968	0.0362499		+	0.00260968	Deconfounded					16.4918	19.4917	16.5491	15.6221	15.8663
P00918	CA2	Carbonic anhydrase 2	0.000764176	0.00212577	1.00452	10	428	96.9136									0.0159753	0.968488	0.020744		0.344403	0.427419	0.533901			-0.521022	0.064443	1.42259	+	-0.695205	0.0494574	1.57391		-0.196255	0.831156	0.190905		+	0.0336318	Deconfounded					15.134	16.7616	14.8126	10.9147	14.8523
P54289	CACNA2D1	Voltage-dependent calcium channel subunit alpha-2/delta-1	0.00199316	0.00257145	0.976656	8	483	98.7654								+	-0.762787	0.0629727	1.46806		-0.336274	0.576917	0.345781			-0.10435	0.802551	0.139765		-0.149421	0.762011	0.166659		-0.124098	0.931667	0.0905513			0.621953	not significant					13.9023	16.2007	17.1043	15.6244	14.9937
J3KNB4;P49913	CAMP	Antibacterial peptide FALL-39;Cathelicidin antimicrobial peptide	0.000823309	0.00215984	1.00316	6	531	100									-0.133726	0.620718	0.282997		-0.348294	0.44983	0.496803		+	-0.486084	0.0499625	1.56976		-0.424722	0.129899	1.08586		-0.570451	0.466177	0.713022		+	0.0434594	Confounded					14.8132	16.4712	14.6428	15.8432	16.2695
A0A0C4DGH5;Q86VP6;Q86VP6-2	CAND1	Cullin-associated NEDD8-dissociated protein 1 (Fragment);Cullin-associated NEDD8-dissociated protein 1;Isoform 2 of Cullin-associated NEDD8-dissociated protein 1	0.00566814	0.00542062	0.94834	1	128	78.3951									0.938246	0.37144	0.565463		-1.47039	0.139624	1.16236			-0.257152	0.803473	0.140801		0.141312	0.908539	0.0579857		-0.496473	0.864493	0.157912			0.652116	not significant					11.2957	11.8402	10.7619	22.4049	16.7729
P04040	CAT	Catalase	0.000411544	0.00212577	1.01409	16	1168	100							+		-0.782722	0.115892	1.16503		0.780965	0.257306	0.824763			0.263603	0.536973	0.354874		-0.439192	0.357405	0.57311		1.50149	0.136721	1.79719			0.912188	not significant					14.6981	15.6521	20.0137	13.5009	14.3433
Q16627	CCL14	C-C motif chemokine 14	0.00088276	0.00217029	1.00183	1	157	95.679								+	1.18715	4.4e-08	8.41357	+	1.34826	1.29e-06	7.23897		+	0.755292	0	5.02605	+	0.813399	0.000378378	4.05193		0.564697	0.260199	1.18856		+	7.24435e-05	Deconfounded					16.3056	14.3083	14.8706	15.4045	15.1838
Q6YHK3;Q6YHK3-4	CD109	CD109 antigen;Isoform 4 of CD109 antigen	0.00197411	0.00255816	0.97719	3	336	97.5309							+		-0.119676	0.698313	0.216719		0.00246681	0.996284	0.00345725			-0.189387	0.439017	0.456514		-0.14009	0.707426	0.216278		-0.346664	0.450823	0.75638			0.581941	not significant					15.1055	14.2727	14.1124	14.1336	14.789
Q9HCU0	CD248	Endosialin	0.00184867	0.00253621	0.980569	3	107	52.4691							+		0.588877	0.129407	1.1135	+	1.32703	0.00406119	3.01777			-0.338684	0.276327	0.701061		-0.388784	0.319767	0.632956		-0.440872	0.556261	0.545741			0.245946	not significant					14.6579	13.5199	12.0336	14.1856	13.1659
H0Y5E4;H0YCV9;H0YD13;H0YDW7;P16070;P16070-10;P16070-11;P16070-12;P16070-13;P16070-14;P16070-15;P16070-16;P16070-17;P16070-18;P16070-3;P16070-4;P16070-5;P16070-6;P16070-7;P16070-8;P16070-9	CD44	CD44 antigen (Fragment);CD44 antigen (Fragment);CD44 antigen;CD44 antigen (Fragment);CD44 antigen;Isoform 10 of CD44 antigen;Isoform 11 of CD44 antigen;Isoform 12 of CD44 antigen;Isoform 13 of CD44 antigen;Isoform 14 of CD44 antigen;Isoform 15 of CD44 antigen;Isoform 16 of CD44 antigen;Isoform 17 of CD44 antigen;Isoform 18 of CD44 antigen;Isoform 3 of CD44 antigen;Isoform 4 of CD44 antigen;Isofor…	0.00179458	0.00251963	0.981946	4	406	98.1481		+					+		-0.052531	0.9131	0.0585582		0.535129	0.219616	0.916884			0.257902	0.427295	0.473333		0.179937	0.705026	0.219188		0.269363	0.71864	0.315314			0.83581	not significant					14.995	15.7833	14.9292	14.7806	14.7017
A0A2U3TZL5;E9PNW4;P13987;P13987-2	CD59	CD59 glycoprotein (Fragment);CD59 glycoprotein;CD59 glycoprotein;Isoform 2 of CD59 glycoprotein	0.00175066	0.00251407	0.983029	4	164	54.9383		+						+	0.908526	0.028829	1.86861	+	1.58955	5.24e-06	6.43906		+	0.919048	0.00486957	2.65828	+	0.912936	0.0384937	1.70783		0.726997	0.384462	0.885668		+	0.00398063	Confounded					14.5706	13.8515	14.6304	10.255	8.53837
O43866	CD5L	CD5 antigen-like	0.000327421	0.00212577	1.01707	13	1959	100								+	-0.669361	0.00246527	3.08454	+	-0.942313	0.00369842	3.06761			0.249636	0.338092	0.58721	+	0.568835	0.0393607	1.69106		-0.445469	0.596437	0.47407			0.361929	not significant					20.8878	21.2815	21.3576	20.8292	19.0101
Q9NPY3	CD93	Complement component C1q receptor	0.00144438	0.00236696	0.989957	4	421	96.2963									0.381332	0.213713	0.852042	+	0.865612	0.00106356	3.67581			-0.0762847	0.739176	0.182378		-0.0729466	0.815356	0.122831		-0.231584	0.53762	0.593593			0.734605	not significant					16.001	14.9368	15.0837	13.7848	14.2128
A0A087WXI5;P12830	CDH1	Cadherin-1	0.000717386	0.00212577	1.00564	5	301	80.2469							+	+	1.9617	1.25e-07	7.87182	+	2.1457	2.5e-07	8.20771		+	0.943095	0.00265734	2.97232	+	1.16566	0.00337313	2.97189		0.34467	0.714418	0.327657		+	0.0165901	Deconfounded					16.149	15.922	14.8016	13.5752	15.0041
P55290;P55290-4	CDH13	Cadherin-13;Isoform 4 of Cadherin-13	0.00120045	0.0023269	0.995075	8	513	100								+	-0.619964	0.000237174	4.21356		-0.200902	0.473323	0.465123			-0.278891	0.0595122	1.47287	+	-0.366588	0.0353886	1.76068		-0.192473	0.656729	0.39126		+	0.0291944	Confounded					16.1359	14.865	14.487	15.8394	14.307
P19022	CDH2	Cadherin-2	0.00451656	0.00444052	0.95222	5	157	54.9383							+	+	1.31818	0.00241237	3.09612	+	0.716177	0.0642093	1.6068		+	1.04219	0.00182946	3.17069	+	1.44216	0.000791209	3.57943		0.25018	0.831881	0.189727		+	0.000587861	Deconfounded		+			12.8145	13.9102	13.2887	13.6635	14.6557
P33151	CDH5	Cadherin-5	0.000290321	0.00212577	1.01855	10	1435	100								+	-0.337714	0.0219147	2.01287		-0.111009	0.533259	0.387477		+	-0.267032	0.0215926	1.99114	+	-0.301556	0.0438387	1.64018		-0.251771	0.412789	0.828059		+	0.0376068	Confounded					15.6266	16.9085	15.7984	15.4564	16.7529
D6RF86;P55285;P55285-2	CDH6	Cadherin-6;Cadherin-6;Isoform 2 of Cadherin-6	0.00217349	0.00263046	0.971641	3	177	65.4321									-0.550809	0.588283	0.31494		-0.756299	0.434675	0.52219			0.015915	0.983488	0.00969607		-0.1047	0.920779	0.0481582		0.372358	0.805859	0.218005			0.829319	not significant					13.43	9.85304	10.8399	20.5459	10.4748
A0A0G2JMW3;A0A0G2JP44;Q9HBB8;Q9HBB8-2;Q9HBB8-4	CDHR5	Cadherin-related family member 5;Cadherin-related family member 5;Cadherin-related family member 5;Isoform 2 of Cadherin-related family member 5;Isoform 3 of Cadherin-related family member 5	0.00312582	0.00325591	0.959057	1	151	80.8642									-0.325579	0.316932	0.645305		-0.193401	0.618045	0.304739			-0.28586	0.277241	0.697708		-0.131595	0.740776	0.183816		-0.702049	0.150811	1.67655			0.25532	not significant					13.5826	12.7959	13.4243	10.3244	13.9731
G8JLG2;Q15517;Q2L6G8	CDSN	Corneodesmosin	0.00144587	0.00236696	0.989925	1	82	50								+	1.75515	0.00655418	2.59851		0.579663	0.533259	0.387692			0.469257	0.433523	0.464527		1.20303	0.0756712	1.3562		-0.962105	0.556383	0.551631			0.334508	not significant					16.7991	11.7809	16.7237	12.4316	14.7625
P13688;P13688-10;P13688-2;P13688-8	CEACAM1	Carcinoembryonic antigen-related cell adhesion molecule 1;Isoform 10 of Carcinoembryonic antigen-related cell adhesion molecule 1;Isoform 2 of Carcinoembryonic antigen-related cell adhesion molecule 1;Isoform 8 of Carcinoembryonic antigen-related cell adhesion molecule 1	0.00231417	0.00270643	0.968336	1	114	64.8148		+							0.374267	0.14898	1.03808		-0.13255	0.732647	0.187085			0.056055	0.849436	0.10371		0.17734	0.562249	0.342148		-0.0855648	0.934299	0.078418			0.863506	not significant					12.7519	12.2115	12.3833	13.5642	14.0182
P11597	CETP	Cholesteryl ester transfer protein	0.00145714	0.002377	0.989684	5	421	96.9136								+	-0.899149	0.000422422	3.92556	+	-0.576441	0.0151033	2.35964			-0.384001	0.0544908	1.52902		-0.527517	0.0596296	1.48194		-0.132244	0.741683	0.290658		+	0.0325586	Confounded					13.4993	13.9387	13.2515	13.7147	15.5121
K7ERG9;P00746	CFD	Adipsin;Complement factor D	0.000295247	0.00212577	1.01835	12	1251	100		+				+		+	0.273152	0.0842086	1.33395	+	0.819464	0.000117542	4.84233		+	0.257546	0.049791	1.5691		0.153246	0.325658	0.622083		0.345763	0.334512	1.0026		+	0.0882731	Confounded					18.4374	17.4538	18.5199	16.7682	17.2972
P08603	CFH	Complement factor H	0.000290321	0.00212577	1.01855	69	16719	100									-0.0832994	0.41543	0.510045		0.0558233	0.732647	0.187293			0.0129723	0.908806	0.0609274		-0.0412781	0.732085	0.193319		0.102931	0.746343	0.283934			0.847255	not significant					21.9309	22.2804	22.2827	21.7198	22.8493
Q5TFM2	CFH	Complement factor H	0.000845803	0.00215984	1.00265	1	180	56.7901									-0.865795	0.164174	0.984388		0.600317	0.42882	0.531432			0.0764225	0.906943	0.0625451		-0.171822	0.816645	0.122941		0.235997	0.901781	0.117641			0.795225	not significant					11.1468	10.2074	15.3299	15.1037	10.5565
A0A3B3IQ51;P36980;P36980-2;V9GYE7	CFHR2	Complement factor H-related protein 2;Complement factor H-related protein 2;Isoform Short of Complement factor H-related protein 2;Complement factor H-related protein 2	0.000606584	0.00212577	1.00841	7	1423	100						+		+	1.01179	4e-07	7.30426	+	0.986594	0.000292762	4.36938		+	0.314217	0.05	1.57123	+	0.379682	0.0494826	1.57263		0.162301	0.758304	0.270325		+	0.0334899	Confounded					20.0764	19.2862	20.205	19.9259	19.0707
Q02985;Q02985-2	CFHR3	Complement factor H-related protein 3;Isoform 2 of Complement factor H-related protein 3	0.00106862	0.00228538	0.99783	9	1007	99.3827						+		+	0.562961	0.072329	1.4013	+	0.507808	0.0925935	1.41034			0.163504	0.505647	0.38373		0.211439	0.554448	0.35143		0.0634232	0.936625	0.0857979			0.149778	not significant					16.036	17.2327	19.7728	17.799	18.2493
Q92496;Q92496-2	CFHR4	Complement factor H-related protein 4;Isoform 2 of Complement factor H-related protein 4	0.000790262	0.00213664	1.00392	4	550	100									-0.0414041	0.869761	0.0910763		0.415022	0.27924	0.780683			-0.0531955	0.812733	0.130462		-0.121721	0.566739	0.336327		-0.0248631	0.976185	0.0267753			0.636901	not significant					17.5001	16.4256	18.5942	17.0942	18.1425
Q9BXR6	CFHR5	Complement factor H-related protein 5	0.000396487	0.00212577	1.01459	13	1694	100			+			+		+	0.653218	0.000643879	3.72498	+	0.903093	0.000424048	4.15434		+	0.478777	0.00618824	2.54651	+	0.590264	0.00566234	2.70287		0.131097	0.821009	0.200774		+	0.00478548	Deconfounded					17.2419	19.4215	19.9076	19.5028	20.1728
E7ETH0;G3XAM2;P05156	CFI	Complement factor I	0.00053326	0.00212577	1.0104	23	3614	100						+		+	0.339066	0.000380196	3.97644		0.00925833	0.967999	0.0272424		+	0.475096	0	7.02857	+	0.4495	0	5.77899	+	0.63771	0.012	4.3909		+	5.41115e-06	Deconfounded					20.9468	20.6871	21.315	20.8675	21.3778
P27918	CFP	Properdin	0.000290321	0.00212577	1.01855	16	2139	100						+		+	-0.477448	0.000348897	4.01895		-0.0576978	0.80518	0.133137			-0.204591	0.132667	1.06918		-0.30578	0.0514943	1.55173		-0.0854959	0.848058	0.17221		+	0.0615639	Confounded					18.5424	19.8316	18.8303	18.3135	19.0138
P10645	CHGA	Chromogranin-A	0.000562588	0.00212577	1.00959	8	274	56.1728								+	2.95558	9.79e-10	10.2726	+	2.75028	3.05e-08	9.82097		+	0.982816	0.00561963	2.5952	+	1.16429	0.0151134	2.16277		0.60287	0.532043	0.605416		+	0.015212	Confounded					17.1959	17.1715	15.3301	14.0509	13.4961
Q13231;Q13231-3;Q13231-4	CHIT1	Chitotriosidase-1;Isoform 3 of Chitotriosidase-1;Isoform 4 of Chitotriosidase-1	0.00109471	0.00229418	0.997282	3	138	56.7901								+	0.630748	0.0311297	1.82551	+	1.49311	0.000793905	3.84059			-0.0792432	0.835493	0.1141		-0.158714	0.715435	0.210882		-0.147586	0.893363	0.130192			0.795225	not significant					9.88961	12.4759	11.3167	12.8933	11.6042
O00533;O00533-2	CHL1	Neural cell adhesion molecule L1-like protein;Isoform 2 of Neural cell adhesion molecule L1-like protein	0.00122444	0.0023269	0.994576	13	1219	100								+	-0.446166	0.00505336	2.73182		-0.21968	0.331182	0.687657			-0.016083	0.925645	0.0495977		0.0971774	0.587843	0.314077		-0.36098	0.218149	1.32587			0.806491	not significant					15.9911	16.137	14.7423	15.455	16.1307
O75339	CILP	Cartilage intermediate layer protein 1	0.00235667	0.00270643	0.967497	1	131	79.0123								+	-2.04121	3.41e-07	7.38554		-0.385678	0.283383	0.773079		+	-1.04107	0.00176	3.23513	+	-1.68343	0	4.9979		0.0216257	0.98205	0.0152623		+	0.00108311	Deconfounded					14.3192	14.5419	10.96	9.38722	9.28523
E9PHK0;P05452	CLEC3B	Tetranectin	0.000475067	0.00212577	1.01209	10	1991	100								+	-1.15476	2.54e-16	17.4742		-0.215691	0.110135	1.29112		+	-0.764772	0	9.40408	+	-1.03593	0	12.3612		-0.38919	0.128157	1.90079		+	9.55382e-08	Deconfounded		+	+		16.1878	17.1103	16.4406	17.422	16.8594
O00299	CLIC1	Chloride intracellular channel protein 1	0.00203742	0.00258448	0.975407	2	151	72.2222								+	1.79367	2.17e-06	6.50657	+	1.58341	0.0121054	2.47867		+	0.990324	0.00655172	2.52327	+	1.60002	6.06061e-05	4.45682		-0.431923	0.668644	0.377175		+	0.0030819	Confounded					12.7515	12.6579	15.0298	12.2215	15.7593
P10909-6	CLU	Isoform 6 of Clusterin	0.000339077	0.00212577	1.01663	19	3481	100		+					+		0.017134	0.870056	0.08786	+	-0.251102	0.000967027	3.73186			0.00286639	0.974173	0.0143355		0.000333126	0.996337	0.0014179		0.0905525	0.701732	0.337646			0.637651	not significant					23.6237	24.1579	23.4373	22.782	23.5127
Q96KN2	CNDP1	Beta-Ala-His dipeptidase	0.00037148	0.00212577	1.01545	15	1998	100								+	-0.641854	0.000348897	4.02129	+	-1.1649	1.57e-05	5.8543		+	-0.524935	0.00160684	3.3269	+	-0.51348	0.00402817	2.88055		-0.393913	0.461726	0.728591		+	0.00155992	Deconfounded					15.3358	16.8975	15.0506	16.0866	14.4654
Q12860;Q12860-2	CNTN1	Contactin-1;Isoform 2 of Contactin-1	0.00103074	0.00225373	0.998631	5	396	92.5926								+	-2.11925	4.35e-08	8.42678	+	-0.854474	0.0220816	2.15669		+	-1.33511	0	6.12241	+	-1.66136	0	5.75722		-0.924217	0.150051	1.65763		+	6.87585e-05	Deconfounded					11.6977	12.2625	12.9317	11.7182	13.6492
A0A087X0K0;P39059	COL15A1	Collagen alpha-1(XV) chain	0.0013832	0.00235485	0.991256	5	219	79.6296									-0.191451	0.650177	0.258422	+	1.02411	0.00624625	2.80429		+	-0.697018	0.0142245	2.18706	+	-1.26226	0.00075	3.5525		0.311382	0.554155	0.543317		+	0.0321681	Confounded					8.6536	14.1193	14.2111	13.922	13.3385
P39060;P39060-1;P39060-2	COL18A1	Collagen alpha-1(XVIII) chain;Isoform 2 of Collagen alpha-1(XVIII) chain;Isoform 3 of Collagen alpha-1(XVIII) chain	0.00038776	0.00212577	1.01489	7	894	100								+	1.06695	1.3e-09	10.1248	+	1.35225	6.42e-07	7.62749		+	0.590903	0	5.6116	+	0.603836	0.000169014	4.22787		0.472682	0.162943	1.57614		+	9.24768e-05	Deconfounded					16.6396	15.729	16.1091	14.9872	16.186
P12111	COL6A3	Collagen alpha-3(VI) chain	0.000676277	0.00212577	1.00664	22	1860	100									-0.0381786	0.853045	0.103372	+	0.408517	0.0240564	2.11272			0.0516783	0.779408	0.157285		0.157366	0.397202	0.521031		-0.341678	0.233446	1.26623			0.547423	not significant					14.3944	14.0499	14.7379	13.6818	13.3435
Q9Y6Z7	COLEC10	Collectin-10	0.00438068	0.00433002	0.952743	2	85	51.2346					+			+	-1.2149	0.0141571	2.22424	+	-1.62329	0.0198538	2.20853		+	-1.05381	0.0199065	2.02021		-0.739477	0.186729	0.902154		-1.69589	0.163727	1.56997		+	0.0305234	Deconfounded					15.8174	13.1293	14.9661	12.7071	13.4522
Q9BWP8;Q9BWP8-10;Q9BWP8-2;Q9BWP8-3;Q9BWP8-4;Q9BWP8-5;Q9BWP8-6;Q9BWP8-7;Q9BWP8-8;Q9BWP8-9	COLEC11	Collectin-11;Isoform 10 of Collectin-11;Isoform 2 of Collectin-11;Isoform 3 of Collectin-11;Isoform 4 of Collectin-11;Isoform 5 of Collectin-11;Isoform 6 of Collectin-11;Isoform 7 of Collectin-11;Isoform 8 of Collectin-11;Isoform 9 of Collectin-11	0.00031125	0.00212577	1.0177	4	531	100					+			+	-0.591467	0.00257316	3.06379	+	-0.450808	0.0624698	1.62436			-0.242321	0.118199	1.13018		-0.248285	0.211448	0.839306		-0.270526	0.540895	0.587982			0.110212	not significant					13.0771	16.0338	15.1551	15.8419	14.7212
G3XAP6;P49747	COMP	Cartilage oligomeric matrix protein	0.00132821	0.00234579	0.992412	10	833	98.7654							+	+	-0.95392	0.00477796	2.76207	+	-1.21163	0.0150397	2.36647		+	-1.17572	0	4.83966	+	-0.967606	0.00720988	2.57562	+	-1.60468	0.0356364	2.83648		+	0.000113906	Deconfounded		+	+		16.5618	17.5775	16.5096	15.8597	11.1093
P31146	CORO1A	Coronin-1A	0.000290321	0.00212577	1.01855	3	340	98.7654								+	1.37623	6.82e-07	7.05042	+	0.742647	0.00297959	3.18375		+	0.637379	0.00223529	3.06905	+	0.86017	0.00259016	3.10652		0.286858	0.562535	0.531637		+	0.00759757	Confounded					13.0566	12.8834	14.1272	11.7889	13.5808
P00450	CP	Ceruloplasmin	0.000290321	0.00212577	1.01855	47	10438	100								+	0.276818	0.0145283	2.20792	+	0.365719	0.0421183	1.833		+	0.304822	0.00170968	3.24054	+	0.332622	0.00305344	3.02143		0.210042	0.500915	0.643895		+	0.000566259	Confounded					23.1517	22.4071	23.528	23.0538	23.6589
Q96IY4	CPB2	Carboxypeptidase B2	0.000640993	0.00212577	1.00752	12	1316	100		+							0.18908	0.17346	0.957094	+	0.486344	0.0179327	2.26796		+	0.318389	0.0144	2.17137	+	0.409382	0.00427972	2.8536		0.00626333	0.985289	0.0108376		+	0.0294298	Deconfounded					17.9998	17.6732	17.7135	17.515	17.764
P15169	CPN1	Carboxypeptidase N catalytic chain	0.000397137	0.00212577	1.01457	13	1901	100									0.0972764	0.437442	0.482823	+	-0.414348	0.022507	2.14388			-0.0943435	0.427912	0.474699		0.070598	0.576532	0.324692		-0.340916	0.336046	0.994005			0.316118	not significant					18.1213	18.3437	18.9688	18.3001	18.8657
P22792	CPN2	Carboxypeptidase N subunit 2	0.000508554	0.00212577	1.0111	15	2601	100								+	0.332599	0.0224546	1.99659	+	-0.408506	0.0155416	2.34475			-0.00525652	0.97396	0.0158936		0.0546111	0.726687	0.198067		0.0740227	0.866503	0.155039			0.845517	not significant					19.6	19.9603	20.5722	19.3752	20.4077
J3KPA1;P54108;P54108-2;P54108-3	CRISP3	Cysteine-rich secretory protein 3;Cysteine-rich secretory protein 3;Isoform 2 of Cysteine-rich secretory protein 3;Isoform 3 of Cysteine-rich secretory protein 3	0.00135969	0.00235485	0.991751	2	313	98.7654								+	-0.305121	0.0891736	1.30004	+	-1.20178	1.68e-05	5.81607			-0.213813	0.281287	0.690755		-0.043851	0.862914	0.0882909		-0.35562	0.465288	0.734011			0.364484	not significant					13.8937	15.141	15.9643	15.3213	14.688
A0A0C4DFP6;Q9NQ79;Q9NQ79-2	CRTAC1	Cartilage acidic protein 1;Cartilage acidic protein 1;Isoform 2 of Cartilage acidic protein 1	0.000319265	0.00212577	1.01738	11	1000	100								+	-0.729896	1.02e-07	7.98256		-0.122066	0.533259	0.387364		+	-0.647499	0	7.80568	+	-0.785671	0	8.69002		-0.495411	0.129583	1.92092		+	1.38032e-06	Confounded					16.2006	16.1366	15.1667	15.1314	14.9738
P01034	CST3	Cystatin-C	0.00138445	0.00235485	0.991229	6	466	97.5309								+	1.07691	0.000434161	3.90858	+	0.955308	0.00316275	3.15459		+	0.730228	0	5.31851	+	0.79842	0.000539326	3.66683		0.600963	0.0822703	2.22265		+	4.31447e-05	Confounded					18.2652	17.8398	17.7425	16.7855	17.1539
C9J0E4;P01040	CSTA	Cystatin-A	0.00182635	0.00253621	0.981143	3	206	70.3704								+	1.74125	0.000170143	4.37685		0.369924	0.639608	0.280823		+	1.01201	0.0254211	1.90404	+	1.21638	0.0121768	2.2772		0.930572	0.533589	0.599834		+	0.0367204	Deconfounded					16.5486	16.1944	15.3652	16.0898	15.9648
A0A1B0GV23;A0A1B0GVD5;A0A1B0GWE8;P07339	CTSD	Cathepsin D	0.000678905	0.00212577	1.00657	7	569	100							+		0.194292	0.212565	0.855474	+	0.332822	0.0857648	1.45928			0.165838	0.228737	0.804321		0.275441	0.089	1.2681		-0.143416	0.698643	0.346918			0.224607	not significant					15.5706	14.3664	13.9775	14.3993	15.0777
P08311	CTSG	Cathepsin G	0.000517375	0.00212577	1.01085	2	141	74.6914								+	1.51721	2.13e-05	5.39241	+	1.86081	2.33e-07	8.33487		+	0.638866	0.0356145	1.73504		0.647855	0.109399	1.1694		0.512543	0.507162	0.636859		+	0.0288409	Deconfounded					14.6181	12.2471	12.0963	9.86152	14.6537
P25774;P25774-2	CTSS	Cathepsin S;Isoform 2 of Cathepsin S	0.00265914	0.00287581	0.963111	2	202	78.3951									-0.384746	0.370646	0.567373		-0.366057	0.484602	0.453905		+	-0.71178	0.0353871	1.74054		-0.693879	0.113071	1.15477		-0.761092	0.399169	0.853881		+	0.0438091	Deconfounded					15.118	14.2962	11.9962	13.5319	15.3315
Q14118	DAG1	Dystroglycan	0.00173079	0.00250992	0.98351	3	163	58.642								+	1.5872	0.00193315	3.20993	+	1.47675	0.00489969	2.93322			0.473736	0.324265	0.616735		0.616726	0.307397	0.649875		0.158759	0.937847	0.0817417			0.133423	not significant					16.0635	13.8214	15.7327	12.745	12.7743
P09172	DBH	Dopamine beta-hydroxylase	0.000659074	0.00212577	1.00707	8	778	95.679								+	-0.6409	0.0504556	1.57916		-0.503923	0.248116	0.848185			-0.382753	0.219519	0.828003		-0.387896	0.334689	0.608572		-0.411842	0.588024	0.484888		+	0.0187812	Deconfounded					14.7902	15.1749	14.5469	15.3746	16.6528
P81605;P81605-2	DCD	Dermcidin;Isoform 2 of Dermcidin	0.000544165	0.00212577	1.01009	2	307	95.0617									0.50148	0.196511	0.892872		-0.16706	0.804037	0.135889			-0.145151	0.672469	0.23577		0.117452	0.748362	0.176546		-0.582092	0.578811	0.506835			0.927726	not significant					16.6774	16.2466	16.3562	15.6588	15.3333
P30046	DDT	D-dopachrome decarboxylase	0.00174536	0.00251407	0.983158	4	187	65.4321								+	1.38063	1.72e-05	5.49052	+	1.37221	0.00099504	3.71573			0.343642	0.203695	0.865824		0.436277	0.181584	0.919012		0.120405	0.906656	0.11263			0.211719	not significant					9.87594	11.8774	13.1762	12.3649	11.8718
P59665;P59666	DEFA1	Neutrophil defensin 1;Neutrophil defensin 3	0.000829702	0.00215984	1.00302	2	318	100							+	+	1.66811	1.16e-11	12.3755		0.168027	0.639608	0.28036		+	0.745833	0.00192593	3.09988	+	1.23421	0	6.71438		0.0112557	0.9867	0.00954353		+	0.00363884	Confounded					19.1752	19.1054	19.8643	17.6623	18.9626
Q6E0U4;Q6E0U4-16;Q6E0U4-2;Q6E0U4-3;Q6E0U4-4;Q6E0U4-5;Q6E0U4-6;Q6E0U4-7	DMKN	Dermokine;Isoform 16 of Dermokine;Isoform 2 of Dermokine;Isoform 3 of Dermokine;Isoform 4 of Dermokine;Isoform 5 of Dermokine;Isoform 6 of Dermokine;Isoform 7 of Dermokine	0.00123039	0.0023269	0.994452	3	207	81.4815									-0.243355	0.352505	0.592126		0.292715	0.437706	0.515261			-0.314064	0.122655	1.10746		-0.383923	0.111333	1.16102		-0.306685	0.576147	0.504709			0.222733	not significant					12.2818	11.6406	12.8677	11.1349	11.4983
Q9H4A9	DPEP2	Dipeptidase 2	0.00196828	0.00255816	0.977352	3	210	80.2469								+	-0.745337	0.0145059	2.21197	+	-1.07616	0.0270467	2.05298		+	-0.886273	0.00108738	3.56855	+	-0.728325	0.0151179	2.16108		-1.17074	0.135294	1.75385		+	0.00081963	Deconfounded					10.8767	13.1251	12.9594	11.1337	12.311
P27487	DPP4	Dipeptidyl peptidase 4	0.00327997	0.00338827	0.958047	4	158	56.7901							+	+	-1.69097	0.00227445	3.12385		-0.47883	0.651338	0.268111			-0.707632	0.22514	0.8113		-0.667013	0.328942	0.61741		-1.17499	0.431312	0.792744			0.166223	not significant					10.5462	14.8329	11.5086	18.3868	14.9902
Q02413	DSG1	Desmoglein-1	0.00144135	0.00236696	0.990021	3	202	66.0494								+	0.761501	0.0394633	1.69701		0.268607	0.576917	0.345807		+	0.603537	0.0459923	1.61192	+	0.853494	0.0323571	1.80036		0.144045	0.864922	0.154946		+	0.03322	Confounded					13.9787	11.3647	13.6817	11.4753	13.4409
Q14126	DSG2	Desmoglein-2	0.00196906	0.00255816	0.97733	7	565	100									0.00796858	0.963738	0.0262872		0.292297	0.156346	1.10337			-0.212811	0.138832	1.04758		-0.258793	0.140929	1.04579		-0.187133	0.618576	0.439752			0.258795	not significant					15.4092	15.2926	15.4755	14.2912	14.1099
P15924;P15924-2;P15924-3	DSP	Desmoplakin;Isoform DPII of Desmoplakin;Isoform DSPIa of Desmoplakin	0.00183055	0.00253621	0.981036	5	218	69.7531							+	+	1.31319	0.00197052	3.19937		-0.179661	0.828594	0.115226			0.799411	0.0780909	1.33116	+	1.2503	0.00821557	2.50083		0.15402	0.941847	0.0693115			0.151729	not significant					14.8131	15.0121	14.3825	14.6718	14.3661
P68104;Q5VTE0	EEF1A1	Elongation factor 1-alpha 1;Putative elongation factor 1-alpha-like 3	0.00121253	0.0023269	0.994824	5	123	64.8148								+	2.29839	9.66e-07	6.88302	+	2.37151	3.51e-07	7.98146		+	1.59404	0	5.33259	+	1.57713	0.00084	3.51399		1.61303	0.115273	2.00518		+	0.000150977	Deconfounded					14.6113	9.16817	14.4085	14.9291	14.2865
Q12805;Q12805-2;Q12805-3;Q12805-4	EFEMP1	EGF-containing fibulin-like extracellular matrix protein 1;Isoform 2 of EGF-containing fibulin-like extracellular matrix protein 1;Isoform 3 of EGF-containing fibulin-like extracellular matrix protein 1;Isoform 4 of EGF-containing fibulin-like extracellular matrix protein 1	0.000303662	0.00212577	1.01801	11	1828	100								+	0.396238	0.0356847	1.74783	+	0.822243	0.000372915	4.23702			0.290375	0.0591095	1.48116		0.231158	0.246632	0.76592		0.305263	0.403486	0.843666		+	0.0578249	Confounded					17.9061	18.0786	17.4086	17.2923	16.0712
P00533;P00533-3;P00533-4	EGFR	Epidermal growth factor receptor;Isoform 3 of Epidermal growth factor receptor;Isoform 4 of Epidermal growth factor receptor	0.00179207	0.00251963	0.982008	1	162	97.5309							+	+	-0.548817	0.000125609	4.52437		-0.122414	0.461088	0.482488		+	-0.431687	0.00187692	3.15714	+	-0.464078	0.00785542	2.52349		-0.482311	0.138215	1.76335		+	0.00268245	Confounded					13.0357	12.4891	12.6328	13.2955	13.7495
P17813;P17813-2	ENG	Endoglin;Isoform Short of Endoglin	0.00101628	0.00225373	0.998938	1	190	86.4198							+	+	-0.974487	0.00652253	2.60373		-0.498311	0.242792	0.861227			-0.108479	0.790972	0.148734		-0.107351	0.832918	0.110041		-0.255929	0.774773	0.250958			0.637651	not significant					11.5877	12.762	14.5314	13.9853	15.5191
P06733	ENO1	Alpha-enolase	0.00154987	0.00245514	0.987667	8	477	95.679								+	1.07232	0.000471366	3.87035	+	0.640987	0.0379143	1.88908			0.505452	0.0562319	1.51084	+	0.719529	0.0424453	1.65643		0.114714	0.882828	0.141311		+	0.0697213	Confounded					13.7392	13.1919	14.7147	10.6568	14.265
Q07075	ENPEP	Glutamyl aminopeptidase	0.00195026	0.00255816	0.977851	1	124	66.0494									-0.557672	0.217359	0.843604		-0.73956	0.10415	1.32476		+	-0.828102	0.0231429	1.94834		-0.816721	0.114201	1.14706		-0.800572	0.161978	1.56959		+	0.00816704	Deconfounded					12.1775	9.37142	11.6373	11.8262	10.5656
E7EUF1;Q13822;Q13822-3	ENPP2	Ectonucleotide pyrophosphatase/phosphodiesterase family member 2;Ectonucleotide pyrophosphatase/phosphodiesterase family member 2;Isoform 3 of Ectonucleotide pyrophosphatase/phosphodiesterase family member 2	0.0023649	0.00271159	0.967343	7	554	96.9136								+	-1.06475	0.00227099	3.12887		-0.372682	0.348246	0.651038			-0.345433	0.244551	0.771644		-0.375557	0.335418	0.606539		-0.482312	0.459846	0.742733			0.449387	not significant					16.2149	14.2336	15.3746	14.2642	14.5201
P16452;P16452-2;P16452-3	EPB42	Protein 4.2;Isoform Long of Protein 4.2;Isoform 3 of Protein 4.2	0.000826587	0.00215984	1.00309	4	137	62.3457									0.00370537	0.997548	0.00178454		-0.74693	0.45916	0.485314			-0.214111	0.789463	0.150385		-0.572037	0.546357	0.360646		0.886436	0.553834	0.556408			0.661851	not significant					16.3902	11.295	10.98	17.5281	9.29231
Q9NZ08;Q9NZ08-2	ERAP1	Endoplasmic reticulum aminopeptidase 1;Isoform 2 of Endoplasmic reticulum aminopeptidase 1	0.00271813	0.00292516	0.962475	2	130	56.1728									0.000785534	0.998098	0.000827005		-0.298417	0.463496	0.47822			0.00107691	0.998517	0.00122541		0.391242	0.44164	0.473514		-0.85903	0.177394	1.45601			0.904377	not significant					13.0564	10.6051	11.9627	13.3569	14.1019
O75460	ERN1	Serine/threonine-protein kinase/endoribonuclease IRE1	0.00108391	0.00228538	0.997509	1	163	100								+	1.19654	0.000223551	4.24205	+	1.20087	1.52e-05	5.87638		+	0.513401	0.0303933	1.81643		0.563522	0.102012	1.19896		0.389915	0.322012	1.03505		+	0.000150977	Deconfounded					21.317	20.2565	21.0986	22.4481	22.3979
Q93063;Q93063-3	EXT2	Exostosin-2;Isoform 3 of Exostosin-2	0.00468501	0.00458043	0.951596	1	154	84.5679									0.104938	0.721646	0.19752	+	0.951178	0.0068603	2.76072			-0.0449034	0.891488	0.073379		-0.31566	0.381991	0.540981		0.357911	0.474471	0.686472			0.490199	not significant					13.6057	12.4301	12.3508	12.8754	11.7569
Q9UBQ6	EXTL2	Exostosin-like 2	0.00208044	0.00261098	0.974189	2	124	72.2222									-0.537779	0.101448	1.23643		-0.320444	0.370373	0.614325			-0.35437	0.172663	0.946119		-0.459474	0.197059	0.870844		-0.164223	0.786688	0.236771		+	0.0786747	Deconfounded					12.8566	9.99522	14.1838	12.4545	10.8817
P00742	F10	Coagulation factor X	0.000477145	0.00212577	1.01203	13	1482	100		+					+		-0.0545848	0.674547	0.23674		-0.104268	0.414214	0.550688			0.0716726	0.489174	0.402427		0.130874	0.305347	0.659887		-0.0575325	0.868945	0.151952			0.393237	not significant					20.019	20.3284	19.2095	20.0648	20.4998
P03951	F11	Coagulation factor XI	0.000305855	0.00212577	1.01792	22	2340	100		+							0.0345198	0.792055	0.145013		-0.0144391	0.954059	0.0350243			0.088621	0.422231	0.482523		0.124764	0.227465	0.80493		0.0153999	0.976	0.0245735			0.288739	not significant					16.923	17.5111	17.9375	17.2633	17.8543
P00488	F13A1	Coagulation factor XIII A chain	0.000328534	0.00212577	1.01703	21	2600	100		+						+	-0.68966	2.76e-08	8.65954	+	-0.576994	0.000601991	3.96474		+	-0.678407	0	9.89949	+	-0.801649	0	9.15144		-0.412242	0.155373	1.61536		+	1.17337e-07	Deconfounded					16.7449	15.4557	16.3581	15.7666	17.06
P05160	F13B	Coagulation factor XIII B chain	0.000290321	0.00212577	1.01855	26	4245	100		+							0.0821483	0.504416	0.405946	+	0.297929	0.0387418	1.87551			-0.212223	0.05613	1.51001		-0.209191	0.0830502	1.30843		-0.285185	0.465192	0.718567		+	0.0546555	Confounded					17.3141	17.7975	16.909	17.1021	18.0078
A0A0A0MRJ7;P12259	F5	Coagulation factor V	0.000411423	0.00212577	1.01409	52	6034	100		+					+		0.0208329	0.86759	0.0929322	+	0.405235	0.00111147	3.64595			0.0348788	0.757122	0.171118		-0.00863282	0.943031	0.0347415		0.0241267	0.957083	0.0573974			0.758178	not significant					18.3659	18.6475	18.5667	18.6055	18.7149
F5H8B0;P08709;P08709-2	F7	Coagulation factor VII;Coagulation factor VII;Isoform B of Coagulation factor VII	0.0014678	0.00238552	0.989454	6	496	100		+							-0.229542	0.103965	1.22329		-0.24731	0.143669	1.14727		+	-0.262281	0.0224545	1.96403	+	-0.299859	0.045753	1.61483		-0.165283	0.56481	0.526935		+	0.014709	Confounded					14.8387	15.9353	14.1771	14.9562	15.7209
P00740	F9	Coagulation factor IX	0.000560604	0.00212577	1.00964	13	1704	100		+						+	0.788352	2.66e-14	15.2781	+	0.68181	6.07e-06	6.35523		+	0.592107	0	10.7173	+	0.638959	0	10.803		0.510281	0.124302	1.89583		+	1.33952e-09	Deconfounded		+	+		19.2021	19.2372	18.2938	18.8641	19.2444
P16930	FAH	Fumarylacetoacetase	0.00118185	0.0023269	0.995462	4	295	95.679								+	0.50297	0.0264418	1.91542		-0.140243	0.517809	0.419707			0.502469	0.0601931	1.4626		0.453272	0.0991125	1.21221		0.817843	0.404493	0.840608			0.469618	not significant					14.9767	14.4213	13.5943	14.5692	15.2036
B1AHL2;P23142-4	FBLN1	Fibulin-1;Isoform C of Fibulin-1	0.000773694	0.00213664	1.0043	6	648	99.3827									-0.278789	0.261029	0.747899	+	0.313501	0.0998955	1.35879			-0.291079	0.0711344	1.37319	+	-0.537202	0.0166567	2.10735		0.12886	0.722667	0.304271		+	0.0991052	Confounded					16.0507	14.8853	14.3281	14.9596	16.2453
P23142	FBLN1	Fibulin-1	0.00035975	0.00212577	1.01587	17	2292	100								+	-0.245629	0.027484	1.89552		0.146035	0.385914	0.592121		+	-0.257056	0.0133958	2.22018	+	-0.366299	0.00210345	3.19013		-0.109796	0.760332	0.274234		+	0.0294298	Confounded					20.6107	20.1565	20.0703	19.289	19.2964
G3V4U0;Q9UBX5	FBLN5	Fibulin-5	0.00123086	0.0023269	0.994442	7	335	79.6296								+	1.99764	4.68e-08	8.37129	+	2.21305	7.35e-09	10.6144		+	1.25588	0	5.43505	+	1.54568	0	4.73434		0.484026	0.256203	1.20428		+	5.96343e-06	Deconfounded					15.7325	14.1269	15.0792	14.8516	12.5464
P35555	FBN1	Fibrillin-1	0.00229128	0.00269417	0.968819	10	448	93.2099							+		-0.020544	0.960927	0.030427		0.284471	0.348246	0.651083			0.0089999	0.975504	0.0159204		-0.013871	0.968315	0.0186063		-0.0279401	0.96974	0.0342221			0.297722	not significant					15.2962	14.5944	14.2156	12.4612	12.8031
A0A087WXI2;Q9Y6R7	FCGBP	IgGFc-binding protein	0.000290321	0.00212577	1.01855	41	4011	100									-0.0258878	0.905055	0.0638398		0.112516	0.686256	0.230939			-0.0768852	0.67149	0.237911		-0.105371	0.611959	0.291523		-0.0495103	0.94294	0.0663093			0.388791	not significant					18.7895	17.1339	15.8299	16.5574	15.5518
H0Y755;P08637	FCGR3A	Low affinity immunoglobulin gamma Fc region receptor III-A	0.000913574	0.00217029	1.00115	2	120	70.9877								+	1.51485	0.023803	1.96579	+	1.75693	0.0159897	2.3275			0.78593	0.15267	1.00161		0.374981	0.643928	0.264997		1.71406	0.148709	1.65578			0.12002	not significant					17.7947	12.2234	10.8935	15.6067	15.8798
Q15485	FCN2	Ficolin-2	0.00104872	0.00225719	0.99825	7	787	99.3827									0.250064	0.134205	1.09528		-0.431499	0.297745	0.742064			0.210585	0.31025	0.640893		0.270838	0.114073	1.14819		0.27083	0.719259	0.316023		+	0.0748893	Deconfounded					16.9603	17.9693	17.9449	16.5524	17.9881
O75636	FCN3	Ficolin-3	0.000499433	0.00212577	1.01137	10	1411	100									0.0625346	0.655042	0.253123		0.128512	0.533259	0.389378			0.123662	0.286471	0.682008		0.17611	0.183297	0.911177		-0.0242304	0.963094	0.0492254			0.241967	not significant					20.087	19.2454	19.6442	18.7133	20.0347
Q86UX7;Q86UX7-2	FERMT3	Fermitin family homolog 3;Isoform 2 of Fermitin family homolog 3	0.000290321	0.00212577	1.01855	10	642	97.5309								+	0.984708	0.00487708	2.75117	+	0.874522	0.00966791	2.59503		+	0.565954	0.03055	1.81268	+	0.728966	0.0424878	1.65767		0.202096	0.773306	0.250821		+	0.00114899	Confounded					15.156	10.329	15.1796	17.8223	15.738
Q9UGM5	FETUB	Fetuin-B	0.000761972	0.00212577	1.00458	7	821	100								+	-0.321218	0.0412646	1.67202		-0.0546531	0.804037	0.134573		+	-0.435512	0.000608696	3.89469	+	-0.433997	0.00282927	3.07681		-0.520209	0.152691	1.63485		+	0.0021425	Deconfounded					18.0462	16.1909	16.4283	17.9614	17.4452
P02671	FGA	Fibrinogen alpha chain	0.000382715	0.00212577	1.01506	50	12571	100		+	+					+	0.979934	0.00112051	3.46752	+	0.538294	0.0144027	2.39032			0.349985	0.0988896	1.22146		0.474152	0.127171	1.09735		0.181534	0.599529	0.46085		+	0.0139774	Confounded					23.5541	17.2688	25.6306	23.3407	23.0612
P02675	FGB	Fibrinogen beta chain	0.000290321	0.00212577	1.01855	40	11957	100		+	+					+	0.69562	0.0119284	2.30897	+	0.35879	0.0390775	1.86968			0.285434	0.151898	1.0013		0.260276	0.387196	0.534521		0.449111	0.163644	1.51737		+	0.0288409	Confounded					24.2207	18.2937	25.8552	24.3205	24.1071
Q9BYJ0	FGFBP2	Fibroblast growth factor-binding protein 2	0.00206116	0.00259422	0.974734	1	110	63.5802									0.375758	0.350749	0.595285		-0.117166	0.818565	0.122847			-0.0353629	0.930998	0.0457869		0.41218	0.324995	0.623967		-0.97646	0.197843	1.39018			0.953955	not significant					13.4752	13.7948	9.44485	13.076	12.8778
A0A3B3ISD1;A0A6I8PRY1;B5A958;C1KBH7;E7EU09;P11362-14;P11362-18;P11362-19;P11362-21;P11362-7	FGFR1	Fibroblast growth factor receptor;Fibroblast growth factor receptor 1 (Fragment);Fibroblast growth factor receptor 1;Fibroblast growth factor receptor 1;Fibroblast growth factor receptor;Isoform 15 of Fibroblast growth factor receptor 1;Isoform 18 of Fibroblast growth factor receptor 1;Isoform 19 of Fibroblast growth factor receptor 1;Isoform 21 of Fibroblast growth factor receptor 1;Isoform 14 o…	0.00123251	0.0023269	0.994408	1	172	94.4444									0.127268	0.673002	0.239409	+	0.560772	0.0882186	1.43886			-0.0802872	0.700568	0.211127	+	-0.390799	0.0395537	1.69222		0.544852	0.3968	0.860285			0.446633	not significant					14.9542	14.4757	14.6593	14.2621	14.264
C9JPQ9;C9JU00	FGG	Fibrinogen gamma chain (Fragment)	0.000298311	0.00212577	1.01822	2	718	99.3827			+					+	1.41001	7.32e-05	4.79025		-0.278255	0.488426	0.448518			0.560125	0.0854277	1.28972		0.625795	0.081651	1.31588		0.913082	0.1344	1.81099		+	0.0200988	Confounded					21.2261	12.7099	22.2017	20.6934	20.9759
P02679;P02679-2	FGG	Fibrinogen gamma chain;Isoform Gamma-A of Fibrinogen gamma chain	0.000290495	0.00212577	1.01855	32	10648	100		+	+					+	0.620262	0.0312046	1.82098	+	1.01236	1.93e-06	6.97828			0.38816	0.0592535	1.47897		0.338988	0.279128	0.700421		0.388865	0.192721	1.4129		+	0.0010444	Confounded					25.3818	18.1097	26.4259	25.1195	25.0017
Q08830	FGL1	Fibrinogen-like protein 1	0.000576204	0.00212577	1.00922	8	423	96.9136								+	2.05481	6.74e-09	9.35095	+	1.33857	0.00575801	2.85122		+	0.913716	0.000715789	3.80671	+	1.44041	0	6.05168		-0.152439	0.865385	0.156548		+	0.000436652	Confounded					13.7507	11.7557	15.5838	17.304	15.8718
P21333;P21333-2	FLNA	Filamin-A;Isoform 2 of Filamin-A	0.00065815	0.00212577	1.00709	53	3120	99.3827		+						+	0.92727	0.00353639	2.91098	+	0.987791	0.00200281	3.37631		+	0.772603	0.00173228	3.21177	+	0.972848	0.00309091	3.01477		0.266115	0.717466	0.321385		+	0.000893983	Confounded					16.995	12.1745	16.6388	12.6292	15.8695
P04066	FUCA1	Tissue alpha-L-fucosidase	0.00197127	0.00255816	0.977269	1	108	62.963									0.112627	0.764752	0.165841		-0.387637	0.225007	0.901929			-0.31099	0.192895	0.893067		-0.236418	0.457381	0.454913		-0.340737	0.622134	0.432579			0.11733	not significant					13.2819	11.6089	11.6988	12.9002	10.3549
Q14376;Q14376-2;Q5QPP1;Q5QPP3;Q5QPP4	GALE	UDP-glucose 4-epimerase;Isoform 2 of UDP-glucose 4-epimerase;UDP-glucose 4-epimerase (Fragment);UDP-glucose 4-epimerase (Fragment);UDP-glucose 4-epimerase (Fragment)	0.00117843	0.0023269	0.995533	1	163	100								+	-1.13648	1.24e-16	17.843	+	-0.62554	0.0286124	2.02272		+	-0.770305	0	7.60504	+	-0.921046	0	12.9504		-0.558139	0.311509	1.05257		+	4.23259e-08	Confounded					23.0773	24.05	23.119	23.4518	23.9708
P04406	GAPDH	Glyceraldehyde-3-phosphate dehydrogenase	0.00143931	0.00236696	0.990065	9	674	100								+	0.615915	0.00131946	3.38952	+	0.480517	0.0308572	1.9849		+	0.35861	0.035417	1.74134	+	0.450501	0.0322353	1.80589		0.175771	0.758692	0.269066		+	0.032822	Confounded					15.346	15.7164	15.6133	14.2411	15.4304
D6RF35;P02774;P02774-3	GC	Gc-globulin;Vitamin D-binding protein;Isoform 3 of Vitamin D-binding protein	0.000290321	0.00212577	1.01855	29	6604	100								+	-0.224895	0.00426022	2.82394		-0.0609532	0.683692	0.236778			-0.142365	0.0567626	1.50312	+	-0.184923	0.0171232	2.08993		-0.0884471	0.760284	0.273327		+	0.0371613	Confounded					23.0037	22.9874	23.1125	23.3991	23.6999
P31150	GDI1	Rab GDP dissociation inhibitor alpha	0.00160426	0.00247418	0.986454	1	119	64.1975									0.128145	0.743998	0.180209		0.314491	0.348246	0.6518			0.194113	0.505072	0.385764		0.210336	0.603484	0.299806		0.0979442	0.922184	0.0998167			0.43812	not significant					12.0845	12.7915	12.8402	10.4186	11.4449
Q92820	GGH	Gamma-glutamyl hydrolase	0.000846894	0.00215984	1.00263	7	674	100									0.0672722	0.72537	0.194469		-0.0456213	0.909927	0.0623264			-0.220288	0.206326	0.859844		-0.259413	0.158205	0.982651		-0.0906145	0.899357	0.120449			0.352575	not significant					15.3073	13.6203	14.7488	15.1939	16.1168
E7ET76;P19440	GGT1	Glutathione hydrolase 1 proenzyme (Fragment);Glutathione hydrolase 1 proenzyme	0.00107843	0.00228538	0.997624	2	127	60.4938								+	2.93252	9.06e-05	4.68782		0.810626	0.525625	0.407866			0.394702	0.630646	0.26793		-0.0748527	0.932896	0.039846		2.18404	0.166409	1.54141			0.83905	not significant					17.942	10.7283	18.0617	18.6956	18.1258
Q9H4G4	GLIPR2	Golgi-associated plant pathogenesis-related protein 1	0.00202752	0.00258448	0.975687	1	109	66.0494									0.207226	0.515612	0.392479	+	0.868082	0.00701556	2.74817			-0.27374	0.274279	0.706151		-0.417798	0.152542	1.00399		-0.123419	0.898577	0.124158			0.123961	not significant					13.7687	14.1168	12.1969	13.2676	13.7969
P17900	GM2A	Ganglioside GM2 activator	0.00239821	0.00272482	0.966743	4	107	51.2346								+	2.45102	0.00081481	3.61543	+	2.24015	0.00769544	2.70519		+	1.4549	0.0262609	1.88659		1.26168	0.140528	1.04572		1.98994	0.214167	1.33709		+	0.0257057	Confounded					18.8227	14.8775	19.4685	13.2981	17.555
Q9UJJ9	GNPTG	N-acetylglucosamine-1-phosphotransferase subunit gamma	0.0022195	0.0026525	0.970472	3	411	98.1481								+	0.405953	0.0865068	1.31966		0.268796	0.361935	0.629839			-0.07796	0.628159	0.270543		-0.0139296	0.947398	0.0319452		-0.192355	0.634077	0.416729			0.642888	not significant					15.2394	15.435	14.5068	13.7144	14.3815
Q8NBJ4;Q8NBJ4-2	GOLM1	Golgi membrane protein 1;Isoform 2 of Golgi membrane protein 1	0.00101819	0.00225373	0.998897	3	153	74.6914								+	1.05253	6.59e-05	4.86621	+	0.808297	0.0083896	2.66489			0.433736	0.0606735	1.45783	+	0.731475	0.0158367	2.14212		-0.217786	0.661947	0.384729		+	0.0170195	Confounded					13.6149	12.118	15.3749	11.9609	11.1522
A0A0C4DGZ8;P07359	GP1BA	Glycoprotein Ib (Platelet), alpha polypeptide;Platelet glycoprotein Ib alpha chain	0.000361695	0.00212577	1.0158	7	750	100		+					+	+	0.277685	0.0165331	2.1501	+	0.433161	0.015062	2.36332			0.0470134	0.717939	0.196869		0.129902	0.345551	0.590179		-0.202274	0.497597	0.651206			0.658604	not significant					18.1983	17.8341	17.8506	17.0067	17.7027
P40197	GP5	Platelet glycoprotein V	0.00138854	0.00235485	0.991143	5	259	96.2963		+							0.0502843	0.901915	0.0669219		0.100982	0.755393	0.168854			0.0098746	0.973872	0.0173309		-0.0700326	0.853525	0.095144		0.189243	0.716836	0.320719			0.62918	not significant					13.3113	16.342	13.9511	13.2344	14.4602
P14770	GP9	Platelet glycoprotein IX	0.000290321	0.00212577	1.01855	2	146	58.0247		+						+	1.55787	0.000109917	4.58535	+	1.78159	5.52e-05	5.23393		+	1.12605	0.000188235	4.27398	+	1.16369	0.00205217	3.201		0.9663	0.300795	1.08522		+	0.000545438	Confounded					11.4047	13.55	14.3393	10.8958	12.1792
P80108	GPLD1	Phosphatidylinositol-glycan-specific phospholipase D	0.00067018	0.00212577	1.00679	22	3116	100								+	-0.897254	2.76e-08	8.6611	+	-0.535654	0.00971282	2.59029		+	-0.62733	0	7.06304	+	-0.774064	0	7.14467		-0.379549	0.309829	1.05249		+	4.27994e-06	Confounded					17.8027	19.2025	18.4881	18.4198	19.4158
A0A087X1J7;P22352	GPX3	Glutathione peroxidase;Glutathione peroxidase 3	0.000290321	0.00212577	1.01855	7	1683	100									-0.0478277	0.803374	0.136982		0.00706287	0.979585	0.015467			-0.076667	0.615032	0.282628		-0.112911	0.561541	0.340786		-0.00500345	0.986769	0.00872557			0.637651	not significant					18.7416	18.903	17.6455	18.523	18.5994
P06396	GSN	Gelsolin	0.000290321	0.00212577	1.01855	35	7349	100			+				+	+	-0.5136	0.000430979	3.9143	+	-0.539506	0.00171058	3.4517		+	-0.574258	0	6.11334	+	-0.586735	0.000358974	3.95183	+	-0.535971	0.0468387	2.56202		+	2.29666e-05	Deconfounded					21.0135	22.7312	22.7829	21.6887	21.624
P00390;P00390-2;P00390-3;P00390-4;P00390-5	GSR	Glutathione reductase, mitochondrial;Isoform Cytoplasmic of Glutathione reductase, mitochondrial;Isoform 2 of Glutathione reductase, mitochondrial;Isoform 3 of Glutathione reductase, mitochondrial;Isoform 4 of Glutathione reductase, mitochondrial	0.000916983	0.00217029	1.00108	1	286	97.5309									-0.114239	0.761037	0.169567		0.363933	0.3167	0.709398			-0.0828083	0.773996	0.160688		-0.0207638	0.953347	0.0271972		-0.379349	0.373658	0.911248			0.602226	not significant					15.4857	14.8027	14.3887	13.4887	9.4978
A0A2R8Y430;P48637;P48637-2	GSS	Glutathione synthetase;Glutathione synthetase;Isoform 2 of Glutathione synthetase	0.00232242	0.00270643	0.968168	2	169	77.1605									0.502612	0.144236	1.05448		0.186743	0.732647	0.18814			0.312427	0.315895	0.630363	+	0.689118	0.0361217	1.74992		-0.509772	0.596985	0.471254			0.194344	not significant					13.5049	13.3791	13.5775	14.1099	17.2364
P78417	GSTO1	Glutathione S-transferase omega-1	0.000801265	0.00213878	1.00367	6	290	90.7407									0.383452	0.409215	0.517557	+	0.859697	0.0267663	2.0597			0.0669412	0.876607	0.0881442		-0.0543639	0.918742	0.0512423		0.217902	0.816434	0.206058			0.241967	not significant					14.6929	14.6581	15.0028	11.3707	15.7195
P09211	GSTP1	Glutathione S-transferase P	0.00091716	0.00217029	1.00107	4	181	86.4198								+	0.79856	0.0195775	2.06675	+	0.790583	0.0387193	1.87786			0.494726	0.0940317	1.24409		0.615598	0.100486	1.20552		0.202525	0.840685	0.182491		+	0.0334899	Confounded					13.9269	10.7598	13.9521	11.6873	13.8718
Q02747	GUCA2A	Guanylin	0.00135102	0.00235485	0.991933	2	146	63.5802								+	1.9083	6.92e-05	4.82012	+	2.76331	6.54e-08	9.26751		+	0.912635	0.0104565	2.32853		0.835942	0.0865249	1.28911		0.839755	0.256173	1.20084		+	0.00577478	Confounded					16.1445	16.1682	15.1924	13.6543	11.3132
P62805	H4C1	Histone H4	0.00120806	0.0023269	0.994917	4	165	66.6667									0.447041	0.334129	0.620352		-0.0050169	0.996284	0.00412304		+	0.722601	0.0458054	1.61677		0.641608	0.136938	1.06198		1.05739	0.324444	1.01702		+	0.0495424	Deconfounded					15.0533	12.3438	11.9425	15.3846	15.3733
O95479;O95479-2	H6PD	GDH/6PGL endoplasmic bifunctional protein;Isoform 2 of GDH/6PGL endoplasmic bifunctional protein	0.000290321	0.00212577	1.01855	8	630	98.7654									0.331521	0.242448	0.790426	+	0.531621	0.0998955	1.36413		+	0.565123	0.00633918	2.53663	+	0.632782	0.01674	2.10761		0.339399	0.545457	0.577322		+	0.015212	Deconfounded		+			13.2958	12.0033	13.8963	12.628	13.5564
Q14520;Q14520-2	HABP2	Hyaluronan-binding protein 2;Isoform 2 of Hyaluronan-binding protein 2	0.000505814	0.00212577	1.01118	18	2125	100							+		-0.0188235	0.883667	0.0803547	+	-0.271828	0.0251473	2.08901			-0.0704806	0.495415	0.395402		0.0171045	0.893226	0.0685087		-0.207086	0.543415	0.584842			0.170806	not significant					19.9327	20.8449	19.9591	19.9951	21.2264
P69905	HBA1	Hemoglobin subunit alpha	0.000803263	0.00213878	1.00362	9	2421	100								+	-0.991654	0.00572878	2.66958	+	-0.768099	0.0692087	1.57053		+	-1.1314	0.000409091	4.10959	+	-1.4117	0.000363636	3.95608		-0.516098	0.557621	0.546135		+	0.00161664	Deconfounded					20.0938	23.2944	19.6889	16.9174	19.8729
G3V1N2	HBA2	HCG1745306, isoform CRA_a	0.000757729	0.00212577	1.00468	1	320	100								+	-0.682637	0.0531831	1.55355		-0.445542	0.286768	0.764318		+	-0.998835	0.000848485	3.67829	+	-1.3082	0.000465116	3.75899		-0.316803	0.70999	0.331522		+	0.00177463	Confounded					16.1107	20.4604	18.3685	14.8905	17.3149
P68871	HBB	Hemoglobin subunit beta	0.000355889	0.00212577	1.01601	13	4150	100		+					+	+	-0.908703	0.0104852	2.37024		-0.439848	0.348246	0.652873		+	-1.16563	5.06329e-05	4.55807	+	-1.49589	0	4.61365		-0.503114	0.55698	0.558167		+	0.000336667	Confounded					21.1886	25.1699	22.2365	19.4616	23.042
P02042	HBD	Hemoglobin subunit delta	0.000290321	0.00212577	1.01855	7	985	100		+							-0.515021	0.153951	1.01918		-0.131675	0.819619	0.121509			-0.582628	0.0528382	1.54187	+	-0.873244	0.0129032	2.24265		0.0092581	0.988093	0.0066387		+	0.0756994	Confounded					16.7007	18.2703	16.0985	15.0981	15.7327
A0A2R8Y7X9;P69891	HBG1	GLOBIN domain-containing protein;Hemoglobin subunit gamma-1	0.00029651	0.00212577	1.0183	8	588	100		+						+	-0.873879	0.00201172	3.1877		-0.39698	0.348246	0.652622		+	-0.632961	0.0328033	1.77617	+	-0.994027	0.00303125	3.03467		0.102217	0.939047	0.0689216		+	0.0350034	Confounded					16.8279	20.6699	17.8433	18.1112	20.7082
P07686	HEXB	Beta-hexosaminidase subunit beta	0.00137074	0.00235485	0.991519	2	140	74.6914									-0.0980418	0.814518	0.12813	+	0.743585	0.0966696	1.38823			0.200111	0.5473	0.342876		0.127411	0.776959	0.154693		0.121563	0.899835	0.121034			0.462822	not significant					13.9437	13.6519	12.7793	12.6316	15.1469
Q04756	HGFAC	Hepatocyte growth factor activator	0.000764403	0.00212577	1.00452	14	1889	100								+	-0.729692	1.06e-07	7.95058	+	-0.856034	2.74e-06	6.78652		+	-0.650361	0	7.05025	+	-0.696719	0	5.86159		-0.49897	0.164323	1.52314		+	1.12174e-05	Confounded					16.1085	17.0698	16.9137	17.5172	16.9013
J3QR68	HP	Haptoglobin (Fragment)	0.00233363	0.00270643	0.967943	1	97	59.2593								+	2.79827	1.28e-07	7.84781	+	2.58315	2.71e-06	6.80485		+	1.40225	0.0015	3.38564	+	1.36815	0.0140942	2.19054		1.55075	0.164165	1.53005		+	0.000906216	Confounded					15.9922	15.2336	16.5893	13.0493	16.9058
P00739;P00739-2	HPR	Haptoglobin-related protein;Isoform 2 of Haptoglobin-related protein	0.000515919	0.00212577	1.01089	7	1729	100									0.751553	0.150516	1.03246		-0.288737	0.56882	0.355608			0.398924	0.3392	0.584871		0.800034	0.152379	1.00321		-0.26266	0.797045	0.228266			0.771304	not significant					15.5343	17.4578	19.769	16.4	19.3017
P02790	HPX	Hemopexin	0.000290321	0.00212577	1.01855	26	7649	100								+	0.184265	0.0867389	1.31604		0.139643	0.345956	0.664095			0.0189517	0.875542	0.089464		0.082111	0.479733	0.427798		-0.12144	0.717955	0.323364			0.988863	not significant					24.8808	25.8171	25.0911	25.0399	25.5186
P04196	HRG	Histidine-rich glycoprotein	0.000463004	0.00212577	1.01246	25	4074	100		+	+					+	-0.960709	1.66e-09	9.99403	+	-0.81081	0.000823457	3.82079		+	-0.815048	0	9.43093	+	-0.948982	0	8.47818		-0.534134	0.127429	1.91866		+	9.25607e-08	Deconfounded					17.1049	18.1638	18.6881	19.4482	18.7383
P14625	HSP90B1	Endoplasmin	0.0006022	0.00212577	1.00853	15	845	100								+	0.671373	9.78e-05	4.64839	+	0.629162	0.00106617	3.67114		+	0.477551	0.00167213	3.25771	+	0.595486	0.00203704	3.25843		0.202912	0.645941	0.400285		+	0.00291619	Confounded					16.2357	14.886	15.5144	14.9068	14.9548
P11021	HSPA5	Endoplasmic reticulum chaperone BiP	0.000670584	0.00212577	1.00678	12	1063	100		+						+	0.317108	0.00711456	2.56039		0.0675145	0.687203	0.229503		+	0.399633	5.47945e-05	4.69577	+	0.567366	0	5.99882		0.0666297	0.852689	0.168187		+	0.000150977	Confounded					15.3217	14.8505	15.6987	14.9194	15.5375
E9PKE3;P11142	HSPA8	Heat shock cognate 71 kDa protein	0.00102204	0.00225373	0.998815	10	697	98.7654								+	0.40453	0.0860715	1.32315		0.0619488	0.832535	0.111616		+	0.374002	0.0151089	2.14816	+	0.494427	0.0126919	2.25014		0.184569	0.652645	0.394985		+	0.030896	Deconfounded		+			13.9029	14.7209	14.0032	13.1443	13.7916
P98160	HSPG2	Basement membrane-specific heparan sulfate proteoglycan core protein	0.000322143	0.00212577	1.01727	19	1222	100								+	-0.313797	0.00451753	2.79442		0.140852	0.360024	0.633247			-0.134326	0.324874	0.61685		-0.234195	0.159425	0.976429		-0.0290526	0.943121	0.0703354		+	0.0689647	Confounded					15.7314	14.7567	13.9856	14.5046	14.1887
A0A494C039;Q9Y4L1	HYOU1	Hypoxia up-regulated protein 1	0.00102168	0.00225373	0.998823	5	283	87.6543									0.535911	0.245266	0.783591	+	0.993688	0.08677	1.45245			0.392021	0.340899	0.581718		0.212713	0.721541	0.204191		0.689976	0.50965	0.632034			0.487236	not significant					16.2132	15.0863	15.1182	14.6194	16.4318
J3QQR8;J3QQX6;J3QRQ1;J3QRT5;P13598	ICAM2	Intercellular adhesion molecule 2 (Fragment);Intercellular adhesion molecule 2 (Fragment);Intercellular adhesion molecule 2 (Fragment);Intercellular adhesion molecule 2;Intercellular adhesion molecule 2	0.000783119	0.00213664	1.00408	3	501	100									-0.26463	0.193021	0.902864	+	-0.64829	0.0175127	2.28313			-0.0332991	0.886723	0.0779652		0.14829	0.559068	0.345408		-0.359336	0.465738	0.719666			0.771304	not significant					16.4076	13.2699	15.3205	15.391	15.1233
K4DIA0;O75144;O75144-2	ICOSLG	ICOS ligand;ICOS ligand;Isoform 2 of ICOS ligand	0.0016245	0.00248787	0.985995	2	307	99.3827							+	+	-0.841082	1.25e-07	7.86581		-0.0371186	0.887118	0.0756194		+	-0.550314	0.00788636	2.44304	+	-0.666546	0.00678481	2.63198		-0.511306	0.340697	0.981743		+	7.08952e-05	Confounded					15.1114	15.0086	14.7597	14.5267	14.704
O75874	IDH1	Isocitrate dehydrogenase [NADP] cytoplasmic	0.00140022	0.00235485	0.990896	1	94	54.321									0.26123	0.650177	0.257761	+	1.36301	0.0198538	2.20745			0.738017	0.0677086	1.39698		0.421367	0.442509	0.471808		1.17504	0.278493	1.14429		+	0.0620426	Confounded					11.7285	9.04753	13.6853	10.0669	10.2895
P05019;P05019-2;P05019-3;P05019-4	IGF1	Insulin-like growth factor I;Isoform 2 of Insulin-like growth factor I;Isoform 3 of Insulin-like growth factor I;Isoform 4 of Insulin-like growth factor I	0.00197105	0.00255816	0.977275	2	182	65.4321		+					+	+	-1.26746	0.00352425	2.91454		-0.225776	0.69039	0.225823			-0.257543	0.54124	0.349305		-0.170804	0.764127	0.164016		-0.785517	0.253471	1.21415			0.332078	not significant					12.4387	12.0023	13.789	11.4793	9.89297
P01344;P01344-2;P01344-3	IGF2	Insulin-like growth factor II;Isoform 2 of Insulin-like growth factor II;Isoform 3 of Insulin-like growth factor II	0.00118161	0.0023269	0.995467	2	362	100		+						+	-0.495061	0.000211348	4.26924		-0.126831	0.489067	0.446965			-0.136931	0.3252	0.617483		-0.247655	0.0629353	1.4488		0.021061	0.975548	0.0262876			0.201753	not significant					17.4781	18.1868	18.2676	17.9008	18.2026
P11717	IGF2R	Cation-independent mannose-6-phosphate receptor	0.0011685	0.0023269	0.99574	9	570	96.9136									0.077111	0.764686	0.166684		0.0637591	0.832535	0.111837			-0.13984	0.573418	0.319608		-0.185484	0.480768	0.42412		-0.0245263	0.979088	0.0186657			0.860316	not significant					14.4289	14.4196	13.9298	13.637	13.3103
P35858;P35858-2	IGFALS	Insulin-like growth factor-binding protein complex acid labile subunit;Isoform 2 of Insulin-like growth factor-binding protein complex acid labile subunit	0.00048758	0.00212577	1.01172	22	3792	100								+	-0.926149	1.72e-05	5.49437	+	-0.585673	0.000868779	3.78594		+	-0.728355	0	6.41329	+	-0.646167	0.00201835	3.25306	+	-1.03215	0.008	6.03796		+	4.73612e-06	Confounded					19.5029	19.9191	19.8116	20.177	20.1332
P18065	IGFBP2	Insulin-like growth factor-binding protein 2	0.000873112	0.0021667	1.00204	12	1190	100								+	1.96175	3.6e-10	10.7451	+	2.17449	8.88e-08	8.8833		+	1.41358	0	8.79745	+	1.53319	0	6.37631	+	1.05738	0.0381667	2.77622		+	2.78371e-08	Deconfounded					17.8836	17.9312	18.5938	17.0616	15.4537
A6XND0;A6XND1;P17936;P17936-2	IGFBP3	Insulin-like growth factor-binding protein 3;Insulin-like growth factor-binding protein 3;Insulin-like growth factor-binding protein 3;Isoform 2 of Insulin-like growth factor-binding protein 3	0.000888717	0.00217029	1.0017	14	1557	100								+	-1.0277	1.34e-07	7.81482	+	-0.823924	0.00379476	3.05104		+	-0.907003	0	8.45664	+	-0.835827	0	5.83963	+	-1.14242	0.0145	3.84947		+	2.7113e-08	Deconfounded		+			18.7401	19.0578	17.8801	18.9625	19.2358
P24593	IGFBP5	Insulin-like growth factor-binding protein 5	0.00183415	0.00253621	0.980943	4	313	95.679							+		0.0453252	0.905055	0.0631524		-0.0837485	0.870484	0.0853586			-0.122033	0.626115	0.272675		-0.0414884	0.89312	0.0678536		-0.279136	0.681435	0.365698			0.6651	not significant					16.752	16.3368	16.0401	13.1161	14.7556
P24592	IGFBP6	Insulin-like growth factor-binding protein 6	0.000621304	0.00212577	1.00803	7	702	100								+	1.30964	7.56e-06	5.91199	+	0.963789	0.00031795	4.31091		+	0.652526	0.00242336	3.02989	+	0.771674	0.00753659	2.5455		0.467201	0.465923	0.735181		+	0.0105514	Confounded					16.9255	17.1543	17.3843	14.3905	14.0941
Q16270;Q16270-2	IGFBP7	Insulin-like growth factor-binding protein 7;Isoform 2 of Insulin-like growth factor-binding protein 7	0.000904092	0.00217029	1.00136	6	473	100									0.100097	0.541892	0.359029	+	0.681904	0.00022195	4.51642			0.141877	0.292352	0.672318		-0.0369622	0.835578	0.107796		0.400999	0.212437	1.34558			0.448513	not significant					14.0376	14.4581	14.5121	13.3954	13.0928
P01876	IGHA1	Immunoglobulin heavy constant alpha 1	0.000290321	0.00212577	1.01855	6	1917	100									0.113122	0.633183	0.271579		-0.150226	0.631982	0.292631		+	0.443869	0.0213953	1.99819	+	0.467177	0.0499692	1.56628		0.467083	0.361263	0.932165		+	0.0336318	Confounded					25.7587	25.298	24.6708	24.6457	23.6477
A0A0G2JMB2	IGHA2	Immunoglobulin heavy constant alpha 2 (Fragment)	0.000290321	0.00212577	1.01855	18	4964	100									0.0493261	0.816831	0.126113		-0.255418	0.338583	0.676902		+	0.407024	0.0306942	1.805		0.432884	0.0546466	1.5224		0.436594	0.426527	0.799531			0.4853	not significant					24.1773	23.9577	24.799	23.3926	22.629
A0A286YEY5;P01877	IGHA2	Immunoglobulin heavy constant alpha 2 (Fragment);Immunoglobulin heavy constant alpha 2	0.000290321	0.00212577	1.01855	5	881	100								+	-0.681711	0.000195052	4.30874		0.0796063	0.789492	0.145627			0.187905	0.336286	0.590447		-0.0362302	0.892084	0.0704486		0.502885	0.274944	1.15638		+	0.0873547	Confounded					20.31	19.5676	19.0661	19.7094	18.6725
A0A0A0MS09;P01880;P01880-2	IGHD	Immunoglobulin heavy constant delta (Fragment);Immunoglobulin heavy constant delta;Isoform 2 of Immunoglobulin heavy constant delta	0.000290321	0.00212577	1.01855	12	853	96.2963								+	-1.03639	0.0328107	1.79152		-0.27172	0.677869	0.243039			0.348624	0.482784	0.410532		-0.560797	0.247528	0.760233		2.33297	0.131368	1.84229			0.712144	not significant					19.2674	17.1767	19.8734	18.5807	19.0604
P01857	IGHG1	Immunoglobulin heavy constant gamma 1	0.00033124	0.00212577	1.01692	23	6418	100									-0.180629	0.101448	1.23675	+	-0.277209	0.0998955	1.35582			0.210432	0.0602215	1.46435		0.176566	0.141146	1.04284		0.322327	0.418776	0.809074			0.124438	not significant					28.501	27.9836	27.452	27.2484	27.1319
P01859	IGHG2	Immunoglobulin heavy constant gamma 2	0.000482053	0.00212577	1.01188	16	4528	100									-0.201131	0.268407	0.730748		-0.301114	0.213437	0.932846		+	0.419592	0.012234	2.26466	+	0.485737	0.0129626	2.23785		0.288745	0.610986	0.449261		+	0.0125068	Deconfounded					26.2034	26.9336	26.4288	25.6492	25.9423
A0A4W9A917;P01860	IGHG3	Immunoglobulin heavy constant gamma 3 (Fragment);Immunoglobulin heavy constant gamma 3	0.000290321	0.00212577	1.01855	10	2551	100									-0.269922	0.143742	1.05715		0.248644	0.294996	0.748458			0.197576	0.239365	0.781988		0.109612	0.602691	0.299542		0.254405	0.594864	0.467803			0.304573	not significant					21.9623	20.4565	21.3227	21.4758	21.6866
P01861	IGHG4	Immunoglobulin heavy constant gamma 4	0.000733479	0.00212577	1.00525	9	2435	100								+	1.52526	1.22e-05	5.67088		0.565723	0.339477	0.674604		+	1.37025	0	5.36603	+	1.64932	0	5.89986		0.981591	0.309901	1.05791		+	1.976e-05	Deconfounded					22.4071	22.7907	23.1474	22.9598	21.8679
P01871	IGHM	Immunoglobulin heavy constant mu	0.00045294	0.00212577	1.01277	21	6071	100								+	-0.530593	0.00522795	2.71512		0.0389081	0.922844	0.0546991		+	0.61146	0.0138446	2.2039	+	0.738175	0.00832941	2.48022		0.129533	0.880474	0.13989		+	0.0200988	Deconfounded					26.8991	25.5407	25.3053	25.2233	23.8584
A0A0C4DH31	IGHV1-18	Immunoglobulin heavy variable 1-18	0.00205011	0.00259279	0.975047	3	268	93.2099									-0.66858	0.133487	1.09881		-0.554649	0.427419	0.535061			0.115193	0.808875	0.134022		0.108888	0.824381	0.115677		0.0959397	0.961756	0.0466575			0.577952	not significant					13.4255	18.5553	14.8411	16.3944	13.0301
P23083	IGHV1-2	Immunoglobulin heavy variable 1-2	0.00134998	0.00235485	0.991955	2	202	87.6543									0.697915	0.228132	0.818263	+	1.50011	0.0198538	2.20976			0.428943	0.330548	0.603648		0.20551	0.742994	0.180208		0.72979	0.525667	0.615742			0.178652	not significant					16.6352	18.86	15.5536	16.0309	16.1115
A0A0C4DH33	IGHV1-24	Immunoglobulin heavy variable 1-24	0.000996552	0.00223841	0.999358	3	218	62.963								+	1.32805	0.00352402	2.91665	+	1.69652	0.000286837	4.3846		+	1.69111	0	5.62562	+	1.72194	0.000765957	3.56455		1.50399	0.0604848	2.41427		+	3.14683e-05	Deconfounded		+			14.7178	12.2503	13.5418	14.3696	9.47395
A0A0C4DH29	IGHV1-3	Immunoglobulin heavy variable 1-3	0.00422676	0.00420754	0.95336	2	140	69.7531									0.831013	0.147925	1.04234		0.343267	0.665428	0.255363			0.667755	0.173535	0.942957		1.01405	0.0925916	1.24826		-0.0281319	0.982678	0.0142552			0.175482	not significant					15.3429	16.2324	15.4829	16.4267	16.4669
P01742	IGHV1-69	Immunoglobulin heavy variable 1-69	0.000587458	0.00212577	1.00892	4	679	100								+	1.57154	3.6e-08	8.52628		0.238968	0.406048	0.561455		+	0.948681	0	5.29707	+	1.28003	0	6.50806		0.545967	0.33939	0.98549		+	0.000242017	Confounded					20.8193	19.0151	19.6978	20.4486	19.3103
A0A075B7D0	IGHV1OR15-1	Immunoglobulin heavy variable 1/OR15-1 (non-functional) (Fragment)	0.00108055	0.00228538	0.997579	3	596	100								+	0.947433	0.0105673	2.36509		-0.503268	0.127711	1.20571			0.385673	0.220223	0.82327	+	1.09237	0.00671795	2.64041		-0.896064	0.128582	1.86555			0.562192	not significant					19.2323	19.7313	17.9491	19.9943	19.8872
A0A0B4J2B8	IGHV1OR15-9	Immunoglobulin heavy variable 1/OR15-9 (non-functional) (Fragment)	0.00217868	0.00263245	0.971505	2	118	59.8765									0.379012	0.530551	0.374883	+	1.02409	0.0709497	1.55423		+	1.04649	0.0229596	1.95291		0.344447	0.601684	0.301813	+	2.5617	0.0242857	3.27909		+	0.0394368	Deconfounded					11.754	17.3127	12.4142	15.0221	11.654
A0A0B4J1V2	IGHV2-26	Immunoglobulin heavy variable 2-26	0.000857626	0.00216588	1.00239	4	414	100									-0.436893	0.103965	1.22368	+	0.650989	0.0545039	1.69315			-0.0108019	0.974071	0.0179633		-0.185113	0.531089	0.375922		0.0834955	0.937881	0.0791705			0.567322	not significant					18.5466	17.7063	18.3995	18.1036	19.2566
P01817	IGHV2-5	Immunoglobulin heavy variable 2-5	0.00256603	0.00281684	0.96423	2	115	56.1728									0.388315	0.475046	0.441319		-0.0624859	0.931609	0.0490936			0.142542	0.764707	0.166386		0.712957	0.156516	0.991008		-1.11086	0.218742	1.31464			0.734605	not significant					12.82	14.963	10.9901	14.4251	14.06
P01814	IGHV2-70	Immunoglobulin heavy variable 2-70	0.000880761	0.00217029	1.00187	1	95	58.642									0.38715	0.50044	0.412158	+	0.893354	0.0998955	1.35965			0.686594	0.131566	1.07401		0.3323	0.61249	0.292119		1.39636	0.199627	1.37515			0.289556	not significant					10.1489	10.8305	14.5314	10.4968	13.7864
A0A0C4DH43;A0A0J9YVU5	IGHV2-70D	Immunoglobulin heavy variable 2-70D;Immunoglobulin heavy variable 2-70 (Fragment)	0.000424812	0.00212577	1.01366	4	519	100								+	-1.21679	0.0135308	2.24731		-0.925107	0.198969	0.973768			-0.1444	0.803296	0.140241		0.0902373	0.890974	0.0702017		-0.804965	0.563104	0.526852			0.754893	not significant					16.7591	16.3181	18.9142	15.5008	16.9693
P01766	IGHV3-13	Immunoglobulin heavy variable 3-13	0.000412333	0.00212577	1.01406	1	166	100									-0.326572	0.276578	0.713598		-0.561409	0.145852	1.13928			-0.188773	0.525002	0.365716		-0.220853	0.547534	0.360653		-0.0392161	0.97504	0.030274			0.325621	not significant					18.2379	17.9162	18.5331	18.6486	17.7431
A0A0B4J1V0	IGHV3-15	Immunoglobulin heavy variable 3-15	0.00129234	0.00233241	0.993161	3	604	100									0.244535	0.275948	0.715616		0.0871725	0.732647	0.186886		+	0.427536	0.0140619	2.19562		0.314122	0.113223	1.15231		0.751802	0.162157	1.51692		+	0.0429545	Deconfounded					19.3117	18.6187	17.6563	18.0964	18.0083
A0A0C4DH32	IGHV3-20	Immunoglobulin heavy variable 3-20	0.00157992	0.00247262	0.987	2	141	66.6667									0.202047	0.683962	0.229053		-0.11167	0.864462	0.0904948			0.318303	0.421265	0.484334		0.416824	0.403379	0.51286		0.173492	0.898457	0.126819			0.449387	not significant					13.307	13.0367	15.133	16.4383	13.092
P01768;P0DP03	IGHV3-30	Immunoglobulin heavy variable 3-30;Immunoglobulin heavy variable 3-30-5	0.000384611	0.00212577	1.015	7	964	100								+	-0.485429	2.29e-05	5.35779	+	-0.408523	0.0202667	2.19622			0.084593	0.54386	0.346451		0.115624	0.448526	0.464966		-0.0144151	0.979002	0.020961			0.515393	not significant					20.8058	20.6622	20.5996	20.2981	19.9783
A0A0C4DH35	IGHV3-35	Probable non-functional immunoglobulin heavy variable 3-35	0.000668582	0.00212577	1.00683	4	337	98.1481								+	-1.4861	0.000104543	4.61324		0.0169913	0.975696	0.0201106			-0.322763	0.372455	0.542698		-0.819253	0.0642286	1.43899		0.430672	0.557776	0.536553			0.449387	not significant					15.4287	16.288	15.8681	18.4622	13.097
A0A0C4DH36	IGHV3-38	Probable non-functional immunoglobulin heavy variable 3-38	0.00101071	0.00225373	0.999056	2	459	100									-0.324353	0.105112	1.21728		-0.30574	0.174912	1.04478			-0.0445586	0.832813	0.116255		0.0792215	0.734927	0.190202		-0.351929	0.549088	0.570322			0.832567	not significant					17.462	17.8405	17.8003	17.8002	16.0185
P0DTE1	IGHV3-38-3	Probable non-functional immunoglobulin heavy variable 3-38-3	0.00152095	0.00244021	0.988302	1	292	98.1481								+	-1.21029	1e-05	5.76374		-0.16447	0.533259	0.387439			-0.469515	0.0556496	1.51912		-0.531984	0.073481	1.37206		-0.635047	0.168213	1.53267		+	0.0565387	Confounded					15.6512	15.5863	15.7813	15.4733	11.3932
A0A0B4J1X8	IGHV3-43	Immunoglobulin heavy variable 3-43	0.000932009	0.00217277	1.00075	2	188	100									-0.16951	0.536841	0.368863		0.324144	0.296354	0.745278			0.0845808	0.730856	0.187838		-0.0835371	0.787802	0.143599		0.344357	0.554465	0.561819			0.760075	not significant					17.2899	16.9002	16.454	17.8522	15.5954
A0A0A0MS15	IGHV3-49	Immunoglobulin heavy variable 3-49	0.000742914	0.00212577	1.00503	3	461	100								+	0.408622	0.0460618	1.62287	+	0.636962	0.00905359	2.62628			0.301682	0.113994	1.1476		0.375211	0.124398	1.10797		0.0530673	0.935617	0.0854031			0.234141	not significant					19.1894	16.4278	17.6509	18.3071	18.1993
A0A075B6Q5	IGHV3-64	Immunoglobulin heavy variable 3-64	0.00104196	0.00225373	0.998393	3	250	84.5679								+	-1.01305	0.0313281	1.8172		-0.700899	0.208039	0.949064			0.208016	0.701465	0.214505		-0.186938	0.776223	0.154338		1.07586	0.459868	0.728511			0.822813	not significant					17.0074	15.8592	12.9687	14.6658	13.9209
A0A0J9YX35	IGHV3-64D	Immunoglobulin heavy variable 3-64D	0.00050426	0.00212577	1.01123	2	419	100								+	-0.452992	0.00501889	2.73676		-0.197306	0.199914	0.970367			0.0343161	0.833316	0.11668		-0.103674	0.586468	0.316013		0.292969	0.405091	0.843987			0.736532	not significant					17.3972	16.8808	16.0547	17.1327	16.9983
P01780	IGHV3-7	Immunoglobulin heavy variable 3-7	0.000700935	0.00212577	1.00603	4	1028	100								+	-0.342476	0.00898296	2.44994		-0.275662	0.170468	1.05735			0.147106	0.304639	0.651792		0.147285	0.352066	0.580672		0.126367	0.825439	0.195835			0.449387	not significant					21.9755	21.0018	20.613	20.8174	21.0514
A0A0B4J1Y9	IGHV3-72	Immunoglobulin heavy variable 3-72	0.000449691	0.00212577	1.01287	4	568	100								+	-0.479388	0.00352402	2.91716		-0.0624385	0.782603	0.150226			-0.0310596	0.877184	0.0870612		-0.211836	0.229076	0.79974		0.282882	0.597357	0.469906			0.91531	not significant					18.5738	19.1559	18.5513	19.1141	17.7974
A0A0B4J1V6	IGHV3-73	Immunoglobulin heavy variable 3-73	0.000371636	0.00212577	1.01545	5	680	100									-0.292756	0.142509	1.06401		-0.00175676	0.996284	0.0030551			0.114046	0.427103	0.472516		0.10993	0.51967	0.385679		0.0356503	0.955482	0.0566749			0.521472	not significant					22.5806	21.8411	20.8653	21.0945	21.2853
A0A0B4J1X5	IGHV3-74	Immunoglobulin heavy variable 3-74	0.000423606	0.00212577	1.0137	2	324	100								+	1.37671	0.000136568	4.48205	+	1.6624	1.31e-05	5.95916			0.211383	0.334787	0.59334		0.330763	0.215069	0.831462		-0.166422	0.8036	0.222864			0.358499	not significant					22.3936	20.7231	20.1222	21.1459	22.3908
P01782	IGHV3-9	Immunoglobulin heavy variable 3-9	0.000866428	0.00216588	1.00219	2	398	100									-0.0542864	0.850144	0.106107	+	0.528962	0.0272849	2.04698		+	0.434618	0.026303	1.88361		0.284748	0.260863	0.734408		0.622688	0.217041	1.32144		+	0.0208724	Deconfounded					19.2546	19.2498	18.2516	19.4573	18.662
A0A075B7D8	IGHV3OR15-7	Immunoglobulin heavy variable 3/OR15-7 (pseudogene) (Fragment)	0.00198913	0.00257003	0.97677	1	150	91.358									0.0295071	0.962371	0.0290357		0.422842	0.401491	0.568485			0.217533	0.556452	0.334771		-0.0506961	0.917721	0.0524399		0.751814	0.466942	0.696746			0.648127	not significant					16.8495	17.4082	15.1481	15.1625	14.8815
A0A075B7B8	IGHV3OR16-12	Immunoglobulin heavy variable 3/OR16-12 (non-functional) (Fragment)	0.000987616	0.00222977	0.999549	3	293	100								+	-0.550591	0.00979236	2.40348		0.193703	0.399862	0.57239		+	-0.432309	0.0143682	2.16929	+	-0.680902	0.00198198	3.24859		-0.052542	0.944426	0.0705304		+	0.0385122	Confounded					17.4918	19.9576	17.7422	18.247	19.2986
S4R460	IGHV3OR16-9	Immunoglobulin heavy variable 3/OR16-9 (non-functional)	0.000290321	0.00212577	1.01855	3	967	100								+	-0.554727	6.17e-05	4.8982		-0.0267621	0.897827	0.0696507			0.000233539	0.998235	0.00071946		-0.106437	0.536139	0.371199		0.0998051	0.780154	0.243998			0.988863	not significant					21.3976	20.7849	19.7627	20.506	20.2827
A0A0C4DH34	IGHV4-28	Immunoglobulin heavy variable 4-28	0.000425179	0.00212577	1.01364	2	517	100									-0.139392	0.556833	0.345834		-0.529138	0.10509	1.31615			-0.0533757	0.839617	0.111278		-0.0799325	0.779674	0.151709		0.129792	0.871765	0.147952			0.860316	not significant					18.8061	17.6751	17.1776	17.6598	16.8835
A0A087WSY4	IGHV4-30-2	Immunoglobulin heavy variable 4-30-2	0.00160043	0.00247262	0.98654	1	160	96.9136									0.25795	0.369637	0.570527	+	-1.1062	0.0369487	1.9024			0.232147	0.567404	0.324773		0.670916	0.054038	1.53129		-0.422813	0.783595	0.239347			0.921532	not significant					19.2728	19.59	18.4827	18.7685	18.347
P06331	IGHV4-34	Immunoglobulin heavy variable 4-34	0.000290321	0.00212577	1.01855	3	600	100								+	0.363523	0.0467204	1.61532		0.267346	0.250263	0.840534			0.252868	0.0940192	1.24738		0.284343	0.136982	1.06055		0.205374	0.63661	0.411574		+	0.0873547	Confounded					19.3741	18.8519	18.0655	19.9389	18.3484
A0A075B7B6	IGHV4OR15-8	Immunoglobulin heavy variable 4/OR15-8 (non-functional) (Fragment)	0.000405775	0.00212577	1.01428	2	349	98.7654									0.197528	0.674547	0.237206		-0.302017	0.530128	0.400319			0.573564	0.112683	1.15366		0.596713	0.156389	0.990291		0.668942	0.583441	0.495529			0.212962	not significant					16.9801	17.8156	18.6628	17.5199	16.0872
A0A0J9YXX1	IGHV5-10-1	Immunoglobulin heavy variable 5-10-1	0.000442475	0.00212577	1.01309	5	921	100								+	0.359741	0.0885465	1.30438		0.463147	0.118081	1.25169			0.275301	0.146678	1.02259		0.232655	0.306269	0.653497		0.347826	0.561824	0.526465			0.218443	not significant					20.5793	19.7529	19.0874	19.0102	19.1107
A0A0C4DH38	IGHV5-51	Immunoglobulin heavy variable 5-51	0.00178455	0.00251963	0.982196	3	442	99.3827									0.132207	0.655042	0.252562		0.352316	0.372556	0.610681			0.341914	0.111596	1.1588		0.281356	0.301628	0.6662		0.422638	0.467745	0.705991			0.106296	not significant					17.511	16.7598	17.1143	17.6622	15.6147
A0A0B4J1U7	IGHV6-1	Immunoglobulin heavy variable 6-1	0.000717551	0.00212577	1.00563	2	491	100									0.34428	0.277845	0.710587		0.443148	0.114534	1.27103			0.403252	0.0829935	1.30319		0.575603	0.075299	1.36028		-0.0468988	0.943313	0.0694357			0.280734	not significant					20.3748	22.0158	19.0547	18.927	19.7299
P01834	IGKC	Immunoglobulin kappa constant	0.000508944	0.00212577	1.01109	9	2251	100								+	-0.242274	0.0328107	1.79266		-0.245518	0.124152	1.22344		+	0.274602	0.0133194	2.22217	+	0.27725	0.0383667	1.70748		0.269131	0.446436	0.771578		+	0.0200988	Deconfounded					28.2722	27.502	27.3362	27.3652	26.5596
A0A0A0MT89	IGKJ1	Immunoglobulin kappa joining 1	0.000860981	0.00216588	1.00231	1	222	90.1235								+	1.41648	0.0172274	2.12558		0.513086	0.533144	0.392153			0.896788	0.0663467	1.40716		1.05789	0.0745793	1.36474		0.778632	0.589689	0.484917			0.170806	not significant					19.1921	15.4524	19.3159	17.1425	15.896
A0A0A0MT69	IGKJ4	Immunoglobulin kappa joining 4 (Fragment)	0.00136379	0.00235485	0.991665	1	147	90.1235									0.265096	0.718519	0.201041		-0.459239	0.60335	0.319945			-0.204434	0.711939	0.20194		-0.244514	0.715641	0.209148		0.113373	0.963586	0.0498418			0.850716	not significant					16.3282	17.6197	10.3651	17.361	16.238
P04430	IGKV1-16	Immunoglobulin kappa variable 1-16	0.000429628	0.00212577	1.0135	2	314	100									-0.327646	0.101448	1.23862		-0.220494	0.392824	0.58251			0.159081	0.401099	0.509336		0.0967532	0.724557	0.200132		0.278444	0.548507	0.573802			0.402172	not significant					17.0917	15.9535	17.2694	15.9707	15.4025
P01599	IGKV1-17	Immunoglobulin kappa variable 1-17	0.000730862	0.00212577	1.00531	4	736	100									-0.140835	0.537783	0.367201		0.267022	0.286768	0.764631			0.273033	0.121381	1.11559		0.2858	0.197233	0.871427		0.117972	0.81451	0.208898			0.149778	not significant					18.7418	19.3815	18.278	18.4629	17.5603
A0A075B6S5	IGKV1-27	Immunoglobulin kappa variable 1-27	0.00132157	0.0023418	0.992551	1	269	95.679									0.0699013	0.827755	0.11956		-0.149832	0.721572	0.201665		+	0.604899	0.0219171	1.98155	+	0.669347	0.0265253	1.8933		0.514578	0.558115	0.537748		+	0.0196894	Deconfounded					17.1192	15.8681	15.2859	16.0631	14.917
A0A075B6S9;P0DSN7	IGKV1-37;IGKV1D-37	Probable non-functional immunoglobulinn kappa variable 1-37;Probable non-functional immunoglobulinn kappa variable 1D-37	0.00107909	0.00228538	0.99761	1	235	88.2716									-0.096925	0.890314	0.075576		-0.238932	0.702136	0.216833			-0.0790208	0.885463	0.0793106		0.165469	0.814991	0.124728		-0.631813	0.382465	0.890003			0.642888	not significant					18.8265	16.2151	15.1593	16.4119	11.533
P01597;P04432	IGKV1-39;IGKV1D-39	Immunoglobulin kappa variable 1-39;Immunoglobulin kappa variable 1D-39	0.00138244	0.00235485	0.991272	3	509	100									0.237515	0.196683	0.891391	+	0.329672	0.0957035	1.39429		+	0.439507	0.00341722	2.84521	+	0.39918	0.0359827	1.74948		0.509798	0.255737	1.20818		+	0.0140822	Confounded					18.2138	16.5975	16.2608	18.0117	16.1527
P01602	IGKV1-5	Immunoglobulin kappa variable 1-5	0.000823893	0.00215984	1.00315	3	872	100									0.280958	0.168435	0.970992	+	-0.904224	0.000442294	4.12321			0.30571	0.106556	1.18142	+	0.624277	0.000428571	3.80432		-0.110645	0.884376	0.136264			0.101457	not significant					19.2648	19.2446	19.3659	20.6999	18.7558
A0A0C4DH67	IGKV1-8	Immunoglobulin kappa variable 1-8	0.000742656	0.00212577	1.00503	3	644	100									0.0418083	0.828336	0.118474		0.375298	0.124152	1.22485			0.138483	0.368729	0.547958		0.163733	0.348811	0.585485		-0.0244057	0.967413	0.03864			0.497183	not significant					17.5141	16.8643	16.3105	17.6108	17.1971
A0A0B4J2D9;P0DP09	IGKV1D-13;IGKV1-13	Immunoglobulin kappa variable 1D-13;Immunoglobulin kappa variable 1-13	0.00163305	0.00249374	0.9858	2	243	82.0988									0.391297	0.499428	0.413966		0.793622	0.248116	0.845522			0.858896	0.0517481	1.55225		0.735933	0.187902	0.896942		1.03636	0.3912	0.876012		+	0.0170195	Deconfounded					18.9777	16.4844	17.752	16.7306	12.3858
P01601	IGKV1D-16	Immunoglobulin kappa variable 1D-16	0.00115548	0.0023269	0.996012	3	508	100									-0.131149	0.437171	0.484048		-0.0985437	0.728561	0.19524			-0.0484783	0.792015	0.147402		-0.0835538	0.679276	0.238041		0.0271102	0.968574	0.0388519			0.847507	not significant					16.8663	15.9376	16.2793	15.6751	16.3561
A0A2Q2TTZ9	IGKV1D-33	Immunoglobulin kappa variable 1-33	0.000530006	0.00212577	1.01049	3	1258	100									0.0695545	0.776599	0.15596		0.089069	0.728561	0.193499		+	0.40215	0.00174603	3.22517	+	0.371205	0.0265	1.8949		0.47165	0.136129	1.79166		+	0.00605222	Confounded					19.8331	19.3401	19.2915	20.0034	19.0172
A0A087WSZ0;A0A0G2JQJ0	IGKV1D-8	Immunoglobulin kappa variable 1D-8;Immunoglobulin kappa variable 1D-8 (Fragment)	0.000333773	0.00212577	1.01683	2	322	100									-0.386293	0.11042	1.19216	+	-0.642744	0.0726357	1.54221			0.0928134	0.700402	0.214352		0.183016	0.479635	0.428809		-0.0491242	0.96324	0.0475056			0.62918	not significant					17.6366	16.2049	16.5678	16.6908	14.313
A0A0C4DH68	IGKV2-24	Immunoglobulin kappa variable 2-24	0.000864116	0.00216588	1.00224	4	522	100									-0.249593	0.142356	1.06609		-0.251484	0.213437	0.932658			0.236844	0.127846	1.08901		0.376001	0.0544604	1.52505		-0.101776	0.820129	0.200238			0.172354	not significant					20.2074	19.1051	19.4282	19.9029	19.6643
P06310	IGKV2-30	Immunoglobulin kappa variable 2-30	0.000318127	0.00212577	1.01743	1	164	100									-0.0427508	0.890314	0.0762576	+	-1.05042	3.64e-05	5.44245			0.125803	0.635101	0.263412		0.386577	0.192465	0.88461		-0.203625	0.759235	0.267803			0.650122	not significant					17	18.6313	18.6381	17.3319	16.5769
A0A087X0Q4	IGKV2-40	Immunoglobulin kappa variable 2-40	0.00113345	0.00231987	0.996471	4	1128	100									0.148709	0.530285	0.376005		0.263493	0.373805	0.608138		+	0.547281	0.00152212	3.38042	+	0.636557	0.00373723	2.92998		0.294788	0.466235	0.714328		+	0.00229921	Deconfounded					18.7132	18.0676	17.9331	18.9729	18.1721
A0A5H1ZRS2	IGKV2D-28	Immunoglobulin kappa variable 2D-28	0.000879585	0.00217029	1.0019	5	1496	100									-0.0454265	0.795071	0.142569		0.00854846	0.977443	0.0171469		+	0.423422	0.00157983	3.31199	+	0.398248	0.013672	2.20581		0.468382	0.172741	1.47089		+	0.00368956	Confounded					21.2641	20.095	19.8151	21.5158	20.0811
A0A5H1ZRS9	IGKV2D-29	Immunoglobulin kappa variable 2D-29	0.0008011	0.00213878	1.00367	6	1360	100									-0.02275	0.901248	0.0685422		-0.153302	0.44983	0.49625		+	0.441876	0.000950495	3.63503	+	0.489993	0.00261157	3.11412		0.364263	0.334299	0.997941		+	0.00233113	Deconfounded					23.098	22.6739	21.5854	22.1761	22.0562
P01619	IGKV3-20	Immunoglobulin kappa variable 3-20	0.000486101	0.00212577	1.01176	6	1017	100								+	0.630873	0.000131529	4.50137		0.102698	0.745561	0.176878		+	0.61631	0.000645161	3.87988	+	0.743338	0	4.91732		0.46718	0.444035	0.770064		+	0.000349753	Deconfounded					24.6514	23.9668	23.2405	23.0542	22.772
A0A075B6H7	IGKV3-7	Probable non-functional immunoglobulin kappa variable 3-7	0.00170166	0.00250824	0.984205	1	345	100									-0.156284	0.409215	0.518198		0.0471892	0.864462	0.0898974		+	0.406168	0.00978022	2.35556		0.269384	0.147049	1.02198		0.677749	0.148623	1.66487		+	0.0208724	Deconfounded					18.7145	16.0689	17.5896	16.7725	16.6717
A0A0A0MRZ8;P04433	IGKV3D-11	Immunoglobulin kappa variable 3D-11;Immunoglobulin kappa variable 3-11	0.00128257	0.00233241	0.993365	2	452	100									0.229549	0.2628	0.743037		0.27979	0.3167	0.709808		+	0.45519	0.0116989	2.28663	+	0.534708	0.0167035	2.1114		0.246095	0.635945	0.414264		+	0.0218502	Confounded					25.7262	24.5753	23.1568	23.7333	23.2358
A0A087WSY6	IGKV3D-15	Immunoglobulin kappa variable 3D-15	0.000930608	0.00217277	1.00078	2	359	100									-0.104091	0.733587	0.187139		-0.196105	0.611756	0.313032			0.261395	0.27048	0.71418		0.356922	0.219653	0.820943		0.0565088	0.958633	0.0575037			0.226492	not significant					18.3145	19.0217	18.817	19.8744	17.9113
A0A0C4DH25	IGKV3D-20	Immunoglobulin kappa variable 3D-20	0.000856918	0.00216588	1.0024	2	379	100								+	0.514179	0.0312046	1.82067	+	0.524143	0.0896565	1.4295		+	0.596826	0.0043522	2.70084	+	0.721134	0.00973714	2.39705		0.2908	0.568037	0.517487		+	0.0125068	Deconfounded					23.622	21.1199	19.9793	19.8041	22.3754
A0A0C4DH55;A0A0C4DH90	IGKV3D-7	Immunoglobulin kappa variable 3D-7;Immunoglobulin kappa variable 3/OR2-268 (non-functional) (Fragment)	0.00116489	0.0023269	0.995815	1	367	100								+	0.563549	0.00447256	2.80079		0.200951	0.525859	0.405389		+	0.56795	0.0029863	2.90658	+	0.543462	0.0136211	2.20382		0.737826	0.168075	1.49021		+	0.00805943	Confounded					23.9998	24.4929	22.9426	23.907	22.1314
P06312	IGKV4-1	Immunoglobulin kappa variable 4-1	0.000290321	0.00212577	1.01855	5	1027	100								+	-0.287015	0.0535826	1.54894		-0.0138263	0.939312	0.0440227			0.226831	0.0988302	1.22063		0.206592	0.246698	0.764705		0.193146	0.608585	0.453339			0.139019	not significant					21.3692	20.7352	20.3969	20.7438	19.7285
P06315	IGKV5-2	Immunoglobulin kappa variable 5-2	0.0019284	0.00255816	0.97845	2	153	64.1975								+	-1.05916	0.0310777	1.82841		-0.0421288	0.970798	0.0252494			0.140006	0.806394	0.136213		-0.240502	0.723122	0.20245		0.758438	0.542014	0.584581			0.993125	not significant					15.1302	12.6959	13.1683	11.3116	13.8654
A0A0C4DH24	IGKV6-21	Immunoglobulin kappa variable 6-21	0.000606422	0.00212577	1.00842	3	303	100									-0.314162	0.299435	0.672995		0.379902	0.348246	0.651547			0.243392	0.328651	0.609127		0.225638	0.454217	0.459076		0.0757548	0.938845	0.0795554			0.320848	not significant					17.5478	17.9432	17.3194	17.1711	17.0435
A0A0A0MT36	IGKV6D-21	Immunoglobulin kappa variable 6D-21	0.000730199	0.00212577	1.00533	1	167	99.3827								+	-0.731896	0.0315195	1.81188		-0.39241	0.393552	0.580372			0.0462711	0.904881	0.0656673		0.0722688	0.861993	0.0880256		-0.120261	0.933498	0.0913823			0.658604	not significant					19.3395	17.7669	17.8713	18.0179	18.6017
P0DOY2	IGLC2	Immunoglobulin lambda constant 2	0.00128223	0.00233241	0.993372	4	360	100									-0.140781	0.59129	0.311854	+	-0.933914	0.000239581	4.47288		+	0.566692	0.00649711	2.5272	+	0.676123	0.00878161	2.44618		0.540972	0.298987	1.09316		+	0.0248759	Deconfounded					22.3507	23.4064	24.4893	22.039	22.4473
P0CF74	IGLC6	Immunoglobulin lambda constant 6	0.00037574	0.00212577	1.0153	3	490	100									-0.210214	0.153951	1.01981		-0.178467	0.434675	0.519308			0.253493	0.0591348	1.48251		0.298851	0.0655124	1.42686		0.133288	0.760424	0.271053		+	0.0748893	Confounded					26.6691	26.5176	25.8919	26.1272	25.0577
A0A5H1ZRQ7;A0M8Q6	IGLC7	Immunoglobulin lambda constant 7 (Fragment);Immunoglobulin lambda constant 7	0.000559407	0.00212577	1.00967	3	526	100									0.230397	0.612904	0.292488		-1.0255	0.10509	1.31625			-0.0870434	0.862122	0.0969058		-0.127812	0.787573	0.145134		0.393971	0.767438	0.258004			0.829319	not significant					20.6129	20.9182	21.6217	16.4235	18.1082
A0A0G2JRQ6	Ig-like	Ig-like domain-containing protein (Fragment)	0.000382948	0.00212577	1.01505	4	661	100									0.0666487	0.77917	0.153092		-0.291562	0.198969	0.973999			0.208442	0.274025	0.7054		0.325583	0.169894	0.949334		0.0317627	0.963726	0.0418638			0.262958	not significant					18.8353	19.3655	18.8603	18.2989	17.0727
A0A0J9YY99	Ig-like	Ig-like domain-containing protein (Fragment)	0.000887305	0.00217029	1.00173	1	163	100									0.00333454	0.996501	0.00349449		-0.178356	0.660369	0.2604			-0.265778	0.436383	0.459896		0.0763683	0.865863	0.085383		-1.04455	0.27242	1.1632			0.708856	not significant					16.33	12.9878	12.8507	15.9341	15.2906
C9JEE0	IGLL1	Immunoglobulin lambda-like polypeptide 1 (Fragment)	0.00102976	0.00225373	0.998652	1	162	99.3827								+	0.225074	0.0981908	1.25566		-0.448805	0.530516	0.399045			0.379651	0.147668	1.0185	+	0.498194	0.000901961	3.48822		0.295482	0.803546	0.22388		+	0.0684401	Confounded					21.768	20.2412	20.2247	21.2569	20.8982
P15814	IGLL1	Immunoglobulin lambda-like polypeptide 1	0.00103987	0.00225373	0.998437	2	568	100									0.0513585	0.859993	0.0990722		0.0462851	0.866128	0.0882985		+	0.377372	0.048317	1.58546		0.418204	0.113141	1.1534		0.279386	0.464619	0.729229		+	0.000281493	Deconfounded					24.3736	23.2829	22.4275	23.9357	22.7089
A0A0B4J231;B9A064	IGLL5	Immunoglobulin lambda-like polypeptide 5	0.000356928	0.00212577	1.01597	11	2248	100									-0.150789	0.295333	0.679999	+	-0.288473	0.0980988	1.37847		+	0.291887	0.0142222	2.18317	+	0.296765	0.0477953	1.59305		0.321836	0.322217	1.03241		+	0.0187812	Deconfounded					25.4237	24.8864	24.9907	25.1233	23.6725
A0A075B6I4;A0A1W2PQ80	IGLV10-54	Immunoglobulin lambda variable 10-54	0.00205665	0.00259279	0.974862	1	104	60.4938									-0.595899	0.101165	1.24143		-0.506106	0.228759	0.893461			0.0370966	0.92382	0.0524847		0.0518839	0.907619	0.059037		-0.0262337	0.978078	0.0198945			0.956994	not significant					11.2971	13.5984	10.9273	12.7688	10.7274
A0A0B4J1U3	IGLV1-36	Immunoglobulin lambda variable 1-36	0.000846532	0.00215984	1.00264	2	172	99.3827									-0.0160877	0.968488	0.0204413		-0.0865355	0.805929	0.131949		+	0.540797	0.0462615	1.60892		0.643483	0.0651388	1.43161		0.311908	0.700091	0.339842		+	0.0462302	Deconfounded					17.3284	15.5003	16.4499	17.0423	16.2074
P01703	IGLV1-40	Immunoglobulin lambda variable 1-40	0.000837305	0.00215984	1.00285	3	597	100									0.0671246	0.776599	0.157958		0.129351	0.673328	0.248521		+	0.399424	0.0164019	2.10385	+	0.412161	0.0494163	1.57581		0.349469	0.436937	0.78564		+	0.0138744	Deconfounded					18.0701	18.416	19.0496	18.6474	18.1812
P01699	IGLV1-44	Immunoglobulin lambda variable 1-44	0.000516038	0.00212577	1.01089	3	609	100									0.25991	0.395803	0.533969		-0.0926973	0.686256	0.231136			-0.158828	0.701865	0.211938		-0.115215	0.837811	0.105177		-0.157985	0.871083	0.149139			0.372207	not significant					20.9963	19.8783	18.0219	19.3931	18.235
P01700	IGLV1-47	Immunoglobulin lambda variable 1-47	0.000713298	0.00212577	1.00573	1	309	100								+	-0.36301	0.0628291	1.47439	+	-0.48037	0.0296996	2.00365			0.107514	0.520503	0.370999		-0.0140526	0.948277	0.0300957		0.439495	0.19731	1.38815			0.518429	not significant					21.4863	22.0566	21.5096	20.7786	21.0863
P01701	IGLV1-51	Immunoglobulin lambda variable 1-51	0.00113338	0.00231987	0.996473	3	576	100									0.0120028	0.968488	0.0204147		-0.42078	0.19381	0.98923			0.145516	0.487145	0.405807		0.271804	0.171207	0.945207		-0.0307979	0.977443	0.026918			0.650122	not significant					19.1547	20.3378	20.4102	20.411	19.7157
P01706	IGLV2-11	Immunoglobulin lambda variable 2-11	0.000391141	0.00212577	1.01477	2	374	100									-0.137628	0.502945	0.409062		0.251817	0.276382	0.786363		+	0.395408	0.00855866	2.40772		0.34156	0.0730417	1.37482		0.40832	0.290146	1.11338		+	0.0218502	Deconfounded					18.4687	18.2102	18.3078	17.1356	17.2223
P01704	IGLV2-14	Immunoglobulin lambda variable 2-14	0.00215585	0.00262251	0.972108	1	209	87.037									0.0315612	0.968488	0.0208053	+	1.15137	0.0998955	1.36067			0.817927	0.0997492	1.21525		0.660878	0.34145	0.596142		0.860444	0.339061	0.98133		+	0.032822	Deconfounded					19.058	16.5315	17.6367	17.3601	11.1168
A0A075B6J9	IGLV2-18	Immunoglobulin lambda variable 2-18	0.00172866	0.00250992	0.983561	3	365	99.3827									-0.424364	0.196038	0.895023		0.118288	0.728561	0.192647			0.190031	0.601036	0.294403		0.0917603	0.861279	0.0899216		0.264665	0.697044	0.350227			0.822813	not significant					17.1072	18.231	19.2752	18.1483	18.2702
P01705	IGLV2-23	Immunoglobulin lambda variable 2-23	0.000934621	0.00217277	1.00069	1	249	88.8889									-0.355916	0.608821	0.296562		-0.391703	0.635656	0.287805			0.406095	0.504008	0.385764		0.326571	0.697402	0.225431		0.610811	0.722117	0.306681			0.646132	not significant					17.986	17.0828	18.5804	18.3538	17.4349
P01709	IGLV2-8	Immunoglobulin lambda variable 2-8	0.00233916	0.00270643	0.967834	1	251	100									-0.116062	0.577501	0.327356		0.160706	0.576917	0.346399		+	0.365215	0.0221005	1.97276	+	0.44597	0.0123297	2.27087		0.0842705	0.896307	0.123562		+	0.0257057	Deconfounded					19.3225	18.947	19.8719	20.2125	19.3778
P01715	IGLV3-1	Immunoglobulin lambda variable 3-1	0.000848157	0.00215984	1.0026	2	338	100									0.234754	0.250324	0.771529	+	0.606944	0.0882186	1.43826		+	0.819595	5.71429e-05	4.75747	+	0.788494	0.000117647	4.35094		0.782304	0.275421	1.15246		+	7.81713e-05	Deconfounded					18.8527	16.8571	17.6255	16.7769	16.9037
A0A075B6K4	IGLV3-10	Immunoglobulin lambda variable 3-10	0.00144208	0.00236696	0.990006	4	612	100								+	-0.310093	0.0557578	1.52894	+	-0.362785	0.0833102	1.47545			0.185719	0.192089	0.897055		0.0779378	0.678347	0.240206		0.464446	0.247639	1.23304			0.227796	not significant					16.9562	18.075	18.6807	17.525	17.9458
A0A075B6K2	IGLV3-12	Immunoglobulin lambda variable 3-12	0.00743622	0.00692992	0.943443	2	129	64.1975									0.223604	0.727432	0.191609		-0.327146	0.687977	0.228178			0.431874	0.43107	0.467777		0.830808	0.196624	0.873542		-0.373168	0.831402	0.191651			0.58112	not significant					13.0307	9.62674	10.9306	15.2776	9.41849
A0A075B6K0	IGLV3-16	Immunoglobulin lambda variable 3-16	0.00158152	0.00247262	0.986964	2	151	85.8025									0.240424	0.776599	0.15685		-1.27756	0.139624	1.16112			0.253405	0.701746	0.211251		0.244985	0.763963	0.163243		0.735213	0.623365	0.43023			0.595837	not significant					20.7542	18.4707	18.9973	15.6547	10.6504
P01714	IGLV3-19	Immunoglobulin lambda variable 3-19	0.000742078	0.00212577	1.00505	5	804	100								+	0.378301	0.0397372	1.6912		0.403306	0.183085	1.02079		+	0.684414	5e-05	4.54382	+	0.761752	0.000277778	4.14933		0.488307	0.346413	0.961822		+	0.000296895	Deconfounded					20.2471	18.8285	20.351	19.5144	18.1763
P80748	IGLV3-21	Immunoglobulin lambda variable 3-21	0.00196278	0.00255816	0.977505	3	392	97.5309									0.470927	0.156745	1.00857		-0.162335	0.679686	0.241026		+	0.586167	0.0305062	1.81133	+	0.785154	0.0333097	1.78663		0.29357	0.541426	0.583517		+	0.0534303	Confounded					18.1223	18.0805	17.1664	18.6872	16.3769
P01717	IGLV3-25	Immunoglobulin lambda variable 3-25	0.000456445	0.00212577	1.01266	4	937	100									0.213415	0.3169	0.646619		-0.300291	0.248116	0.845896			0.266483	0.151328	1.00633		0.23566	0.271264	0.715348		0.497719	0.32471	1.02099			0.253274	not significant					19.2714	20.3359	21.531	20.2005	19.1909
P01718	IGLV3-27	Immunoglobulin lambda variable 3-27	0.000290321	0.00212577	1.01855	2	177	100									0.365853	0.167897	0.973514	+	-0.77672	0.0443769	1.80216			0.21057	0.478176	0.416195		0.225435	0.462445	0.448053		0.52154	0.497383	0.654573			0.388791	not significant					16.1137	17.6953	16.9671	16.3201	14.928
A0A075B6K5	IGLV3-9	Immunoglobulin lambda variable 3-9	0.000789425	0.00213664	1.00394	6	988	100									0.0605098	0.86759	0.092949		-0.429095	0.216556	0.925048			0.130542	0.672086	0.238426		0.355141	0.293905	0.678168		-0.268138	0.766292	0.261761			0.478392	not significant					15.3256	17.4798	16.3846	15.6533	13.4112
A0A075B6I1	IGLV4-60	Immunoglobulin lambda variable 4-60	0.000615867	0.00212577	1.00817	2	129	66.6667									-0.00334096	0.996501	0.00336598		-0.622533	0.124152	1.22242			0.328653	0.334487	0.594635		0.285538	0.545579	0.360311		0.621906	0.457425	0.746599			0.393237	not significant					11.8529	9.98733	13.4988	13.6656	10.8128
A0A075B6H9	IGLV4-69	Immunoglobulin lambda variable 4-69	0.00063392	0.00212577	1.00771	1	146	88.8889									-0.0445714	0.960927	0.0310793		-0.465563	0.468545	0.472515			0.0360124	0.941904	0.0388551		-0.0241684	0.967087	0.0198514		0.310634	0.796879	0.230242			0.760075	not significant					14.961	16.0246	17.9296	15.0794	14.8093
A0A0G2JSC0	IGLV5-45	Immunoglobulin lambda variable 5-45 (Fragment)	0.00106372	0.00228386	0.997934	4	386	100									-0.311522	0.207555	0.866927		-0.290764	0.27013	0.798907			-0.00706843	0.974738	0.0147947		-0.00885256	0.975853	0.0140758		-0.0090275	0.985237	0.0116225			0.987539	not significant					17.8859	21.1044	18.6449	17.2828	17.723
A0A0A0MRZ9	IGLV5-52	Immunoglobulin lambda variable 5-52	0.000741046	0.00212577	1.00507	2	103	51.8519									-0.445924	0.266945	0.734157		-0.239973	0.644662	0.274322			0.378542	0.24601	0.768482		0.125642	0.788481	0.146227		0.9324	0.23025	1.27972			0.323229	not significant					11.3614	11.1221	12.2536	12.5492	11.9223
P01721	IGLV6-57	Immunoglobulin lambda variable 6-57	0.000921363	0.00217029	1.00098	3	323	100								+	-0.396004	0.0629727	1.47044		0.332529	0.153747	1.11351			-0.0374572	0.876736	0.0842311		-0.364885	0.147685	1.02274		0.539261	0.151042	1.69327			0.98456	not significant					16.1218	15.9825	15.7726	16.5899	15.522
P04211	IGLV7-43	Immunoglobulin lambda variable 7-43	0.000575731	0.00212577	1.00923	3	597	100									0.217456	0.261029	0.747018	+	-0.546353	0.0999035	1.35081			0.269948	0.20389	0.86831	+	0.605368	0.0037971	2.92297		-0.315533	0.667884	0.378688			0.180252	not significant					20.2637	20.6511	19.7908	19.5517	19.1808
A0A075B6I9	IGLV7-46	Immunoglobulin lambda variable 7-46	0.000577787	0.00212577	1.00918	2	241	95.0617									0.228032	0.482835	0.430504		-0.580877	0.163066	1.08084			0.391177	0.237243	0.78673		0.618408	0.0935208	1.24243		0.0831109	0.955318	0.0559856			0.258795	not significant					15.5677	16.9757	16.3719	15.0847	15.4313
A0A075B6I0	IGLV8-61	Immunoglobulin lambda variable 8-61	0.000835255	0.00215984	1.00289	3	309	96.2963									-0.0970797	0.904589	0.0648817		-0.964405	0.256516	0.827333			-0.473009	0.303612	0.654213		-0.174267	0.787949	0.144223		-0.93763	0.417908	0.811804			0.720067	not significant					20.0652	16.5814	20.0162	20.3454	19.1994
A0A0B4J1Y8	IGLV9-49	Immunoglobulin lambda variable 9-49	0.000301664	0.00212577	1.01809	4	631	98.1481									-0.577261	0.116348	1.16212		-0.802766	0.274871	0.789958			0.0880411	0.850655	0.103864		0.207614	0.635757	0.272889		-0.134891	0.940612	0.0690446			0.449387	not significant					17.2336	19.1456	18.5774	17.9051	11.792
A0A494BZU0;P40189;P40189-3	IL6ST	Interleukin-6 receptor subunit beta;Interleukin-6 receptor subunit beta;Isoform 3 of Interleukin-6 receptor subunit beta	0.00127972	0.00233241	0.993425	3	261	85.1852								+	2.24226	1.85e-08	8.85245	+	1.96891	2.49e-07	8.24019			0.390587	0.257159	0.74603		0.347988	0.462613	0.448947		0.577485	0.474947	0.681171		+	0.0145569	Confounded					14.7075	14.971	15.025	17.6091	15.2973
A0A0A0MTH3;Q13418	ILK	Integrin-linked protein kinase	0.000738922	0.00212577	1.00512	3	171	59.2593							+	+	1.14701	0.00547734	2.69294	+	1.26892	0.00379476	3.05028		+	0.868806	0.00967956	2.36363	+	1.08606	0.0140417	2.19008		0.302212	0.721455	0.312626		+	0.014189	Confounded					12.7378	11.2376	13.9818	15.1254	13.1826
P55103	INHBC	Inhibin beta C chain	0.00154066	0.0024494	0.98787	2	139	78.3951									0.137038	0.708701	0.208658		-0.445208	0.27013	0.798733		+	-0.598265	0.0284746	1.84658		-0.263684	0.470246	0.439337		-1.23688	0.10361	2.07415		+	0.0336318	Deconfounded					11.1616	14.7531	13.6885	12.3119	11.4741
P58166	INHBE	Inhibin beta E chain	0.00219363	0.00264322	0.97112	3	127	51.8519									0.290759	0.451381	0.467296		0.587667	0.201533	0.965061			-0.501796	0.0575627	1.49573		-0.513869	0.121728	1.11859		-0.562592	0.443057	0.766962			0.150322	not significant					12.6566	10.2583	10.5456	12.7263	13.8622
O14498	ISLR	Immunoglobulin superfamily containing leucine-rich repeat protein	0.00111662	0.00231244	0.996823	5	520	97.5309								+	-0.945173	0.000170143	4.37485		-0.226086	0.441994	0.508973		+	-0.609899	0.00183459	3.13575	+	-0.73797	0.0044898	2.82307		-0.516241	0.218304	1.31205		+	0.00923688	Confounded					16.1151	15.2185	14.573	13.8648	14.3792
P08514	ITGA2B	Integrin alpha-IIb	0.00087031	0.00216588	1.00211	14	782	95.679		+						+	0.820495	0.0311297	1.82469	+	1.0908	0.00845149	2.65892		+	0.6069	0.046458	1.60379	+	0.770137	0.0484375	1.58481		0.126867	0.90765	0.112997		+	0.0260253	Confounded					14.0179	9.91349	15.6235	10.3774	14.1436
P05556	ITGB1	Integrin beta-1	0.00374027	0.00378472	0.955527	2	176	57.4074		+					+	+	-1.82415	0.000163747	4.40026		-0.121725	0.853854	0.0974388		+	-1.3384	0.00109804	3.58235	+	-1.44658	0.00318797	2.99944	+	-1.59203	0.0274667	3.16836		+	0.00150512	Confounded					11.1814	12.366	14.1549	10.1218	9.84136
P19827	ITIH1	Inter-alpha-trypsin inhibitor heavy chain H1	0.000290321	0.00212577	1.01855	31	4958	100								+	-0.613339	9.63e-09	9.17483	+	-0.531669	0.000126425	4.80486		+	-0.466653	0	9.94454	+	-0.49	0	7.13702	+	-0.434564	0.02875	3.13253		+	2.30923e-08	Confounded					20.7489	21.3532	20.5085	21.2307	21.9995
P19823;Q5T985	ITIH2	Inter-alpha-trypsin inhibitor heavy chain H2	0.000361513	0.00212577	1.01581	35	6593	100								+	-0.808742	2.25e-11	12.0321	+	-0.619925	1.83e-06	7.02839		+	-0.576441	0	10.4265	+	-0.71034	0	10.1239		-0.30744	0.287486	1.12597		+	2.71956e-08	Confounded					19.6536	20.7893	19.7979	20.7261	21.47
Q06033;Q06033-2	ITIH3	Inter-alpha-trypsin inhibitor heavy chain H3;Isoform 2 of Inter-alpha-trypsin inhibitor heavy chain H3	0.000290321	0.00212577	1.01855	26	3530	100								+	0.888358	9.94e-07	6.86519	+	0.965159	6.98e-06	6.27487		+	0.505287	0.000192771	4.32693	+	0.557459	0.00134615	3.39755		0.354781	0.301121	1.08293		+	0.000332143	Confounded					19.0889	19.105	20.3262	20.0124	20.6146
B7ZKJ8	ITIH4	ITIH4 protein	0.000663109	0.00212577	1.00697	2	285	99.3827								+	1.20927	7.9e-06	5.88407	+	1.64662	3.96e-06	6.58215		+	0.937501	0	5.70093	+	0.702182	0.00823669	2.48957	+	1.37819	0.0154286	3.9683			0.330437	not significant					16.6622	17.2597	15.5879	16.7514	17.2881
Q8WWA0	ITLN1	Intelectin-1	0.00179768	0.00251963	0.981868	5	307	95.0617									-0.328981	0.264891	0.738552		0.18108	0.701779	0.217884		+	-0.500786	0.0224072	1.96348	+	-0.506388	0.0424327	1.66051		-0.642127	0.299342	1.08278			0.140344	not significant					11.6918	13.3728	14.7882	13.8741	14.7724
P01591	JCHAIN	Immunoglobulin J chain	0.000334934	0.00212577	1.01678	5	1497	100								+	-0.4192	0.028829	1.86989		-0.189098	0.501979	0.434666		+	0.543056	0.00847191	2.41159	+	0.524457	0.0321076	1.80392		0.518468	0.444885	0.771061		+	0.0186321	Confounded					22.4875	22.448	21.8221	22.0785	20.265
P14923	JUP	Junction plakoglobin	0.00137896	0.00235485	0.991345	4	274	66.6667							+	+	0.640909	0.0501085	1.58353		0.280216	0.518431	0.415786		+	0.793925	0.0019403	3.10504	+	0.874405	0.00667516	2.64025		0.707362	0.36125	0.92823		+	0.00187409	Deconfounded					13.4438	10.6422	12.7701	11.8337	12.4951
Q8N8K9;Q8N8K9-3	KIAA1958	Uncharacterized protein KIAA1958;Isoform 3 of Uncharacterized protein KIAA1958	0.00182741	0.00253621	0.981116	2	109	63.5802									-0.878266	0.260187	0.75052		0.0120804	0.995618	0.00623576			0.769371	0.234314	0.792291		0.735892	0.397655	0.521506		0.580419	0.718624	0.311107			0.280734	not significant					18.0219	10.2121	10.6247	12.5333	12.6501
P21583;P21583-2	KITLG	Kit ligand;Isoform 2 of Kit ligand	0.00250933	0.00278959	0.964997	3	182	90.1235									0.0402353	0.963366	0.0278486		0.196448	0.720518	0.203125		+	0.926718	0.0462682	1.60748		0.992208	0.140413	1.04873		0.719616	0.324282	1.01929		+	0.0499377	Confounded					18.0262	11.8128	13.8541	16.1718	12.8621
P13645	KRT10	Keratin, type I cytoskeletal 10	0.000290321	0.00212577	1.01855	22	2133	100								+	1.29651	6.65e-05	4.85846		0.451517	0.360024	0.63362		+	0.601575	0.0277957	1.857	+	0.801857	0.0126522	2.25532		0.370163	0.633304	0.41969		+	0.0183977	Deconfounded					18.7549	17.5884	18.0245	16.6408	17.0871
P02533	KRT14	Keratin, type I cytoskeletal 14	0.000387394	0.00212577	1.0149	16	1486	100								+	1.47496	1.58e-05	5.53758		-0.255974	0.660369	0.260738		+	0.88467	0.00604762	2.56294	+	1.32901	0	4.59392		0.327573	0.762198	0.271068		+	0.00511977	Confounded					19.205	18.3142	19.9926	18.4589	17.8241
P35908	KRT2	Keratin, type II cytoskeletal 2 epidermal	0.000290321	0.00212577	1.01855	17	1686	100								+	0.950579	0.00219915	3.14504		0.327645	0.517809	0.417977		+	0.757362	0.004	2.74042	+	0.97164	0.00301538	3.0312		0.424357	0.569453	0.515162		+	0.00403626	Deconfounded		+			20.6571	19.2628	20.2473	18.7374	19.7708
P13647	KRT5	Keratin, type II cytoskeletal 5	0.0005351	0.00212577	1.01035	10	832	94.4444									0.367056	0.430493	0.491691		-0.0312086	0.975696	0.0193859			0.222114	0.611287	0.286323		0.326296	0.48611	0.418047		0.0891934	0.960381	0.0457478			0.414871	not significant					15.7405	15.2906	16.518	14.7131	14.6095
P02538	KRT6A	Keratin, type II cytoskeletal 6A	0.000656736	0.00212577	1.00713	18	1135	98.7654								+	0.886787	0.0132074	2.26126		0.389283	0.348246	0.652282		+	0.664331	0.0249515	1.91387		0.750813	0.0601328	1.47692		0.604712	0.335861	0.998344		+	0.0224052	Deconfounded					16.2667	15.5208	14.6822	11.9515	14.9794
P04259	KRT6B	Keratin, type II cytoskeletal 6B	0.000641099	0.00212577	1.00752	2	188	99.3827								+	0.981505	0.0084563	2.47983		0.329093	0.525859	0.404788		+	0.924922	0.00144144	3.39576	+	1.03597	0.00446575	2.82745		0.852504	0.19292	1.40493		+	0.00187409	Deconfounded		+			19.8132	18.4911	18.3727	17.6452	18.7938
Q8N1N4	KRT78	Keratin, type II cytoskeletal 78	0.000349156	0.00212577	1.01625	3	202	98.1481									0.690365	0.11269	1.1821		-0.156192	0.838832	0.107572			0.409171	0.268311	0.718259		0.728803	0.0769556	1.34801		-0.112682	0.938272	0.0743558		+	0.0218502	Deconfounded		+			21.0618	16.9894	19.6284	11.0711	19.462
A0A087X106;O43790;P78385;Q14533	KRT81	Keratin, type II cuticular Hb1;Keratin, type II cuticular Hb6;Keratin, type II cuticular Hb3;Keratin, type II cuticular Hb1	0.000477948	0.00212577	1.012	6	334	100								+	-0.950656	2.38e-06	6.46014	+	-0.826076	0.000142777	4.74278		+	-0.336074	0.0478182	1.59102	+	-0.534908	0.0109663	2.33822		0.110724	0.848574	0.171013		+	0.0357159	Confounded					16.2058	18.5312	17.4211	18.7347	17.9694
P35527	KRT9	Keratin, type I cytoskeletal 9	0.000432469	0.00212577	1.01341	20	2488	100								+	1.03935	0.00464661	2.7794		0.270404	0.637475	0.284446		+	0.887905	0.00263889	2.96874	+	1.16203	0.00179439	3.31552		0.453398	0.577342	0.505198		+	0.00187409	Deconfounded					20.9448	19.3579	21.011	18.3195	19.8273
P60985;P60985-2	KRTDAP	Keratinocyte differentiation-associated protein;Isoform 2 of Keratinocyte differentiation-associated protein	0.00135893	0.00235485	0.991767	2	154	76.5432								+	-1.22854	0.00766382	2.5244	+	-0.955725	0.0846675	1.46665			-0.152187	0.72082	0.194334		-0.194407	0.736895	0.188273		-0.132179	0.915884	0.105903			0.918425	not significant					16.0193	10.2668	15.4307	11.1451	10.4098
A0A087WX80;A0A087WYF1;P24043	LAMA2	Laminin subunit alpha-2	0.00510504	0.00494145	0.950134	2	140	54.9383									0.32421	0.450461	0.469133	+	1.01292	0.0286124	2.02201		+	0.669017	0.0284538	1.84306		0.714979	0.0627971	1.45319		0.347698	0.645222	0.401822		+	0.0357159	Confounded					12.3625	10.1966	11.9592	12.0665	10.5915
G3XAI2;P07942	LAMB1	Laminin subunit beta-1	0.00920427	0.00843404	0.939218	6	262	85.8025									0.448848	0.269018	0.728724		0.535241	0.345956	0.664238			0.0315258	0.927182	0.0481986		0.209943	0.572443	0.329428		-0.429619	0.552298	0.566393			0.691782	not significant					14.9872	10.8787	13.9691	13.1244	10.1129
P11279	LAMP1	Lysosome-associated membrane glycoprotein 1	0.00178699	0.00251963	0.982135	3	212	84.5679							+		-0.21428	0.587357	0.317371		-0.190132	0.728561	0.194742		+	-0.832575	0.00262857	2.9892	+	-0.719401	0.0299091	1.83863		-1.11577	0.149813	1.67236		+	0.00597041	Confounded					12.4773	13.2737	13.635	12.9309	13.7133
P13473;P13473-2;P13473-3	LAMP2	Lysosome-associated membrane glycoprotein 2;Isoform LAMP-2B of Lysosome-associated membrane glycoprotein 2;Isoform LAMP-2C of Lysosome-associated membrane glycoprotein 2	0.000734256	0.00212577	1.00523	3	438	100		+						+	-0.583807	3.02e-05	5.23012	+	-0.405792	0.0636613	1.61427		+	-0.443708	0.000638298	3.86926	+	-0.455003	0.00298413	3.06076		-0.47027	0.159033	1.56775		+	0.00100704	Confounded					16.798	15.9033	16.1884	16.8421	17.6859
P04180	LCAT	Phosphatidylcholine-sterol acyltransferase	0.000661531	0.00212577	1.00701	13	1900	100									0.0455279	0.655042	0.251995		-0.0808564	0.5797	0.341859			-0.085739	0.306583	0.647045		-0.00310638	0.975247	0.0135984		-0.248751	0.302426	1.08574			0.540106	not significant					17.1955	18.1128	18.2146	17.6562	18.2802
P80188;X6R8F3	LCN2	Neutrophil gelatinase-associated lipocalin	0.00122245	0.0023269	0.994617	5	260	69.7531							+	+	3.28621	1.58e-12	13.3278	+	2.96261	1.4e-06	7.17289		+	1.61223	0	4.89313	+	1.97445	0	4.85865		0.827639	0.467827	0.699419		+	4.64079e-05	Deconfounded					16.8618	15.5141	15.8917	14.4694	15.2296
P13796	LCP1	Plastin-2	0.000332968	0.00212577	1.01686	19	2499	100								+	0.330809	0.0234654	1.97516	+	0.347753	0.0999712	1.34891		+	0.382898	0.00156667	3.306	+	0.344113	0.0221422	1.97694		0.472286	0.137212	1.76022		+	0.00287631	Confounded					18.0854	16.6083	16.5029	16.6301	17.0452
P00338;P00338-3	LDHA	L-lactate dehydrogenase A chain;Isoform 3 of L-lactate dehydrogenase A chain	0.000424944	0.00212577	1.01365	7	576	100							+	+	0.399195	0.0234762	1.97338		-0.355895	0.126043	1.21437			0.0412568	0.850566	0.104684		0.235458	0.260611	0.735786		-0.202652	0.682063	0.367453			0.896483	not significant					15.7725	16.349	16.1883	15.9599	15.668
A0A5F9ZHM4;P07195	LDHB	L-lactate dehydrogenase;L-lactate dehydrogenase B chain	0.00182765	0.00253621	0.98111	9	497	98.1481									-0.269951	0.539887	0.362517		-0.160724	0.733987	0.185285		+	-0.764042	0.0154927	2.13122	+	-0.91311	0.0362043	1.7393		-0.433881	0.550075	0.571199		+	0.0286115	Deconfounded					16.4784	15.9077	14.6238	15.5931	15.6854
O00292;O00292-2;O75610	LEFTY2	Left-right determination factor 2;Isoform 2 of Left-right determination factor 2;Left-right determination factor 1	0.00222582	0.0026538	0.970318	1	163	100		+						+	-1.24156	2.17e-10	11.0142	+	-1.19597	0.000407856	4.17561			-0.419999	0.0590456	1.4789		-0.430704	0.0965931	1.22496		-0.40776	0.554827	0.557027		+	0.000500817	Confounded					19.7329	19.3771	18.8698	19.4149	20.4956
P09382	LGALS1	Galectin-1	0.00322279	0.00333313	0.958409	4	194	71.6049									0.0666282	0.901248	0.0679992	+	0.873208	0.0165459	2.31021			0.359276	0.312384	0.636898		-0.09571	0.858733	0.0918675		1.2232	0.12	1.97921			0.116177	not significant					14.6658	11.2394	13.6875	11.6902	14.5001
Q08380	LGALS3BP	Galectin-3-binding protein	0.000472414	0.00212577	1.01217	15	1885	100									-0.103921	0.541892	0.358534		-0.106986	0.685077	0.234209			-0.0614583	0.702232	0.212491		-0.0246091	0.898017	0.0643158		-0.150347	0.742352	0.291318			0.847507	not significant					15.7288	14.7827	14.8894	16.1608	16.699
A0A0G2JMY9;Q8N6C8;Q8N6C8-3	LILRA3	Leukocyte immunoglobulin-like receptor subfamily A member 3;Leukocyte immunoglobulin-like receptor subfamily A member 3;Isoform 3 of Leukocyte immunoglobulin-like receptor subfamily A member 3	0.00158644	0.00247262	0.986854	3	271	81.4815									0.256531	0.577937	0.326148		-0.231669	0.726269	0.198024			0.057875	0.905965	0.0636927		0.526634	0.275156	0.708126		-0.936372	0.34095	0.975743			0.372207	not significant					15.8863	12.6421	12.6732	10.263	15.5804
Q12907	LMAN2	Vesicular integral-membrane protein VIP36	0.000921125	0.00217029	1.00099	5	166	55.5556								+	1.7224	0.000493309	3.84809	+	1.78023	0.00045649	4.10529		+	1.57467	0	4.91931	+	1.77019	0.000405063	3.92858		1.08053	0.289867	1.1166		+	0.00013985	Confounded					16.3169	15.2943	15.4549	15.1749	12.7356
P28300	LOX	Protein-lysine 6-oxidase	0.00192604	0.00255816	0.978514	1	123	74.6914							+	+	1.20263	0.00164516	3.28451	+	2.44845	2.68e-07	8.15029		+	0.752951	0.0196995	2.0256		0.629595	0.130228	1.0861		0.675051	0.298013	1.082		+	0.0124143	Deconfounded					16.2728	12.1596	15.1101	11.6292	10.7929
P08519	LPA	Apolipoprotein(a)	0.000290321	0.00212577	1.01855	33	4193	100									-0.286508	0.158222	1.0027		0.0282998	0.938703	0.0450512			-0.18656	0.301112	0.659699		-0.171324	0.396267	0.523792		-0.31936	0.576524	0.501752			0.356794	not significant					18.632	16.8257	18.0217	16.5181	18.355
P02750	LRG1	Leucine-rich alpha-2-glycoprotein	0.000525199	0.00212577	1.01063	14	3052	100								+	1.63775	2.7e-16	17.3955	+	1.4364	6.42e-07	7.61244		+	0.942899	0	11.4056	+	1.19781	0	11.9969		0.382731	0.3109	1.06226		+	5.42783e-10	Deconfounded		+	+		22.4414	21.1337	22.5086	21.9678	21.6917
Q07954	LRP1	Prolow-density lipoprotein receptor-related protein 1	0.000841317	0.00215984	1.00276	7	638	99.3827								+	-0.656232	0.0376641	1.72011	+	-0.848303	0.00355819	3.09706			-0.0281871	0.925517	0.0503093		-0.0246509	0.948331	0.0308501		0.0215599	0.974208	0.0313951			0.565334	not significant					18.3366	14.4555	15.0318	15.9039	19.4601
E7EQB2;E7ER44;P02788	LTF	Lactotransferrin (Fragment);Lactotransferrin;Lactotransferrin	0.00053732	0.00212577	1.01029	17	862	98.1481									0.262524	0.426089	0.497117		0.161171	0.635656	0.287452			-0.065574	0.813086	0.131078		-0.070675	0.836307	0.106658		-0.0223411	0.977479	0.0232358			0.842286	not significant					9.58102	14.289	13.4869	11.9938	13.7365
P51884	LUM	Lumican	0.000402642	0.00212577	1.01438	12	3060	100								+	-0.542417	6.86e-07	7.0422		0.0720733	0.736769	0.182835		+	-0.491099	0	5.47134	+	-0.609509	0	7.85031		-0.389205	0.182691	1.43806		+	8.12166e-05	Confounded					20.8823	20.1031	21.022	20.0254	20.2485
Q9Y5Y7	LYVE1	Lymphatic vessel endothelial hyaluronic acid receptor 1	0.000290321	0.00212577	1.01855	5	614	100			+					+	0.464988	0.0328871	1.78906	+	0.682396	0.00619512	2.81073			0.197475	0.276593	0.699637		0.365418	0.088462	1.27723		-0.277951	0.534457	0.602064			0.280734	not significant					17.7052	15.4728	15.7792	16.4353	15.7376
P33908	MAN1A1	Mannosyl-oligosaccharide 1,2-alpha-mannosidase IA	0.00144827	0.00236696	0.989873	9	912	100									0.0697369	0.813687	0.129359		-0.216827	0.552671	0.369042			-0.179223	0.384027	0.529418		0.0410545	0.89249	0.0710204		-0.629068	0.146686	1.71102			0.728011	not significant					16.1542	14.1168	15.9888	14.8126	14.374
Q16706	MAN2A1	Alpha-mannosidase 2	0.00268594	0.00290001	0.962816	4	346	90.1235									0.0631859	0.870056	0.0894744		0.387479	0.330741	0.689395			0.537395	0.128625	1.0855		0.649613	0.162584	0.96715		0.165317	0.848601	0.172869		+	0.0958081	Confounded					12.775	11.1262	11.1377	11.8925	12.7806
P29966	MARCKS	Myristoylated alanine-rich C-kinase substrate	0.00153125	0.00244547	0.988077	2	161	73.4568									0.361444	0.226239	0.822961	+	1.42112	3.35e-07	8.02607			0.31112	0.219479	0.825616		0.0891175	0.798918	0.136088		0.530237	0.407358	0.835831			0.155573	not significant					13.9856	11.5556	13.2918	11.3758	12.4229
P48740	MASP1	Mannan-binding lectin serine protease 1	0.000563191	0.00212577	1.00957	13	1911	100					+			+	-0.523398	4.3e-08	8.44089	+	-0.278653	0.0700171	1.56364		+	-0.209499	0.0116578	2.28518	+	-0.252048	0.00544737	2.72172		-0.180158	0.501452	0.644742		+	0.0163794	Confounded					17.45	17.6101	17.0602	17.5183	18.3075
P48740-2	MASP1	Isoform 2 of Mannan-binding lectin serine protease 1	0.00081521	0.00215984	1.00335	4	584	100			+					+	-0.336578	0.0281206	1.88402		-0.373953	0.148936	1.12875		+	-0.342968	0.0154118	2.1385	+	-0.429663	0.00397143	2.89524		-0.12029	0.85044	0.173746		+	0.014709	Deconfounded					15.5906	15.3676	15.2569	14.8787	15.7035
O00187	MASP2	Mannan-binding lectin serine protease 2	0.000645236	0.00212577	1.00742	6	668	100					+			+	0.352864	0.0135159	2.24951	+	0.547455	0.0562428	1.67566			0.179471	0.251039	0.759627	+	0.311067	0.0384232	1.70485		-0.200429	0.69507	0.356115		+	0.0935625	Confounded					19.1294	18.2757	18.1555	16.7073	18.3039
P43121	MCAM	Cell surface glycoprotein MUC18	0.000990632	0.00223083	0.999485	6	656	100								+	-0.440982	0.00140776	3.35677	+	-0.375916	0.0140693	2.40304		+	-0.408377	0	5.41488	+	-0.422398	0.000439024	3.85828		-0.393972	0.1493	1.64861		+	2.71009e-05	Deconfounded		+	+		14.903	15.6299	14.2064	15.1104	14.7551
Q7Z7M0	MEGF8	Multiple epidermal growth factor-like domains protein 8	0.000904892	0.00217029	1.00134	2	218	79.0123									-0.0382517	0.913102	0.0578083	+	-0.76393	0.0496007	1.74385		+	-0.668974	0.00270345	2.96138		-0.386115	0.187169	0.900415	+	-1.13792	0.0209231	3.42133		+	0.00264578	Deconfounded					11.7994	13.9089	12.2727	10.8444	11.974
Q9BUN1	MENT	Protein MENT	0.0023968	0.00272482	0.966767	3	141	61.7284									-0.636465	0.242448	0.789681	+	-1.99744	0.000826635	3.81522		+	-0.98747	0.036656	1.72118		-0.516789	0.39686	0.520494		-1.72118	0.164419	1.50136		+	0.0552771	Confounded					15.4272	11.6339	15.3633	11.7969	16.2868
P08493;P08493-2	MGP	Matrix Gla protein;Isoform 2 of Matrix Gla protein	0.000704493	0.00212577	1.00595	1	132	71.6049									1.09516	0.142509	1.06325		0.596544	0.544055	0.377727			-0.801928	0.140853	1.04058		-0.807913	0.240563	0.778221		-0.63582	0.700969	0.341536			0.38002	not significant					16.3302	16.7717	18.0692	14.9677	16.8337
Q9UNW1	MINPP1	Multiple inositol polyphosphate phosphatase 1	0.000305807	0.00212577	1.01792	4	622	100									0.048144	0.960927	0.0308769		-0.00290333	0.996408	0.0015627			-0.651083	0.25492	0.75124		-0.5308	0.48086	0.426024		-0.928763	0.553955	0.542174			0.374801	not significant					17.5893	20.4763	18.1519	17.3744	23.744
P08253;P08253-3	MMP2	72 kDa type IV collagenase;Isoform 3 of 72 kDa type IV collagenase	0.00157077	0.00247262	0.987204	7	517	96.9136							+		0.150383	0.574437	0.330548	+	0.564981	0.0642093	1.60753			0.26649	0.204164	0.866999		0.175183	0.546844	0.358505		0.363062	0.467063	0.705053			0.164716	not significant					14.4556	13.2679	13.7915	13.3339	13.5458
Q13201	MMRN1	Multimerin-1	0.000889644	0.00217029	1.00168	6	303	88.2716		+						+	1.36473	6.92e-05	4.81754	+	1.23639	0.000514647	4.04494		+	0.943976	0.000449438	4.03846	+	1.13382	0.00203509	3.22332		0.520224	0.285442	1.13196		+	0.000296895	Confounded					14.9328	15.1561	14.6474	12.1832	12.6264
Q9H8L6	MMRN2	Multimerin-2	0.000580359	0.00212577	1.00911	1	125	73.4568									-0.571197	0.374407	0.561028	+	-1.7811	0.0247063	2.09891			-0.934638	0.0620887	1.44398		-0.563465	0.364271	0.564063		-1.47171	0.323305	1.02854		+	0.0257057	Confounded					16.264	16.5985	10.6316	15.1341	15.8459
P05164;P05164-3	MPO	Myeloperoxidase;Isoform H7 of Myeloperoxidase	0.000897681	0.00217029	1.0015	11	501	90.7407									0.20652	0.721646	0.198292		0.56291	0.363096	0.627342			0.465674	0.137809	1.05139		0.278464	0.504383	0.399312		0.813699	0.358319	0.939511		+	0.0256087	Deconfounded					16.9956	14.4417	13.5713	13.2108	14.6341
P22897	MRC1	Macrophage mannose receptor 1	0.00127495	0.00233241	0.993524	5	249	85.6667								+	2.56193	1.37e-11	12.2825	+	2.14986	2.41e-07	8.2866		+	1.96009	0	11.3004	+	2.09239	0	9.54554	+	1.76281	0.0427586	2.62644		+	3.88956e-09	Deconfounded		+	+		14.347	15.3892	14.9852	12.9935	15.2002
P26038	MSN	Moesin	0.000799532	0.00213878	1.00371	9	583	100							+	+	0.577619	0.0224546	1.99588		0.321894	0.251866	0.836517		+	0.403757	0.0154286	2.13957	+	0.622095	0.00564706	2.70785		-0.050733	0.931863	0.0913066		+	0.0301548	Confounded					13.6183	12.3453	14.4317	13.7352	15.9698
G3XAK1;P26927	MST1	Hepatocyte growth factor-like protein	0.000579849	0.00212577	1.00912	22	2427	100							+		-0.115631	0.539422	0.364085		-0.121102	0.627474	0.29663			-0.00600886	0.975057	0.0182522		0.0469416	0.807212	0.131184		-0.133413	0.759671	0.27054			0.648127	not significant					17.4814	18.1559	18.8887	16.9053	18.2921
P35579	MYH9	Myosin-9	0.000290321	0.00212577	1.01855	38	1167	82.0988								+	1.5141	5.32e-06	6.0827	+	1.47419	0.00038568	4.2178			0.401348	0.253784	0.754057		0.335156	0.480212	0.425698		0.574818	0.474621	0.682944			0.270623	not significant					12.1558	12.3133	14.1663	12.0144	13.8422
J3QRS3;O14950;P19105	MYL12A	Myosin regulatory light chain 12A;Myosin regulatory light chain 12B;Myosin regulatory light chain 12A	0.00138863	0.00235485	0.991141	5	262	61.1111								+	2.33859	1.58e-05	5.53996	+	1.70113	0.0187608	2.23899		+	1.0479	0.0225586	1.95995	+	1.70938	0.00300775	3.03464		-0.370743	0.776318	0.247228		+	0.0120327	Confounded					12.0204	8.87584	16.3233	11.658	13.605
B7Z6Z4;F8W1R7;G3V1V0;G8JLA2;J3KND3;P60660;P60660-2	MYL6	Myosin light polypeptide 6;Myosin light polypeptide 6;Myosin light polypeptide 6;Myosin light polypeptide 6;Myosin light polypeptide 6;Myosin light polypeptide 6;Isoform Smooth muscle of Myosin light polypeptide 6	0.000628024	0.00212577	1.00786	6	446	89.5062								+	1.31628	0.000987251	3.52584	+	1.5821	6.99e-05	5.09847		+	1.3095	4.93827e-05	4.5316	+	1.58942	0.000373333	4.04084		0.546419	0.468944	0.706752		+	7.08952e-05	Deconfounded					14.2736	11.7452	16.1764	10.5645	15.4658
Q99972	MYOC	Myocilin	0.000483272	0.00212577	1.01185	1	245	96.9136									-0.145388	0.695587	0.220073	+	0.542663	0.0460044	1.7845			-0.275296	0.230121	0.800443		-0.357783	0.261833	0.731805		-0.283321	0.446313	0.762533			0.361929	not significant					14.8267	15.24	14.3976	16.1687	11.5281
P54802	NAGLU	Alpha-N-acetylglucosaminidase	0.0023801	0.00271578	0.967064	6	490	98.1481								+	0.956686	0.0629727	1.46898	+	1.03107	0.0460356	1.7822			0.492638	0.262302	0.729007		0.436908	0.471402	0.437562		0.605875	0.596536	0.469227			0.280734	not significant					19.372	18.5629	13.7795	17.4479	17.9334
H7BYX6	NCAM1	Neural cell adhesion molecule 1	0.00191501	0.00255816	0.978813	5	321	93.2099								+	-0.887987	0.00381419	2.87607		-0.579976	0.118009	1.25348		+	-0.748318	0.00169106	3.24779	+	-0.911805	0.00447222	2.83699		-0.443417	0.464622	0.730894		+	0.00330385	Deconfounded					11.0965	15.4105	10.5098	15.3026	14.9489
H9KV31;O15394	NCAM2	Neural cell adhesion molecule 2	0.00211856	0.00261498	0.973123	2	148	70.9877									-0.178056	0.588283	0.315521		-0.344134	0.192183	0.994249			-0.250836	0.259186	0.739255		-0.315137	0.30008	0.669107		-0.0436338	0.957833	0.0587484		+	0.010698	Deconfounded					12.7165	12.5277	10.4022	14.7572	11.0692
Q7Z3B1	NEGR1	Neuronal growth regulator 1	0.00210744	0.0026149	0.973432	1	130	74.0741									-0.613464	0.219311	0.837551		-0.0289254	0.970975	0.0244322			-0.209512	0.619307	0.278111		-0.19506	0.744061	0.180386		-0.422368	0.590599	0.480779			0.803218	not significant					11.3403	12.4987	14.3354	14.2741	13.6548
Q92859;Q92859-2;Q92859-3;Q92859-4	NEO1	Neogenin;Isoform 2 of Neogenin;Isoform 3 of Neogenin;Isoform 4 of Neogenin	0.00114442	0.0023269	0.996242	2	247	92.5926									-0.187683	0.538941	0.365369		-0.350529	0.443216	0.505731		+	-0.474461	0.0353821	1.74278		-0.324075	0.252307	0.751355		-0.79154	0.167074	1.53117			0.391448	not significant					16.083	14.4299	14.8176	14.5362	14.6589
P14543;P14543-2	NID1	Nidogen-1;Isoform 2 of Nidogen-1	0.000754307	0.00212577	1.00476	10	637	97.5309								+	1.00753	1.25e-05	5.65681	+	0.941863	6.99e-05	5.09894		+	0.506385	0	4.86677	+	0.567201	0.000742268	3.54507		0.378102	0.157628	1.59367		+	0.000285223	Confounded					15.0268	15.8739	15.3062	14.3178	13.1054
Q9UM47	NOTCH3	Neurogenic locus notch homolog protein 3	0.00194655	0.00255816	0.977953	6	266	77.7778							+	+	-0.971361	0.0261013	1.92261		-0.336089	0.400581	0.570539			-0.433961	0.149531	1.01212		-0.522681	0.216802	0.826911		-0.410753	0.536099	0.596418		+	0.0207056	Deconfounded					11.1957	12.8692	11.178	11.6788	9.51594
E7EMS2;G3V2V8;G3V3D1;G3V3E8;H0YIZ1;J3KMY5;P61916;P61916-2	NPC2	Epididymal secretory protein E1;Epididymal secretory protein E1 (Fragment);Epididymal secretory protein E1 (Fragment);Epididymal secretory protein E1;Epididymal secretory protein E1 (Fragment);Epididymal secretory protein E1;NPC intracellular cholesterol transporter 2;Isoform 2 of NPC intracellular cholesterol transporter 2	0.00104473	0.00225414	0.998335	2	198	98.1481								+	1.03307	3.42e-07	7.37841	+	1.535	1.79e-10	12.53		+	0.628555	5.40541e-05	4.65997	+	0.551417	0.00733742	2.56053		0.664056	0.0936842	2.15271		+	0.000442625	Deconfounded					14.049	13.1492	13.9985	13.603	14.1717
E7EX60;E9PEP6;O14786;O14786-2;O14786-3;Q5T7F0	NRP1	Neuropilin-1;Neuropilin;Neuropilin-1;Isoform 2 of Neuropilin-1;Isoform 3 of Neuropilin-1;Neuropilin	0.00134371	0.00235485	0.992087	6	502	98.1481							+	+	0.534058	0.0373972	1.72462	+	0.552082	0.0688909	1.57438		+	0.315113	0.046124	1.61228		0.320884	0.0888208	1.26993		0.29557	0.554874	0.554136		+	0.0559048	Confounded					15.4013	14.629	15.6831	14.9007	15.1533
Q86UD1	OAF	Out at first protein homolog	0.00216147	0.00262251	0.971958	6	178	70.9877								+	1.38673	0.00570797	2.67309	+	1.30234	0.00600267	2.83022			0.638374	0.0677096	1.3952		0.7583	0.119042	1.12887		0.371697	0.632793	0.418883		+	0.098097	Confounded					15.7773	15.3544	15.2808	15.7254	15.4084
P20774	OGN	Mimecan	0.00116524	0.0023269	0.995808	3	315	96.2963								+	0.484482	0.0398821	1.68822	+	1.03007	2.82e-05	5.56099			0.267619	0.103563	1.19874		0.0776147	0.763011	0.165318		0.564963	0.0918	2.1362		+	0.0218502	Confounded					15.0253	14.8888	14.475	14.5749	13.4554
Q8WWZ8	OIT3	Oncoprotein-induced transcript 3 protein	0.00120332	0.0023269	0.995015	7	385	98.7654								+	1.04115	9.71e-05	4.65473	+	1.45337	4.85e-05	5.29691		+	0.525376	0.0140718	2.19374		0.467749	0.0936508	1.23947		0.540579	0.260314	1.19124		+	0.0350034	Confounded					12.5212	12.9174	12.6046	13.5366	14.9702
Q99784	OLFM1	Noelin	0.000653907	0.00212577	1.0072	2	311	98.7654								+	0.263868	0.0680191	1.4293		-0.146284	0.728561	0.192562			0.33002	0.125401	1.09762	+	0.5423	0.00077551	3.52612		-0.062777	0.96164	0.045936		+	0.00511977	Confounded					16.7248	16.2805	16.6846	16.0375	16.1619
Q99650;Q99650-2	OSMR	Oncostatin-M-specific receptor subunit beta;Isoform 2 of Oncostatin-M-specific receptor subunit beta	0.00238844	0.00272077	0.966915	2	106	54.9383								+	0.51676	0.0867389	1.31591	+	0.737212	0.0433191	1.81466			-0.149565	0.58675	0.306085		-0.339004	0.308127	0.649967		0.245203	0.720399	0.308907			0.554786	not significant					12.986	11.6867	10.4893	13.8292	12.5098
P07237	P4HB	Protein disulfide-isomerase	0.000572384	0.00212577	1.00932	12	616	96.9136								+	0.591075	0.0182916	2.0979		0.348673	0.219616	0.916346			-0.041108	0.806325	0.136957		0.0858136	0.687571	0.231994		-0.276818	0.335591	0.992327			0.809762	not significant					13.7391	13.6072	13.3995	12.7181	14.0045
Q9Y5F6-2	PCDHGC5	Isoform 2 of Protocadherin gamma-C5	0.00206446	0.00259465	0.97464	1	113	69.7531									-0.00549486	0.996501	0.00296035	+	-1.88071	0.0531703	1.70584			0.300911	0.691891	0.22215		0.860087	0.305863	0.655193		-0.492244	0.803335	0.221988			0.652116	not significant					15.0265	17.9142	18.8043	16.5918	16.857
Q15113	PCOLCE	Procollagen C-endopeptidase enhancer 1	0.000592244	0.00212577	1.00879	9	1004	100									0.121829	0.460208	0.457936	+	0.493164	0.00369842	3.06865			-0.262318	0.0638923	1.42712		-0.311445	0.0886951	1.27329		-0.255414	0.44678	0.775132			0.143436	not significant					16.8429	15.8087	16.4843	15.7812	15.9978
Q8NBP7	PCSK9	Proprotein convertase subtilisin/kexin type 9	0.00051191	0.00212577	1.01101	5	332	98.1481									0.106716	0.613591	0.290585		-0.137938	0.443098	0.506867		+	-0.336608	0.00518519	2.63101		-0.237287	0.178144	0.927821	+	-0.504357	0.0296471	3.09355		+	0.0030819	Deconfounded					15.1057	14.6481	14.0707	14.6229	15.9445
Q9UHG3	PCYOX1	Prenylcysteine oxidase 1	0.00148977	0.00239897	0.98898	3	482	100								+	-0.536544	0.00625759	2.62551		-0.287108	0.105209	1.3127			-0.118916	0.427038	0.474613		-0.227349	0.24633	0.764202		0.0695906	0.88004	0.140963			0.588285	not significant					15.7489	16.9754	15.143	15.9595	16.4005
P30101	PDIA3	Protein disulfide-isomerase A3	0.00159328	0.00247262	0.986701	7	340	86.4198								+	0.724718	0.0307352	1.83473		0.519315	0.223237	0.90665			0.415284	0.13698	1.05599	+	0.729831	0.043648	1.63732		-0.289006	0.577333	0.506522		+	0.0935625	Deconfounded					13.5504	11.2069	14.4662	13.5522	14.0783
Q96S96	PEBP4	Phosphatidylethanolamine-binding protein 4	0.000502297	0.00212577	1.01128	3	219	96.2963									0.219266	0.509529	0.399726	+	0.520505	0.0485587	1.75504			-0.256231	0.256931	0.745285		-0.228956	0.501873	0.403156		-0.414256	0.163231	1.50642			0.212962	not significant					16.6035	14.8728	15.9261	14.4772	15.1765
P12955	PEPD	Xaa-Pro dipeptidase	0.000317294	0.00212577	1.01746	9	842	100								+	-0.679221	7.09e-08	8.16743		-0.325235	0.114695	1.26889		+	-0.574883	0	5.06493	+	-0.581512	0	4.70981		-0.666293	0.131643	1.84865		+	7.32548e-05	Deconfounded					16.1873	15.39	14.8379	15.2078	14.9141
P07737	PFN1	Profilin-1	0.000492185	0.00212577	1.01158	6	619	100		+						+	1.08894	9.13e-06	5.81263	+	0.813051	0.000275935	4.40645		+	0.701259	0.00027907	4.20207	+	0.899638	0.0004	3.90098		0.301545	0.551527	0.565579		+	0.000430795	Confounded					16.2521	14.1728	16.6433	14.0535	16.3831
P52209;P52209-2	PGD	6-phosphogluconate dehydrogenase, decarboxylating;Isoform 2 of 6-phosphogluconate dehydrogenase, decarboxylating	0.000504513	0.00212577	1.01122	2	106	57.4074									-0.583855	0.282069	0.701991		0.390182	0.632177	0.291608			-0.348639	0.486977	0.405144		-0.662772	0.194868	0.878359		0.121069	0.961722	0.0490747			0.581941	not significant					11.326	14.2195	10.6027	16.5676	9.44573
P00558	PGK1	Phosphoglycerate kinase 1	0.00117415	0.0023269	0.995622	9	342	74.0741								+	0.860497	0.00914593	2.44032		0.569149	0.308924	0.724877			0.429913	0.188804	0.906995	+	0.775964	0.0355263	1.76071		-0.325051	0.745276	0.287561			0.280734	not significant					9.82858	12.6812	12.3779	9.29681	13.4265
Q96PD5	PGLYRP2	N-acetylmuramoyl-L-alanine amidase	0.000572433	0.00212577	1.00932	17	3141	100								+	-1.02076	3.36e-15	16.214	+	-0.342285	0.0146917	2.37916		+	-0.780326	0	12.8015	+	-0.953637	0	14.6353	+	-0.564055	0.0351304	2.82142		+	7.68372e-10	Confounded					19.0108	19.3309	18.7349	19.3576	19.5322
Q99453	PHOX2B	Paired mesoderm homeobox protein 2B	0.0019691	0.00255816	0.977329	1	162	99.3827								+	-1.2283	4.42e-05	5.05753	+	-0.726982	4.39e-05	5.34718		+	-0.723356	0.000195122	4.34765	+	-0.916732	0.002	3.2508		-0.404341	0.137687	1.77089		+	6.94459e-05	Confounded					15.9259	17.8408	16.2229	17.7033	17.3605
Q6UXB8	PI16	Peptidase inhibitor 16	0.000755108	0.00212577	1.00474	8	824	100								+	-0.67311	0.000987251	3.52488		0.0392674	0.851459	0.099543		+	-0.690429	0	5.49912	+	-0.874751	0	5.01741		-0.45762	0.14771	1.71323		+	1.96264e-05	Deconfounded					13.6126	13.843	13.8021	14.5747	14.052
P01833	PIGR	Polymeric immunoglobulin receptor	0.00034221	0.00212577	1.01651	19	1380	100								+	0.456138	0.0518468	1.56597		0.0476911	0.873852	0.0829213		+	0.408422	0.0218165	1.98136	+	0.659039	0.00150943	3.35843		-0.0783368	0.933356	0.0923034		+	0.015685	Deconfounded					16.2933	17.0253	16.1407	18.8792	16.8776
P12273	PIP	Prolactin-inducible protein	0.00223602	0.00265871	0.970073	2	132	59.8765								+	0.97922	0.0207442	2.03998	+	0.911536	0.060627	1.63925			0.435151	0.214238	0.842106		0.731331	0.0938981	1.23961		-0.266221	0.768377	0.256527		+	0.0154138	Deconfounded					12.9999	13.2889	9.86493	13.3656	9.86167
P14618	PKM	Pyruvate kinase PKM	0.00168612	0.00250824	0.984571	12	313	67.9012								+	3.39774	2.12e-07	7.61074	+	2.87026	4.39e-05	5.34773		+	1.91413	0.0013211	3.44106	+	2.09021	0.006875	2.62126		1.64525	0.250507	1.22562		+	0.000870166	Deconfounded		+			13.8246	13.7679	19.0076	13.7922	15.3298
P08567	PLEK	Pleckstrin	0.00116322	0.0023269	0.99585	3	123	61.1111		+	+					+	1.16598	0.00609349	2.63895	+	1.26477	0.0422994	1.82909			0.738347	0.062449	1.4406	+	0.973707	0.0438072	1.63775		0.134637	0.936135	0.083492		+	0.0473121	Confounded					12.8928	10.5269	14.5185	10.9668	11.5492
P00747	PLG	Plasminogen	0.000329159	0.00212577	1.017	52	10857	100		+						+	-0.332737	0.00392539	2.86154	+	-0.457088	0.000100376	4.9168			-0.0833225	0.364247	0.55375		-0.0111581	0.928579	0.0431709		-0.221436	0.446268	0.773627			0.444758	not significant					22.7011	22.7487	23.1923	22.6666	23.3882
P55058	PLTP	Phospholipid transfer protein	0.000593327	0.00212577	1.00876	12	1668	100									-0.090523	0.598026	0.306065		-0.102598	0.638606	0.282795			-0.0158525	0.929664	0.0456588		-0.157478	0.338708	0.600472		0.333029	0.523185	0.619383			0.927726	not significant					19.1156	18.7878	16.8954	18.2367	17.9773
Q6UX71	PLXDC2	Plexin domain-containing protein 2	0.000697912	0.00212577	1.00611	3	317	94.4444									0.237954	0.503228	0.407893		-0.244099	0.57924	0.343119			-0.186983	0.53649	0.354315		-0.119775	0.771553	0.158293		-0.204315	0.803239	0.221174			0.446633	not significant					14.4713	13.1794	12.5049	14.9366	13.2876
D6RH25	PLXND1	Plexin-D1	0.00197017	0.00255816	0.977299	1	100	61.1111								+	-0.721572	0.0868389	1.31412		-0.413127	0.463496	0.478987			-0.0559395	0.899257	0.0691607		-0.282895	0.554604	0.350392		0.403535	0.695598	0.349984			0.896483	not significant					11.0909	12.3362	11.7177	12.8583	11.7643
O00592;O00592-2	PODXL	Podocalyxin;Isoform 2 of Podocalyxin	0.00231592	0.00270643	0.9683	1	86	53.0864									0.419051	0.379074	0.554671		-0.0628259	0.945256	0.0405373			0.681529	0.122424	1.10941	+	1.00199	0.0363419	1.73951		0.046845	0.978705	0.0203564			0.330437	not significant					14.8233	15.4741	13.8387	14.6302	15.5654
P27169	PON1	Serum paraoxonase/arylesterase 1	0.000638143	0.00212577	1.0076	10	1772	100								+	-0.888986	2.44e-10	10.9476	+	-0.846816	3.25e-06	6.69033		+	-0.609971	0	8.2375	+	-0.611176	0	5.95955	+	-0.619849	0.0417333	2.62274		+	5.00119e-07	Confounded					20.5245	21.6651	21.4163	21.278	22.0389
Q15166	PON3	Serum paraoxonase/lactonase 3	0.000634409	0.00212577	1.00769	6	536	99.3827								+	-1.0812	5.44e-06	6.06384	+	-0.695346	2.49e-05	5.62945		+	-0.640538	5.6338e-05	4.74955	+	-0.721529	0.00232479	3.15601	+	-0.560377	0.0432593	2.65181		+	4.59956e-05	Confounded					16.8982	15.3651	15.3368	16.3446	17.0849
Q15063-2	POSTN	Isoform 2 of Periostin	0.00115503	0.0023269	0.996021	7	542	99.3827							+		-0.235443	0.293067	0.68436		-0.302027	0.198913	0.976587			-0.0335033	0.877068	0.0863864		0.00542059	0.980698	0.00991055		-0.108147	0.84519	0.1792			0.993125	not significant					14.7609	13.6738	13.8659	12.58	13.6318
P62937	PPIA	Peptidyl-prolyl cis-trans isomerase A	0.000712816	0.00212577	1.00575	3	324	98.7654		+						+	1.26662	0.000671758	3.70169	+	0.995339	0.00238129	3.28767		+	0.795152	0.00402564	2.74569	+	1.105	0.00449655	2.82804		0.122335	0.897196	0.125697		+	0.00221954	Confounded					15.7057	14.9669	16.3981	9.4985	15.0972
Q06830	PRDX1	Peroxiredoxin-1	0.000614959	0.00212577	1.00819	6	254	91.9753								+	-1.14293	0.00341026	2.9351	+	-1.10006	0.0757141	1.52056		+	-1.38327	5.19481e-05	4.58588	+	-1.41871	0.00116505	3.42738		-1.30993	0.157882	1.59854		+	0.000241842	Confounded					12.198	17.8668	14.6545	13.3937	11.9935
P32119	PRDX2	Peroxiredoxin-2	0.000616809	0.00212577	1.00815	8	614	100									-0.351935	0.335316	0.616814		-0.237453	0.53169	0.394284		+	-0.849321	0.00115888	3.51195	+	-1.05892	0.00246667	3.13236		-0.37322	0.568963	0.518258		+	0.00210108	Deconfounded					14.3554	17.1593	13.3578	13.8292	14.6522
P30041	PRDX6	Peroxiredoxin-6	0.000290321	0.00212577	1.01855	9	486	100								+	0.696826	6.91e-05	4.82952	+	0.676536	0.000854842	3.79679			0.191651	0.261107	0.735108		0.210863	0.325414	0.624529		0.150987	0.775125	0.248754			0.154138	not significant					14.8128	14.5294	14.7373	14.2125	14.7886
P13727;P13727-2	PRG2	Bone marrow proteoglycan;Isoform 2 of Bone marrow proteoglycan	0.00063733	0.00212577	1.00762	4	163	76.5432									0.325455	0.518606	0.38749		0.348288	0.602595	0.321394			1.03495	0.0601111	1.46722		0.968553	0.181691	0.917772		1.18987	0.352749	0.948114		+	0.00805943	Deconfounded					14.1458	15.9037	15.4902	15.6208	11.4943
Q92954-3	PRG4	Isoform C of Proteoglycan 4	0.000290321	0.00212577	1.01855	20	2576	100								+	0.772636	3.4e-05	5.17501	+	0.408512	0.0179327	2.26566			0.0928292	0.565382	0.32695		0.099707	0.648762	0.260282		0.186714	0.586325	0.489456			0.449387	not significant					16.1727	16.068	15.5988	16.2449	17.0611
K7ELL7;P14314;P14314-2	PRKCSH	Glucosidase 2 subunit beta;Glucosidase 2 subunit beta;Isoform 2 of Glucosidase 2 subunit beta	0.000973391	0.00220334	0.999855	4	346	93.8272									-0.0649733	0.918831	0.0543437		-0.279053	0.683692	0.237118		+	-0.722617	0.0274872	1.86461	+	-0.750757	0.0478745	1.59009		-0.588972	0.587287	0.490152		+	0.0139774	Deconfounded					15.059	16.4741	16.0264	16.1734	13.8667
E7END6;P04070;P04070-2	PROC	Vitamin K-dependent protein C;Vitamin K-dependent protein C;Isoform 2 of Vitamin K-dependent protein C	0.000290321	0.00212577	1.01855	8	726	99.3827		+	+				+		0.0437949	0.901154	0.0695603		-0.130416	0.517809	0.417278			-0.0130952	0.962807	0.0264196		-0.0351187	0.918418	0.0498901		0.0935264	0.809217	0.213529			0.963047	not significant					17.4172	16.7397	14.5793	16.9553	18.7558
Q9UNN8	PROCR	Endothelial protein C receptor	0.000290321	0.00212577	1.01855	3	255	99.3827		+							0.221646	0.507263	0.40258	+	0.613556	0.0701978	1.56068			0.00322179	0.991516	0.00497551		-0.0814405	0.833285	0.110599		0.090493	0.934155	0.0886737			0.993125	not significant					16.6763	13.8382	14.9623	14.3163	14.7125
A0A0S2Z4L3;A0A3B3ISJ1;P07225	PROS1	Vitamin K-dependent protein S (Fragment);Vitamin K-dependent protein S;Vitamin K-dependent protein S	0.000371981	0.00212577	1.01544	29	4242	100		+	+						0.12339	0.192596	0.904932	+	0.342217	0.0761735	1.51614			0.0389397	0.743426	0.179246		0.0473745	0.705874	0.217929		-0.0481168	0.914829	0.1056			0.747788	not significant					21.6291	21.7677	20.6672	20.6603	22.0114
P22891;P22891-2	PROZ	Vitamin K-dependent protein Z;Isoform 2 of Vitamin K-dependent protein Z	0.000580118	0.00212577	1.00911	9	939	100		+	+						-0.131812	0.620904	0.282013		-0.0676595	0.817523	0.124962			-0.145554	0.525213	0.366366		-0.102517	0.749793	0.174902		-0.269951	0.619011	0.442025			0.395909	not significant					16.2749	17.5919	14.1636	16.9295	18.0108
A0A0J9YYC8;A6XMV8;A6XMV9;P07478	PRSS2	Trypsin-2;Protease serine 2 preproprotein;Protease serine 2 preproprotein;Trypsin-2	0.00500056	0.00485104	0.950487	3	178	72.8395									1.13341	0.10583	1.21308		1.02166	0.208151	0.94618			0.440848	0.492442	0.398864		1.0347	0.197536	0.868819		-0.972719	0.375487	0.904784			0.946257	not significant					13.3112	17.9251	16.7899	19.7801	11.8477
P24158;U3KPS2	PRTN3	Myeloblastin	0.000839767	0.00215984	1.00279	2	203	85.8025		+						+	2.97532	8.54e-16	16.8502	+	2.23226	1.74e-06	7.06306		+	0.893854	0.0018626	3.14526	+	0.994085	0.00235294	3.13918		0.875341	0.347611	0.958671		+	0.00171266	Confounded					16.6298	14.0976	16.3395	15.0259	14.5752
P28066	PSMA5	Proteasome subunit alpha type-5	0.00230142	0.00270248	0.968602	1	96	54.9383								+	1.06731	0.00094086	3.55055		0.424206	0.454103	0.491133			0.491512	0.160383	0.978077	+	0.863913	0.0364635	1.73996		-0.220788	0.849439	0.173313			0.106296	not significant					13.7391	13.7167	10.2331	12.6001	11.113
P41222	PTGDS	Prostaglandin-H2 D-isomerase	0.00110169	0.00230201	0.997136	5	467	100								+	0.6265	0.00127027	3.40835	+	0.740924	0.0012998	3.57446		+	0.35505	0.0196038	2.03018	+	0.443926	0.0247324	1.92913		0.103644	0.820734	0.20189		+	0.0385122	Confounded					19.3516	17.666	19.2723	17.6268	17.3651
P10586;P10586-2	PTPRF	Receptor-type tyrosine-protein phosphatase F;Isoform 2 of Receptor-type tyrosine-protein phosphatase F	0.00159978	0.00247262	0.986555	10	460	87.6543								+	0.659015	0.0680191	1.43049	+	1.37879	9.25e-05	4.96424			0.193874	0.448139	0.446186		-0.039371	0.908697	0.0572431		0.543684	0.466236	0.702585			0.280734	not significant					14.865	14.2343	14.3512	13.5052	13.97
P23470;P23470-2	PTPRG	Receptor-type tyrosine-protein phosphatase gamma;Isoform 2 of Receptor-type tyrosine-protein phosphatase gamma	0.000290321	0.00212577	1.01855	4	555	100								+	-0.331148	0.054561	1.53972		0.233927	0.201533	0.964192		+	-0.329567	0.0237522	1.93395	+	-0.376653	0.0378903	1.71787		-0.38651	0.194456	1.39936		+	0.0499377	Confounded					14.8869	14.5272	13.8411	13.8964	16.2458
A0A087WTK0;A0A087WVC6;Q12913;Q12913-2	PTPRJ	Protein-tyrosine-phosphatase;Protein-tyrosine-phosphatase;Receptor-type tyrosine-protein phosphatase eta;Isoform 2 of Receptor-type tyrosine-protein phosphatase eta	0.0011037	0.00230201	0.997094	5	626	100		+						+	-0.29809	0.0670322	1.43828	+	-0.576277	8.13e-06	6.19035		+	-0.292442	0.02531	1.90398		-0.188035	0.305258	0.656887		-0.462398	0.161261	1.55794		+	0.0021425	Confounded					13.5038	16.2335	13.3564	14.5227	14.4318
Q13332;Q13332-2;Q13332-3;Q13332-4;Q13332-6	PTPRS	Receptor-type tyrosine-protein phosphatase S;Isoform PTPS-MEA of Receptor-type tyrosine-protein phosphatase S;Isoform PTPS-MEB of Receptor-type tyrosine-protein phosphatase S;Isoform PTPS-MEC of Receptor-type tyrosine-protein phosphatase S;Isoform 2 of Receptor-type tyrosine-protein phosphatase S	0.00210558	0.0026149	0.973484	4	249	90.7407									-0.365887	0.119176	1.15047		0.23874	0.432363	0.525771			0.0224098	0.926121	0.0507347		0.00813811	0.975237	0.0150877		-0.126536	0.815229	0.205752			0.783962	not significant					14.1746	13.4008	13.2275	12.4771	11.8113
A0A0A0MSA9;A0A0C4DG49;P15151;P15151-2;P15151-3;P15151-4	PVR	Poliovirus receptor;Poliovirus receptor;Poliovirus receptor;Isoform Beta of Poliovirus receptor;Isoform Gamma of Poliovirus receptor;Isoform Delta of Poliovirus receptor	0.0012779	0.00233241	0.993463	4	194	98.7654									0.270611	0.185829	0.922691		0.346255	0.170414	1.05889			0.268222	0.118723	1.12699	+	0.435341	0.0471462	1.60094		-0.162117	0.619422	0.440462			0.175482	not significant					16.8838	15.6427	16.6181	15.53	15.9086
P20742	PZP	Pregnancy zone protein	0.000786938	0.00213664	1.004	43	3971	98.1481									-0.105116	0.870056	0.0879697		-0.684414	0.294406	0.750516			0.0947864	0.831854	0.118164		0.183496	0.725295	0.19806		0.0545926	0.969233	0.0364193			0.813029	not significant					16.0678	16.638	14.4162	17.6308	17.991
O00391	QSOX1	Sulfhydryl oxidase 1	0.000640701	0.00212577	1.00753	21	2294	100									0.0720488	0.482835	0.43074		0.142814	0.233982	0.881094			0.0318588	0.710639	0.203537		0.0273423	0.811162	0.12829		0.0213637	0.935035	0.0765165			0.751082	not significant					18.5337	17.8781	17.6428	17.2257	17.3491
B1AH77;B1AH80;P15153	RAC2	Ras-related C3 botulinum toxin substrate 2	0.00139797	0.00235485	0.990944	3	141	56.1728		+					+	+	3.6301	7.8e-14	14.7434	+	2.88173	6.07e-06	6.3597		+	1.00065	0.017181	2.08231	+	1.26444	0.0169307	2.09857		0.585069	0.59742	0.474505		+	0.0119447	Confounded					11.4259	16.3299	13.4167	16.6087	16.1995
P61224;P61224-3	RAP1B	Ras-related protein Rap-1b;Isoform 3 of Ras-related protein Rap-1b	0.00142528	0.00236696	0.990364	8	265	77.7778		+						+	0.827185	0.026567	1.91181		0.201825	0.709827	0.210443			0.367844	0.261667	0.731934		0.618756	0.0939747	1.23682		-0.0537189	0.966799	0.0360254			0.217176	not significant					15.745	12.0082	13.8133	14.7799	9.21039
P02753;Q5VY30	RBP4	Retinol-binding protein 4;Retinol-binding protein	0.000957872	0.00218529	1.00019	9	2075	100								+	0.896074	1.59e-05	5.53059		0.135545	0.571726	0.35247			0.157086	0.385511	0.527298		0.24978	0.245943	0.763796		0.162252	0.680976	0.366971			0.448513	not significant					22.2923	22.4822	21.0839	20.7797	21.7529
P05451	REG1A	Lithostathine-1-alpha	0.000899432	0.00217029	1.00146	2	160	95.0617								+	1.93384	2.97e-07	7.45141		0.868931	0.169799	1.06186		+	0.693883	0.0454118	1.62475	+	1.1797	0.00299213	3.05871		-0.166681	0.903288	0.117751		+	0.0722672	Confounded					18.8836	16.0435	18.3013	17.2337	15.7542
P07998	RNASE1	Ribonuclease pancreatic	0.00167213	0.00250824	0.984898	3	159	79.0123								+	2.62065	2.95e-09	9.72119	+	1.61003	0.000292762	4.36585		+	1.58262	0	5.44306	+	1.54209	0.000114286	4.33512		1.9885	0.0699429	2.32067		+	0.000122963	Confounded					15.1925	16.332	17.814	13.5437	14.015
P34096	RNASE4	Ribonuclease 4	0.00209741	0.00261247	0.973712	2	185	79.6296								+	1.65381	4.43e-07	7.2491	+	1.3841	0.000315015	4.31964		+	1.17264	0	5.79275	+	1.42483	0	5.67767		0.639896	0.396673	0.866399		+	7.9192e-07	Deconfounded					15.1965	15.5812	15.4688	15.1886	14.3057
Q8WZ75;Q8WZ75-2	ROBO4	Roundabout homolog 4;Isoform 2 of Roundabout homolog 4	0.000290321	0.00212577	1.01855	4	406	100								+	0.453008	0.0167731	2.1405		0.200958	0.368841	0.617221			0.275245	0.104062	1.19495	+	0.450294	0.0472063	1.6018		-0.0748445	0.851337	0.167909		+	0.0462302	Confounded					15.1062	15.1463	14.7558	13.7388	13.9211
Q96QR1	SCGB3A1	Secretoglobin family 3A member 1	0.00116825	0.0023269	0.995745	2	149	91.358								+	-0.64797	0.0348059	1.7601		0.265929	0.486977	0.450794		+	-0.601345	0.014392	2.17345	+	-0.864593	0.00758788	2.54321		-0.237393	0.662869	0.385288		+	0.0218502	Confounded					13.9774	14.1099	15.573	11.1321	14.7587
Q13228;Q13228-4	SELENBP1	Methanethiol oxidase;Isoform 4 of Methanethiol oxidase	0.000661605	0.00212577	1.007	14	463	96.9136									-0.150198	0.469156	0.448625		0.279068	0.47264	0.466743			-0.209982	0.325191	0.614315		-0.338918	0.149075	1.01425		-0.0261481	0.976262	0.0282697			0.154138	not significant					13.9546	14.4151	13.0138	13.5619	13.3597
A0A182DWH7;P49908	SELENOP	Selenoprotein P (Fragment);Selenoprotein P	0.000452011	0.00212577	1.0128	7	822	100								+	-0.504774	7.92e-06	5.87894		-0.249894	0.117931	1.25528		+	-0.318495	0.0026383	2.98432	+	-0.284371	0.00993182	2.38859		-0.479126	0.157571	1.60312		+	0.00805943	Confounded					20.249	20.9432	20.5103	19.9809	20.9599
P14151;P14151-2	SELL	L-selectin;Isoform 2 of L-selectin	0.000745803	0.00212577	1.00496	3	597	100		+						+	-0.58641	6.85e-05	4.8391	+	-0.455787	0.022394	2.14832		+	-0.387791	0.00168595	3.27468	+	-0.349834	0.0129362	2.23601		-0.520004	0.152111	1.68259		+	0.00547555	Confounded					16.3945	16.7403	15.8587	16.0952	16.8188
Q9NPR2;Q9NPR2-2	SEMA4B	Semaphorin-4B;Isoform 2 of Semaphorin-4B	0.000641551	0.00212577	1.00751	4	327	92.5926									0.00541235	0.988449	0.00864971		-0.0519152	0.90575	0.0650793			-0.188297	0.409754	0.497812		-0.231451	0.33639	0.604375		-0.0656862	0.955416	0.0573765			0.354268	not significant					13.0612	10.9692	13.4421	12.6486	13.2495
G3V2W1;Q9UK55	SERPINA10	Protein Z-dependent protease inhibitor	0.000290321	0.00212577	1.01855	14	2172	100		+						+	0.356904	0.0103548	2.37745		0.233207	0.183727	1.01789		+	0.331069	0.0104481	2.33012	+	0.345901	0.024893	1.92257		0.332505	0.442421	0.769695		+	0.00456265	Confounded					17.0975	17.476	16.8232	17.7145	18.2788
Q86U17	SERPINA11	Serpin A11	0.00175705	0.0025191	0.982874	6	423	96.9136									0.166563	0.582807	0.321626	+	0.86351	0.00100772	3.70653			-0.105439	0.586254	0.305635		-0.125012	0.61822	0.286231		-0.269517	0.413327	0.825246			0.754893	not significant					14.3462	14.0072	13.8944	14.3021	14.1887
P29622	SERPINA4	Kallistatin	0.000536963	0.00212577	1.01029	17	2495	100								+	-0.380422	0.00157248	3.30642		-0.188781	0.348246	0.657286		+	-0.393537	0.00109434	3.55157	+	-0.398337	0.00394326	2.89447		-0.440071	0.194464	1.40542		+	0.00202815	Confounded					21.0337	20.4418	19.7908	20.1119	20.5525
P05154	SERPINA5	Plasma serine protease inhibitor	0.000290321	0.00212577	1.01855	12	1251	100		+						+	0.531649	0.0145283	2.20901	+	0.546907	0.0131484	2.43757		+	0.524564	0.00435443	2.70802	+	0.512327	0.0185098	2.05845		0.549757	0.398581	0.862396		+	0.015212	Deconfounded					17.5352	16.3907	16.0107	17.301	17.6561
P08185	SERPINA6	Corticosteroid-binding globulin	0.000290321	0.00212577	1.01855	11	1701	100								+	-0.281957	0.0170006	2.13299	+	-0.546025	7.58e-06	6.23026		+	-0.27452	0.00151724	3.34912		-0.120922	0.29269	0.680567	+	-0.568668	0.0173333	4.00137		+	0.00299781	Deconfounded					18.4159	19.5571	19.7798	19.7048	19.4955
P05543	SERPINA7	Thyroxine-binding globulin	0.000540855	0.00212577	1.01019	14	1770	100									0.237017	0.178529	0.943154	+	0.393633	0.0516508	1.72037			-0.239911	0.0781877	1.32927		-0.291832	0.0910032	1.25785		-0.160948	0.699127	0.351351			0.150322	not significant					17.779	17.1586	16.6729	18.8216	18.8263
P30740	SERPINB1	Leukocyte elastase inhibitor	0.00232471	0.00270643	0.968121	4	149	68.5185								+	1.81866	1.18e-06	6.77989	+	1.51105	0.00496687	2.9243		+	0.800658	0.0142538	2.18425	+	0.824361	0.0364655	1.741		0.836362	0.374082	0.904239		+	0.00822827	Confounded					12.0615	12.5863	14.8535	12.1576	14.2666
P01008	SERPINC1	Antithrombin-III	0.000290321	0.00212577	1.01855	29	8754	100		+	+					+	0.445331	4.75e-06	6.14158		0.108712	0.618045	0.304099			0.0858589	0.409713	0.498903		0.15656	0.0729617	1.37658		0.0158164	0.975228	0.0294453			0.196045	not significant					23.8198	23.7942	23.1599	23.7004	24.2376
P05546	SERPIND1	Heparin cofactor 2	0.000307146	0.00212577	1.01787	16	3273	100		+							0.0430115	0.803374	0.136475		-0.109103	0.582652	0.338739			-0.108806	0.400488	0.510806		-0.00757159	0.967247	0.0204875		-0.309339	0.341846	0.972327			0.47546	not significant					20.1664	20.2633	21.1665	20.3834	22.3069
P36955	SERPINF1	Pigment epithelium-derived factor	0.000293215	0.00212577	1.01843	21	3548	100								+	0.747036	3.6e-10	10.7336	+	0.443739	0.00355819	3.09381			-0.0154993	0.907316	0.0638085		0.0661819	0.634069	0.274799		-0.122431	0.703097	0.342488			0.899637	not significant					20.282	20.7025	21.0721	20.0738	20.4438
P05155;P05155-3	SERPING1	Plasma protease C1 inhibitor;Isoform 3 of Plasma protease C1 inhibitor	0.000416151	0.00212577	1.01394	19	6447	100		+		+				+	0.419813	2.1e-06	6.52491	+	0.617209	6.05e-05	5.18708			0.14257	0.094293	1.24441		0.16318	0.0580818	1.49445		0.032351	0.933033	0.0782098		+	0.0610899	Deconfounded					24.4782	24.1108	24.3866	23.7117	24.0369
P07988	SFTPB	Pulmonary surfactant-associated protein B	0.000342366	0.00212577	1.01651	9	637	94.4444								+	1.78322	9.91e-05	4.63934	+	2.18452	1.9e-06	6.99794		+	0.907019	0.00587952	2.57865		0.865505	0.0572434	1.50418		0.886261	0.240152	1.24974		+	0.0030819	Confounded					18.611	16.5687	15.8436	16.7252	14.8644
I3L145;P04278	SHBG	Sex hormone-binding globulin	0.000322527	0.00212577	1.01726	12	1707	100								+	-0.706934	0.00171376	3.2645		-0.208383	0.519121	0.414241			-0.126202	0.583984	0.309092		-0.0655681	0.812305	0.126837		-0.425495	0.498966	0.6516			0.581941	not significant					17.6511	18.8604	17.0169	18.2103	17.983
F5GZS6;J3KPF3;P08195;P08195-2;P08195-3;P08195-4	SLC3A2	4F2 cell-surface antigen heavy chain;4F2 cell-surface antigen heavy chain;4F2 cell-surface antigen heavy chain;Isoform 2 of 4F2 cell-surface antigen heavy chain;Isoform 3 of 4F2 cell-surface antigen heavy chain;Isoform 4 of 4F2 cell-surface antigen heavy chain	0.00131955	0.0023418	0.992593	6	355	93.8272		+					+	+	-0.66383	0.0291631	1.86056		-0.488772	0.229566	0.890649			-0.282081	0.315378	0.631955		-0.251771	0.483577	0.421111		-0.409159	0.624213	0.433541			0.574789	not significant					14.3544	14.31	10.9696	14.071	15.4212
P02730;P02730-2	SLC4A1	Band 3 anion transport protein;Isoform 2 of Band 3 anion transport protein	0.000366945	0.00212577	1.01561	13	673	94.4444								+	-0.562028	0.0946858	1.27272		-0.345972	0.434675	0.520949		+	-0.710347	0.00784181	2.4419	+	-0.887472	0.0107797	2.34812		-0.344258	0.641203	0.405765		+	0.0175427	Deconfounded					11.2112	12.5429	12.3583	14.4099	13.3438
P03973	SLPI	Antileukoproteinase	0.00194837	0.00255816	0.977903	1	156	95.679								+	0.732879	1.04e-05	5.74401	+	1.06464	6.11e-05	5.17603		+	0.86792	0	7.33439	+	0.812388	0	6.22983		0.902465	0.126462	1.89746		+	1.30044e-07	Deconfounded					14.4641	14.3074	15.1347	14.5393	14.971
Q8TER0;Q8TER0-3;Q8TER0-4;Q8TER0-5	SNED1	Sushi, nidogen and EGF-like domain-containing protein 1;Isoform 2 of Sushi, nidogen and EGF-like domain-containing protein 1;Isoform 3 of Sushi, nidogen and EGF-like domain-containing protein 1;Isoform 4 of Sushi, nidogen and EGF-like domain-containing protein 1	0.00171857	0.00250992	0.983803	1	141	82.0988									-0.100854	0.810184	0.13202		0.0162308	0.981425	0.0139239			-0.127532	0.705816	0.207382		-0.0998953	0.797158	0.137707		-0.230477	0.847124	0.17723			0.332078	not significant					13.6896	13.8517	14.0114	10.3289	13.3349
P00441	SOD1	Superoxide dismutase [Cu-Zn]	0.00148695	0.00239884	0.989041	2	126	55.5556		+						+	2.00611	6.65e-08	8.20304		0.327841	0.517809	0.417832			0.21855	0.536431	0.353486		0.680397	0.0614412	1.46845		-0.397209	0.665676	0.381188			0.588285	not significant					12.7992	14.0622	14.959	12.6585	12.459
P08294	SOD3	Extracellular superoxide dismutase [Cu-Zn]	0.00139398	0.00235485	0.991028	5	379	95.0617									-0.572956	0.113423	1.17805		0.278347	0.44983	0.497378			-0.198882	0.581585	0.31297		-0.437546	0.33248	0.612053		0.124166	0.903353	0.116016			0.736532	not significant					17.14	15.512	14.401	15.4111	12.9473
P09486	SPARC	SPARC	0.00183974	0.00253621	0.9808	8	392	87.037		+					+		0.349563	0.479547	0.435343		0.303711	0.551733	0.37071			-0.357052	0.219157	0.827546		-0.197749	0.648956	0.260976		-0.73142	0.200991	1.3763			0.245946	not significant					14.4156	16.7735	15.1818	10.8487	13.8133
Q14515	SPARCL1	SPARC-like protein 1	0.00168249	0.00250824	0.984656	9	574	98.1481								+	0.744546	7.48e-05	4.77743	+	0.573366	0.0104192	2.55173		+	0.472746	0.000413793	4.1147	+	0.650062	6.25e-05	4.50107		0.0925564	0.807202	0.215445		+	0.00138224	Deconfounded					15.4436	14.7148	15.1989	14.9632	14.251
Q13103	SPP2	Secreted phosphoprotein 24	0.00117113	0.0023269	0.995686	4	442	95.0617								+	-0.794905	0.0313281	1.816		-0.502234	0.309821	0.722443		+	-0.84454	0.00133333	3.45243	+	-0.898238	0.00676129	2.64071		-0.802585	0.254074	1.21648		+	0.00295669	Confounded					11.4612	13.9092	14.2382	15.0098	14.4743
P10124	SRGN	Serglycin	0.0019169	0.00255816	0.978762	1	180	95.0617		+							-0.178029	0.633183	0.270956		-0.361755	0.405863	0.562716			-0.0146343	0.976391	0.0184269		0.17006	0.742095	0.183859		-0.408997	0.510418	0.632854			0.963047	not significant					15.1057	17.3221	16.2571	10.537	15.4926
A1L4H1	SSC5D	Soluble scavenger receptor cysteine-rich domain-containing protein SSC5D	0.00200432	0.0025779	0.976343	2	127	56.1728									0.286621	0.524614	0.38158		0.484727	0.367314	0.621222			-0.330197	0.330935	0.602015		-0.260784	0.573008	0.328089		-0.55959	0.529083	0.611339			0.361929	not significant					12.7519	14.0191	10.2333	11.4931	10.0733
A0A087WXB8;C9IZL6;C9J480;Q9Y274	ST3GAL6	ST3 beta-galactoside alpha-2,3-sialyltransferase 6, isoform CRA_b;Type 2 lactosamine alpha-2,3-sialyltransferase (Fragment);Type 2 lactosamine alpha-2,3-sialyltransferase (Fragment);Type 2 lactosamine alpha-2,3-sialyltransferase	0.0026237	0.00284804	0.963519	2	123	60.4938									-0.0980542	0.776599	0.156501	+	0.565006	0.0992757	1.37161			-0.300102	0.192864	0.894149		-0.355477	0.229277	0.800406		-0.366615	0.400485	0.854552			0.218443	not significant					13.2413	9.21702	11.3898	12.0344	12.1949
P37802;P37802-2	TAGLN2	Transgelin-2;Isoform 2 of Transgelin-2	0.00103883	0.00225373	0.99846	8	489	98.7654								+	0.784055	0.00476175	2.76553	+	0.82794	0.00175763	3.43646		+	0.590007	0.0035	2.81967	+	0.722391	0.00888372	2.44791		0.253985	0.638273	0.411631		+	0.00142012	Confounded					15.1687	13.1929	15.2275	11.2308	15.7488
P02787	TF	Serotransferrin	0.000290321	0.00212577	1.01855	66	19572	100		+						+	-0.611929	1.06e-07	7.95121	+	-0.678746	4.34e-07	7.86524		+	-0.455745	0	6.219	+	-0.521942	0	5.8403		-0.274085	0.397385	0.853788		+	3.43779e-06	Deconfounded					25.556	26.5412	26.0115	26.2142	26.748
P10646	TFPI	Tissue factor pathway inhibitor	0.00182932	0.00253621	0.981067	3	164	80.8642		+	+					+	0.667416	0.0576786	1.51288	+	0.695307	0.0880965	1.44235			0.475468	0.104708	1.19117		0.723497	0.0582388	1.49529		-0.137579	0.862025	0.159932			0.111318	not significant					14.9357	12.3417	13.7524	10.918	15.5583
G3V0E5;P02786	TFRC	Transferrin receptor protein 1	0.000415893	0.00212577	1.01395	14	1440	100			+						-0.0111728	0.960927	0.0313809		-0.000943024	0.996408	0.00213937		+	-0.336482	0.00567273	2.58826	+	-0.335058	0.0285138	1.86341		-0.343061	0.345027	0.966152		+	0.00371627	Confounded					16.5161	15.8574	15.4042	15.6884	16.7906
Q15582	TGFBI	Transforming growth factor-beta-induced protein ig-h3	0.000529703	0.00212577	1.0105	16	2104	100								+	-0.21273	0.0629723	1.47206	+	-0.311915	0.0159008	2.33236			-0.0878905	0.408899	0.500466		-0.145429	0.243096	0.772649		0.0825004	0.805723	0.217047			0.236081	not significant					17.9904	17.3287	17.2549	18.0965	18.8086
E7ES19;P35443	THBS4	Thrombospondin-4	0.00140059	0.00235485	0.990888	4	224	74.0741			+						-0.0219673	0.968488	0.0220016		-0.170784	0.755393	0.168783			-0.160689	0.702672	0.214597		-0.291168	0.570653	0.331711		0.202578	0.857686	0.163856			0.847255	not significant					14.3762	10.5097	15.8228	12.5503	11.1444
P01033;Q5H9A7	TIMP1	Metalloproteinase inhibitor 1	0.000290321	0.00212577	1.01855	4	435	100		+					+	+	1.08205	8.45e-08	8.0698	+	0.925396	1.24e-06	7.28944		+	0.824834	0	9.6533	+	0.984045	0	7.10004		0.484361	0.0914872	2.15167		+	2.71956e-08	Confounded					16.2013	15.6472	16.0029	15.883	14.7867
Q9Y490	TLN1	Talin-1	0.000290321	0.00212577	1.01855	63	3494	100		+						+	1.20073	0.000422422	3.92579	+	0.559565	0.0998955	1.35627			0.561033	0.073316	1.35777		0.826858	0.0543182	1.52804		0.107921	0.897508	0.12641		+	0.00861227	Deconfounded					14.4676	19.4471	15.3171	18.7378	14.544
P62328	TMSB4X	Thymosin beta-4	0.00120592	0.0023269	0.994961	1	238	98.7654		+						+	0.98188	0.00227445	3.12585	+	0.917751	0.0010159	3.69936		+	0.491597	0.0179147	2.06463		0.558525	0.0631625	1.44884		0.347948	0.41263	0.821569		+	0.000771886	Confounded					17.0815	15.9188	18.6438	10.5643	16.411
P24821	TNC	Tenascin	0.000417329	0.00212577	1.0139	25	993	98.1481			+				+	+	1.58015	4.72e-13	13.9041	+	0.978112	9.38e-05	4.9522		+	1.22804	0	13.2391	+	1.46923	0	12.2926		0.8231	0.05875	2.43887		+	2.81089e-10	Confounded					15.11	14.4786	15.7236	14.4364	13.7873
A0A140T8Y3;A0A140T9C0;A0A140TA41;A0A140TA52;A0A3B3ISX9;P22105;P22105-1;P22105-4	TNXB	Tenascin-X;Tenascin-X;Tenascin-X;Tenascin-X;Tenascin-X;Tenascin-X;Isoform 3 of Tenascin-X;Isoform 5 of Tenascin-X	0.000385045	0.00212577	1.01498	21	1361	100								+	-0.862865	3.6e-10	10.7559	+	-0.541254	0.00220259	3.32823		+	-0.473225	5.88235e-05	4.80204	+	-0.620294	0	5.69731		-0.212475	0.565333	0.528008		+	4.94901e-05	Deconfounded		+			16.3099	15.4493	16.3037	15.7898	14.982
P60174;P60174-3	TPI1	Triosephosphate isomerase;Isoform 2 of Triosephosphate isomerase	0.00131261	0.0023418	0.992738	8	407	93.2099								+	0.993217	0.000195052	4.30691		0.498635	0.248116	0.847426			0.133545	0.630198	0.267316		0.198614	0.504279	0.400226		0.125232	0.91518	0.107038			0.688509	not significant					14.1837	13.5921	14.3245	11.9627	13.892
A0A087WWU8;P06753-2	TPM3	Tropomyosin alpha-3 chain;Isoform 2 of Tropomyosin alpha-3 chain	0.00173044	0.00250992	0.983519	3	185	65.4321									0.99139	0.109205	1.19821		1.30674	0.121749	1.2369			0.227235	0.713318	0.200376		0.376237	0.597539	0.30562		-0.231786	0.925614	0.0974328			0.209921	not significant					14.1248	12.2143	13.6538	9.52692	13.6566
P67936	TPM4	Tropomyosin alpha-4 chain	0.000789447	0.00213664	1.00394	9	519	90.1235								+	1.61025	6.92e-05	4.82388	+	1.31143	0.00521971	2.89679		+	1.13263	0.00107692	3.56671	+	1.48406	0.000433735	3.84648		0.36685	0.716208	0.318929		+	0.00371627	Confounded					14.9892	11.5908	15.8627	12.3591	14.404
A0A075B6W8	TRAJ17	T cell receptor alpha joining 17 (Fragment)	0.000958419	0.00218529	1.00018	1	137	83.9506									0.425506	0.483158	0.42928		-0.65944	0.222348	0.909677			0.0560069	0.924139	0.0530692		-0.146252	0.817081	0.120234		0.878704	0.411982	0.820382			0.885453	not significant					13.9943	15.2844	16.2745	13.8831	11.003
Q8WUA8	TSKU	Tsukushin	0.00153096	0.00244547	0.988083	3	232	84.5679								+	1.13867	0.00464661	2.77816	+	0.876956	0.0496419	1.7412		+	0.649141	0.0275193	1.8664	+	0.896738	0.0248411	1.92559		0.125151	0.881443	0.13859		+	0.0158876	Confounded					15.5629	15.05	15.1516	15.0142	10.8461
A0A0A0MRA3;A0A0A0MTS7;Q8WZ42;Q8WZ42-10;Q8WZ42-11;Q8WZ42-12;Q8WZ42-13;Q8WZ42-2;Q8WZ42-3;Q8WZ42-4;Q8WZ42-5;Q8WZ42-7;Q8WZ42-8;Q8WZ42-9	TTN	Titin;Titin;Titin;Isoform 10 of Titin;Isoform 11 of Titin;Isoform 12 of Titin;Isoform 13 of Titin;Isoform 2 of Titin;Isoform 3 of Titin;Isoform 4 of Titin;Isoform 5 of Titin;Isoform 7 of Titin;Isoform 8 of Titin;Isoform 9 of Titin	0.00121631	0.0023269	0.994745	1	163	100		+					+		-0.204258	0.218549	0.840147		0.0900403	0.686256	0.232557			-0.0432277	0.813411	0.129202		-0.0408835	0.852235	0.097258		-0.138373	0.760019	0.2754			0.902784	not significant					17.8026	17.4513	16.7999	16.7558	17.8214
A0A087WT59;P02766	TTR	Transthyretin	0.000535391	0.00212577	1.01034	10	2288	100			+					+	-0.493754	6.91e-05	4.82847		-0.23377	0.286768	0.764871		+	-0.493069	0	5.06349	+	-0.536216	0	4.80587		-0.466902	0.16448	1.51865		+	0.000106795	Confounded					22.3962	24.0198	22.3411	23.1106	23.057
Q71U36;Q71U36-2	TUBA1A	Tubulin alpha-1A chain;Isoform 2 of Tubulin alpha-1A chain	0.000547341	0.00212577	1.01001	9	348	64.8148								+	1.09569	0.00925226	2.43169	+	1.6141	0.00109538	3.65583		+	0.744148	0.0457969	1.61869		0.752132	0.0889474	1.27343		0.567154	0.62728	0.42521		+	0.08288	Confounded					13.6955	11.3023	12.1944	12.1105	13.9702
P68366;P68366-2	TUBA4A	Tubulin alpha-4A chain;Isoform 2 of Tubulin alpha-4A chain	0.00199653	0.002572	0.976562	2	113	50.6173		+						+	1.40093	0.00330629	2.95278		0.659846	0.248116	0.847689		+	1.07549	0.00565854	2.59022	+	1.65334	0.00137143	3.38325		-0.107797	0.936141	0.0791664		+	0.00971821	Confounded					15.4727	10.6153	14.2071	11.1991	13.4215
P68371	TUBB4B	Tubulin beta-4B chain	0.000900684	0.00217029	1.00143	9	436	99.3827									0.309423	0.254678	0.761922		0.381053	0.104218	1.3229		+	0.394893	0.0453386	1.62677	+	0.569742	0.0322342	1.80401		-0.0530682	0.935756	0.0785432		+	0.0120327	Confounded					15.5683	13.5405	15.2483	11.4331	15.3177
P10599	TXN	Thioredoxin	0.001273	0.00233241	0.993565	3	159	70.3704								+	0.868433	0.0331639	1.78397	+	0.981864	0.0998955	1.35264			0.596827	0.122647	1.10996		0.464747	0.305074	0.658334		0.884302	0.496664	0.656964		+	0.0245698	Confounded					15.6645	14.4512	13.8176	14.0396	16.1407
Q6EMK4	VASN	Vasorin	0.000664869	0.00212577	1.00692	6	883	100									-0.0159566	0.920537	0.0525511		0.128883	0.434675	0.519577			-0.106432	0.329553	0.6072		-0.0889238	0.54988	0.35554		-0.193123	0.465439	0.704821			0.24061	not significant					16.9659	17.197	16.1688	16.9844	15.8351
P18206;P18206-2	VCL	Vinculin;Isoform 1 of Vinculin	0.000290321	0.00212577	1.01855	31	2370	100		+						+	0.911031	1.31e-05	5.62673	+	0.968914	0.000433044	4.1409		+	0.550653	0.00150877	3.37622	+	0.638064	0.00352593	2.95874		0.319997	0.494591	0.660397		+	0.00257414	Confounded					15.4795	13.5677	15.1183	14.0664	14.9431
P04004	VTN	Vitronectin	0.000290321	0.00212577	1.01855	20	4240	100								+	0.262659	0.0394633	1.69818	+	0.265503	0.0871628	1.44873			0.0968668	0.420241	0.486478		0.0821821	0.596849	0.306926		0.131796	0.720078	0.311275			0.358499	not significant					22.2371	23.6197	22.3672	23.0287	23.3963
P04275	VWF	von Willebrand factor	0.000290321	0.00212577	1.01855	78	6613	100		+	+					+	1.80408	9.37e-10	10.305	+	1.80068	5.24e-06	6.4392		+	0.786217	0.00077551	3.74986	+	1.03795	0.000119403	4.41101		0.173651	0.832008	0.188758		+	0.000893983	Deconfounded					16.6962	18.6178	16.0205	15.2074	17.3554
O75083	WDR1	WD repeat-containing protein 1	0.00135086	0.00235485	0.991937	2	136	51.8519		+						+	1.28642	0.0224546	1.99888	+	1.37326	0.0429194	1.82072			0.518211	0.303367	0.655592		0.551108	0.376884	0.548582		0.411638	0.812638	0.2109			0.289556	not significant					12.6474	12.1038	14.2298	13.1413	13.2418
E7EX29;P63104	YWHAZ	14-3-3 protein zeta/delta (Fragment);14-3-3 protein zeta/delta	0.000903427	0.00217029	1.00137	6	458	96.2963		+						+	2.04728	1.55e-09	10.0353	+	2.32853	2.3e-05	5.67178		+	1.52387	0	6.00373	+	1.68066	0	6.26605		1.05622	0.349699	0.953749		+	5.06162e-06	Deconfounded					15.0489	14.4373	15.9158	13.9302	15.24
H0Y2Y8;Q15942	ZYX	Zyxin (Fragment);Zyxin	0.000960431	0.00218529	1.00013	8	335	77.1605								+	2.228	8.39e-09	9.2453	+	1.4472	0.00213409	3.34533		+	1.09541	0.000577778	3.92424	+	1.26465	0.0005	3.70039		0.920178	0.297569	1.09801		+	0.000131142	Confounded					14.8543	13.2223	14.7081	10.4095	14.3317
[truncated: 158 more columns]
