# Supplementary material for: Towards a proteomic plasma biomarker panel for diagnosing vasculitis remission
Source: Nat Commun. 2026 Jul 21;17:6825. doi: 10.1038/s41467-026-75755-6 (PMC13389191; doi:10.1038/s41467-026-75755-6)
Supplement: Supplementary file 4 — Supplementary Data 2 [file 41467_2026_75755_MOESM4_ESM.xlsx]

## Sheet: Supplementary Data 2
Supplementary Data 2 GO Enrichment Analysis Results (g:Profiler)
Statistics: −log₁₀ adjusted p-value, one-sided Fisher's Exact test with FDR correction
Shared Terms														PR3 AAV specific Terms										MPO-AAV specific Terms
source	term_name	term_id	adjusted_p_value__liste actPR3_HC	-LOG10(adj.p.val)_PR3_HC	adjusted_p_value__liste actMPO_HC	-LOG10(adj.p.val)_MPO_HC	term_size	effective_domain_size	query_size__liste actPR3_HC	intersection_size__liste actPR3_HC	query_size__liste actMPO_HC	intersection_size__liste actMPO_HC		source	term_name	term_id	adjusted_p_value__liste actPR3_HC	-LOG10(adj.p.val)_PR3_HC	term_size	effective_domain_size	query_size__liste actPR3_HC	intersection_size__liste actPR3_HC		source	term_name	term_id	adjusted_p_value__liste actMPO_HC	-LOG10(adj.p.val)_MPO_HC	term_size	effective_domain_size	query_size__liste actMPO_HC	intersection_size__liste actMPO_HC
GO:BP	gene expression	GO:0010467	5.76758e-05	4.23901	0.0174773	1.75753	155	598	331	114	266	90		GO:BP	regulation of metabolic process	GO:0019222	3.81331e-05	4.4187	168	598	331	123		GO:BP	regulation of body fluid levels	GO:0050878	0.0037682	2.42387	72	598	266	50
GO:BP	macromolecule biosynthetic process	GO:0009059	0.00119218	2.92366	0.0593906	1.22628	162	598	331	114	266	91		GO:BP	positive regulation of macromolecule biosynthetic process	GO:0010557	3.81331e-05	4.4187	75	598	331	63		GO:BP	actin cytoskeleton organization	GO:0030036	0.0312978	1.50449	36	598	266	27
GO:BP	response to stress	GO:0006950	0.000163134	3.78746	0.0037682	2.42387	263	598	331	176	266	144		GO:BP	regulation of DNA-templated transcription	GO:0006355	0.0370703	1.43097	44	598	331	35		GO:BP	actin filament bundle organization	GO:0061572	0.065653	1.18275	13	598	266	12
GO:BP	positive regulation of biological process	GO:0048518	0.00021339	3.67083	0.0312978	1.50449	262	598	331	175	266	139		GO:BP	regulation of gene expression	GO:0010468	9.6089e-05	4.01733	113	598	331	87		GO:BP	actin filament bundle assembly	GO:0051017	0.065653	1.18275	13	598	266	12
GO:BP	cellular process	GO:0009987	0.000370142	3.43163	0.0148743	1.82756	465	598	331	282	266	227		GO:BP	regulation of macromolecule biosynthetic process	GO:0010556	0.000163134	3.78746	114	598	331	87		GO:BP	actin filament organization	GO:0007015	0.0593906	1.22628	27	598	266	21
GO:BP	biological regulation	GO:0065007	0.00040243	3.39531	0.00439861	2.35668	400	598	331	249	266	203		GO:BP	positive regulation of macromolecule metabolic process	GO:0010604	0.00101373	2.99408	94	598	331	72		GO:BP	cell-matrix adhesion	GO:0007160	0.0312978	1.50449	36	598	266	27
GO:BP	regulation of biological process	GO:0050789	0.00058436	3.23332	0.0457707	1.33941	380	598	331	238	266	190		GO:BP	positive regulation of gene expression	GO:0010628	0.00168614	2.77311	57	598	331	47		GO:BP	glial cell differentiation	GO:0010001	0.0585433	1.23252	22	598	266	18
GO:BP	macromolecule metabolic process	GO:0043170	0.00120527	2.91892	0.0898913	1.04628	244	598	331	162	266	128		GO:BP	positive regulation of DNA-templated transcription	GO:0045893	0.0366994	1.43534	25	598	331	22		GO:BP	gliogenesis	GO:0042063	0.0869477	1.06074	26	598	266	20
GO:BP	positive regulation of cellular process	GO:0048522	0.00174211	2.75892	0.0842401	1.07448	219	598	331	147	266	117		GO:BP	regulation of RNA metabolic process	GO:0051252	0.0477021	1.32146	46	598	331	36		GO:BP	fibrinolysis	GO:0042730	0.0898913	1.04628	18	598	266	15
GO:BP	blood coagulation	GO:0007596	0.0794131	1.10011	0.00292339	2.53411	69	598	331	50	266	49		GO:BP	positive regulation of RNA metabolic process	GO:0051254	0.0191998	1.7167	27	598	331	24		GO:BP	regulation of cell-substrate adhesion	GO:0010810	0.0916572	1.03783	28	598	266	21
GO:BP	platelet activation	GO:0030168	0.00509001	2.29328	0.0037682	2.42387	34	598	331	30	266	28		GO:BP	positive regulation of RNA biosynthetic process	GO:1902680	0.0366994	1.43534	25	598	331	22		GO:CC	cell cortex	GO:0005938	0.00655882	2.18317	19	598	266	17
GO:BP	wound healing	GO:0042060	0.0273996	1.56226	0.0148743	1.82756	85	598	331	62	266	55		GO:BP	regulation of RNA biosynthetic process	GO:2001141	0.0652778	1.18523	45	598	331	35		GO:CC	collagen-containing extracellular matrix	GO:0062023	0.0390998	1.40783	114	598	266	67
GO:BP	hemostasis	GO:0007599	0.0794131	1.10011	0.00292339	2.53411	69	598	331	50	266	49		GO:BP	regulation of macromolecule metabolic process	GO:0060255	0.000163134	3.78746	138	598	331	102		GO:CC	endoplasmic reticulum	GO:0005783	0.0545864	1.26292	110	598	266	64
GO:BP	platelet aggregation	GO:0070527	0.00571204	2.24321	0.0149571	1.82515	22	598	331	21	266	19		GO:BP	regulation of biosynthetic process	GO:0009889	0.000217936	3.66167	126	598	331	94		GO:CC	podosome	GO:0002102	0.070202	1.15365	8	598	266	8
GO:BP	cell activation	GO:0001775	0.00710918	2.14818	0.0865186	1.06289	79	598	331	60	266	49		GO:BP	regulation of nucleobase-containing compound metabolic process	GO:0019219	0.0470235	1.32769	49	598	331	38		GO:CC	actin filament	GO:0005884	0.0895899	1.04774	10	598	266	9
GO:BP	regulation of molecular function	GO:0065009	0.0130635	1.88394	0.0898913	1.04628	66	598	331	51	266	42		GO:BP	metabolic process	GO:0008152	0.00176357	2.75361	313	598	331	200		GO:CC	actin filament bundle	GO:0032432	0.0895899	1.04774	10	598	266	9
GO:BP	regulation of response to stimulus	GO:0048583	0.0133062	1.87595	0.0585433	1.23252	206	598	331	136	266	112		GO:BP	transport	GO:0006810	0.00291046	2.53604	156	598	331	109		KEGG	Complement and coagulation cascades	KEGG:04610	0.0446545	1.35013	60	598	266	40
GO:BP	biosynthetic process	GO:0009058	0.0160878	1.7935	0.0916572	1.03783	186	598	331	124	266	101		GO:BP	vesicle-mediated transport	GO:0016192	0.00225101	2.64762	77	598	331	60		KEGG	Coronavirus disease - COVID-19	KEGG:05171	0.056938	1.2446	31	598	266	23
GO:BP	response to external stimulus	GO:0009605	0.0204706	1.68887	0.0722424	1.14121	199	598	331	131	266	108		GO:BP	establishment of localization	GO:0051234	0.00500174	2.30088	159	598	331	110		KEGG	Focal adhesion	KEGG:04510	0.0941289	1.02628	27	598	266	20
GO:BP	cellular response to stimulus	GO:0051716	0.0213283	1.67104	0.0887929	1.05162	248	598	331	159	266	130		GO:BP	nitrogen compound transport	GO:0071705	0.0470235	1.32769	52	598	331	40		WP	Complement system	WP:WP2806	0.00666708	2.17606	50	598	266	36
GO:BP	cell adhesion	GO:0007155	0.0279873	1.55304	0.0312978	1.50449	139	598	331	95	266	81		GO:BP	supramolecular fiber organization	GO:0097435	0.00500174	2.30088	57	598	331	46
GO:BP	response to wounding	GO:0009611	0.0286592	1.54274	0.00623512	2.20516	98	598	331	70	266	63		GO:BP	regulation of catalytic activity	GO:0050790	0.0132531	1.87768	48	598	331	39
GO:BP	regulation of biological quality	GO:0065008	0.0366994	1.43534	0.0119244	1.92356	145	598	331	98	266	86		GO:BP	negative regulation of catalytic activity	GO:0043086	0.0757683	1.12051	26	598	331	22
GO:BP	cell-substrate adhesion	GO:0031589	0.0652778	1.18523	0.00587025	2.23134	45	598	331	35	266	34		GO:BP	negative regulation of molecular function	GO:0044092	0.0652907	1.18515	36	598	331	29
GO:BP	negative regulation of response to stimulus	GO:0048585	0.0662817	1.17861	0.0887929	1.05162	91	598	331	64	266	55		GO:BP	regulation of hydrolase activity	GO:0051336	0.0273996	1.56226	26	598	331	23
GO:BP	coagulation	GO:0050817	0.0794131	1.10011	0.00292339	2.53411	69	598	331	50	266	49		GO:BP	cytoskeleton organization	GO:0007010	0.0132531	1.87768	60	598	331	47
GO:CC	cytoplasm	GO:0005737	0.000528987	3.27656	0.0542396	1.26568	332	598	331	213	266	167		GO:BP	regulation of cellular component organization	GO:0051128	0.0133831	1.87344	117	598	331	83
GO:CC	organelle	GO:0043226	0.00106956	2.9708	0.0895899	1.04774	442	598	331	268	266	211		GO:BP	system process	GO:0003008	0.0169384	1.77113	87	598	331	64
GO:CC	vesicle	GO:0031982	0.00153771	2.81313	0.0743466	1.12874	393	598	331	242	266	192		GO:BP	defense response	GO:0006952	0.0204706	1.68887	175	598	331	117
GO:CC	endomembrane system	GO:0012505	0.00494588	2.30576	0.00655882	2.18317	244	598	331	158	266	132		GO:BP	response to chemical	GO:0042221	0.0273996	1.56226	188	598	331	124
GO:CC	extracellular organelle	GO:0043230	0.0143109	1.84433	0.0895899	1.04774	346	598	331	212	266	170		GO:BP	DNA-templated transcription	GO:0006351	0.0309984	1.50866	45	598	331	36
GO:CC	extracellular membrane-bounded organelle	GO:0065010	0.0143109	1.84433	0.0895899	1.04774	346	598	331	212	266	170		GO:BP	regulation of inflammatory response	GO:0050727	0.0316281	1.49993	29	598	331	25
GO:CC	vesicle lumen	GO:0031983	0.0205203	1.68782	0.0895899	1.04774	98	598	331	69	266	56		GO:BP	cell-cell adhesion	GO:0098609	0.0346603	1.46017	84	598	331	61
GO:CC	secretory granule lumen	GO:0034774	0.0239068	1.62148	0.0895899	1.04774	97	598	331	68	266	56		GO:BP	homotypic cell-cell adhesion	GO:0034109	0.0273996	1.56226	26	598	331	23
GO:CC	secretory granule	GO:0030141	0.036411	1.43877	0.0895899	1.04774	133	598	331	89	266	73		GO:BP	cell population proliferation	GO:0008283	0.0366994	1.43534	102	598	331	72
GO:CC	cytoplasmic vesicle	GO:0031410	0.00102154	2.99074	0.0793185	1.10063	181	598	331	125	266	97		GO:BP	MAPK cascade	GO:0000165	0.0370703	1.43097	41	598	331	33
GO:CC	cytoplasmic vesicle lumen	GO:0060205	0.0239068	1.62148	0.0895899	1.04774	97	598	331	68	266	56		GO:BP	negative regulation of biological process	GO:0048519	0.0370703	1.43097	212	598	331	137
GO:CC	membrane-bounded organelle	GO:0043227	0.00102154	2.99074	0.0895899	1.04774	436	598	331	266	266	209		GO:BP	import into cell	GO:0098657	0.0370703	1.43097	53	598	331	41
GO:CC	extracellular exosome	GO:0070062	0.0143109	1.84433	0.0916668	1.03779	344	598	331	211	266	169		GO:BP	nucleic acid biosynthetic process	GO:0141187	0.0370703	1.43097	50	598	331	39
GO:CC	extracellular vesicle	GO:1903561	0.0143109	1.84433	0.0895899	1.04774	346	598	331	212	266	170		GO:BP	nucleic acid metabolic process	GO:0090304	0.0370703	1.43097	50	598	331	39
GO:CC	intracellular vesicle	GO:0097708	0.00106956	2.9708	0.0895899	1.04774	182	598	331	125	266	97		GO:BP	protein localization to membrane	GO:0072657	0.0416228	1.38067	17	598	331	16
GO:CC	external encapsulating structure	GO:0030312	0.0652742	1.18526	0.00655882	2.18317	127	598	331	84	266	76		GO:BP	protein transport	GO:0015031	0.0652907	1.18515	42	598	331	33
GO:CC	extracellular matrix	GO:0031012	0.0652742	1.18526	0.00655882	2.18317	127	598	331	84	266	76		GO:BP	establishment of localization in cell	GO:0051649	0.0169384	1.77113	44	598	331	36
GO:CC	cortical actin cytoskeleton	GO:0030864	0.0764673	1.11652	0.043855	1.35798	9	598	331	9	266	9		GO:BP	localization within membrane	GO:0051668	0.0785051	1.1051	19	598	331	17
GO:CC	actin cytoskeleton	GO:0015629	0.0857979	1.06652	0.00655882	2.18317	29	598	331	23	266	24		GO:BP	regulation of protein metabolic process	GO:0051246	0.0423765	1.37287	80	598	331	58
GO:MF	molecular_function	GO:0003674	0.00763781	2.11703	0.00713286	2.14674	555	598	331	320	266	260		GO:BP	regulation of transport	GO:0051049	0.0423765	1.37287	80	598	331	58
GO:MF	protein-containing complex binding	GO:0044877	0.0448295	1.34844	0.0152074	1.81794	89	598	331	64	266	57		GO:BP	regulation of protein localization	GO:0032880	0.0795757	1.09922	38	598	331	30
WP	WIKIPATHWAYS	WP:000000	0.0118194	1.9274	0.00666708	2.17606	355	598	331	221	266	182		GO:BP	positive regulation of nucleobase-containing compound metabolic process	GO:0045935	0.0445113	1.35153	31	598	331	26
														GO:BP	RNA metabolic process	GO:0016070	0.0470235	1.32769	49	598	331	38
														GO:BP	RNA biosynthetic process	GO:0032774	0.0470235	1.32769	49	598	331	38
														GO:BP	positive regulation of cellular component organization	GO:0051130	0.0477021	1.32146	63	598	331	47
														GO:BP	regulation of MAPK cascade	GO:0043408	0.0477021	1.32146	40	598	331	32
														GO:BP	protein localization to cell periphery	GO:1990778	0.0488016	1.31157	12	598	331	12
														GO:BP	phagocytosis	GO:0006909	0.0795757	1.09922	32	598	331	26
														GO:BP	endocytosis	GO:0006897	0.061329	1.21233	51	598	331	39
														GO:BP	signaling	GO:0023052	0.0661545	1.17944	218	598	331	139
														GO:BP	inflammatory response	GO:0006954	0.0662817	1.17861	91	598	331	64
														GO:BP	cell surface receptor signaling pathway	GO:0007166	0.0662817	1.17861	134	598	331	90
														GO:BP	cell communication	GO:0007154	0.0683832	1.16505	220	598	331	140
														GO:BP	nucleobase-containing compound biosynthetic process	GO:0034654	0.0735049	1.13368	53	598	331	40
														GO:BP	cognition	GO:0050890	0.0761438	1.11837	11	598	331	11
														GO:BP	nervous system process	GO:0050877	0.0191998	1.7167	27	598	331	24
														GO:BP	zymogen activation	GO:0031638	0.0785051	1.1051	19	598	331	17
														GO:BP	actin filament-based process	GO:0030029	0.0795757	1.09922	41	598	331	32
														GO:BP	regulation of localization	GO:0032879	0.0795757	1.09922	95	598	331	66
														GO:BP	biological process involved in interspecies interaction between organisms	GO:0044419	0.0795757	1.09922	150	598	331	99
														GO:BP	regulation of system process	GO:0044057	0.0795757	1.09922	32	598	331	26
														GO:BP	positive regulation of multicellular organismal process	GO:0051240	0.0366994	1.43534	102	598	331	72
														GO:BP	primary metabolic process	GO:0044238	0.0803891	1.0948	251	598	331	157
														GO:CC	anchoring junction	GO:0070161	0.00304703	2.51612	65	598	331	51
														GO:CC	cell-substrate junction	GO:0030055	0.00398718	2.39933	49	598	331	40
														GO:CC	focal adhesion	GO:0005925	0.00494588	2.30576	48	598	331	39
														GO:CC	intracellular organelle	GO:0043229	0.0071891	2.14333	339	598	331	210
														GO:CC	intracellular anatomical structure	GO:0005622	0.00773088	2.11177	360	598	331	221
														GO:CC	cytoskeleton	GO:0005856	0.00773088	2.11177	67	598	331	51
														GO:CC	cell leading edge	GO:0031252	0.0239068	1.62148	27	598	331	23
														GO:CC	intracellular membrane-bounded organelle	GO:0043231	0.0240385	1.61909	321	598	331	197
														GO:CC	cell junction	GO:0030054	0.0379965	1.42026	95	598	331	66
														GO:CC	secretory vesicle	GO:0099503	0.0491438	1.30853	134	598	331	89
														GO:CC	cell-cell junction	GO:0005911	0.0523735	1.28089	31	598	331	25
														GO:CC	cytosol	GO:0005829	0.0541559	1.26635	121	598	331	81
														GO:CC	supramolecular complex	GO:0099080	0.0593062	1.2269	45	598	331	34
														GO:CC	cell surface	GO:0009986	0.062758	1.20233	95	598	331	65
														GO:CC	cytoplasmic side of membrane	GO:0098562	0.0764673	1.11652	9	598	331	9
														GO:CC	polymeric cytoskeletal fiber	GO:0099513	0.0857979	1.06652	29	598	331	23
														GO:CC	supramolecular fiber	GO:0099512	0.0914293	1.03891	43	598	331	32
														GO:CC	supramolecular polymer	GO:0099081	0.0914293	1.03891	43	598	331	32
														GO:MF	protein binding	GO:0005515	0.000179594	3.74571	452	598	331	277
														GO:MF	cell adhesion molecule binding	GO:0050839	0.00179059	2.747	69	598	331	55
														GO:MF	identical protein binding	GO:0042802	0.00179059	2.747	109	598	331	81
														GO:MF	enzyme binding	GO:0019899	0.017025	1.76891	82	598	331	61
														GO:MF	enzyme regulator activity	GO:0030234	0.0382815	1.41701	71	598	331	53
														GO:MF	binding	GO:0005488	0.0550276	1.25942	536	598	331	309
														GO:MF	integrin binding	GO:0005178	0.0550276	1.25942	31	598	331	26
														GO:MF	signaling receptor binding	GO:0005102	0.0550276	1.25942	131	598	331	89
														GO:MF	cadherin binding	GO:0045296	0.0642095	1.1924	30	598	331	25
														GO:MF	protein homodimerization activity	GO:0042803	0.0642095	1.1924	48	598	331	37
