# Supplementary material for: Towards a proteomic plasma biomarker panel for diagnosing vasculitis remission
Source: Nat Commun. 2026 Jul 21;17:6825. doi: 10.1038/s41467-026-75755-6 (PMC13389191; doi:10.1038/s41467-026-75755-6)
Supplement: Supplementary file 5 — Supplementary Data 3 [file 41467_2026_75755_MOESM5_ESM.xlsx]

## Sheet: Legend
Supplementary Data 3 Metadeconfounder Results
Output values	feature	gene name
	metaVariable	disease activty
	Ps	raw p-values (two-tailed Mann Whitney U)
	Qs	multiple testing corrected p-values (Bejamini-Hochberg correction)
	Ds	corresponding effect size
Status	NS	not significant, based on initial association or data limitations.
	AD	ambiguously deconfounded . The association cannot be distinguished from one or more covariates; likely reflects collinearity or latent variables.
	OK_nc	trivially deconfounded : variable of interest is the only variable associated with the feature.
	OK_sd	strictly deconfounded: The association with variable of interest remains significant when adjusting for all covariates
	C	confounded: The association with variable of interest is explained by at least one covariate

## Sheet: Supplementary Data 3
Supplementary Data 3 Metadeconfounder Results
	feature	metaVariable	Ps	Qs	Ds	status
	LRP1	disease_numeric	0.286754	0.382128	0.122172	NS
	IGLC2	disease_numeric	0.00824819	0.0208793	-0.302413	AD
	ALB	disease_numeric	0.0549487	0.339224	0.461538	NS
	KLKB1	disease_numeric	0.051497	0.00219406	0.397436	NS
	LEFTY2_LEFTY2_LEFTY1	disease_numeric	0.032923	0.218884	0.475113	NS
	CD5L	disease_numeric	0.269226	0.366026	-0.126697	NS
	CHL1	disease_numeric	0.604602	0.692773	-0.0595777	NS
	ENG	disease_numeric	0.367925	0.469608	0.103318	NS
	ENPP2	disease_numeric	0.340521	0.440203	0.109351	NS
	IGF1	disease_numeric	0.175259	0.263106	0.155354	NS
	IGHA2	disease_numeric	0.272095	0.369098	-0.125943	NS
	IGHM	disease_numeric	0.0044242	0.0129306	-0.325792	OK_nc
	IGHV2.70D_IGHV2.70	disease_numeric	0.651389	0.731151	0.0520362	NS
	IGHV3.30_IGHV3.30.5	disease_numeric	0.613839	0.702027	-0.0580694	NS
	IGHV3.38.3	disease_numeric	0.0432069	0.081688	0.231523	C: Neutrophils, ANCA_ELISA_BERLIN
	IGHV3OR16.9	disease_numeric	0.665709	0.74172	-0.0497738	NS
	IGKV6D.21	disease_numeric	0.563832	0.65853	-0.066365	NS
	KRTDAP	disease_numeric	0.759058	0.820053	-0.0354449	NS
	SHBG	disease_numeric	0.799534	0.85012	0.0294118	NS
	IGHG1	disease_numeric	0.0614846	0.11038	-0.214178	NS
	IGHG2	disease_numeric	0.00191269	0.00646468	-0.355204	OK_sd
	IGHV3.7	disease_numeric	0.454064	0.55609	-0.0859729	NS
	IGKC	disease_numeric	0.00351411	0.0108471	-0.334087	OK_sd
	IGKV1D.8	disease_numeric	0.404052	0.504024	-0.0957768	NS
	IGKV2.24	disease_numeric	0.144006	0.219454	-0.167421	NS
	IGKV2D.28	disease_numeric	0.07411	0.294977	-0.386124	NS
	IGKV2D.29	disease_numeric	0.00087556	0.00341751	-0.380845	OK_sd
	IGKV4.1	disease_numeric	0.09581	0.159245	-0.190799	NS
	IGLC6	disease_numeric	0.0153478	0.134647	-0.277526	NS
	IGLL5	disease_numeric	0.00433341	0.0129148	-0.326546	AD
	IGLV2.11	disease_numeric	0.00565637	0.0154149	-0.316742	OK_sd
	IGLV2.8	disease_numeric	0.0107911	0.0257032	-0.291855	OK_sd
	IGLV3.1	disease_numeric	1.07267e-06	1.35201e-05	-0.558069	OK_sd
	IGLV9.49	disease_numeric	0.208914	0.300221	-0.144042	NS
	JCHAIN	disease_numeric	0.00521494	0.146067	-0.319759	NS
	KIAA1958	disease_numeric	0.233812	0.33128	-0.136501	NS
	PLG	disease_numeric	0.32085	0.418349	0.113876	NS
	FGG	disease_numeric	0.00962637	0.0237713	-0.29638	C: CRP_Plasma_mg_L, Leukocytes, Neutrophils, ANCA_ELISA_BERLIN
	KRT81_KRT86_KRT83_KRT81	disease_numeric	0.00178864	0.00614845	0.357466	C: CRP_Plasma_mg_L
	IGHD	disease_numeric	0.825116	0.866659	-0.025641	NS
	APOF	disease_numeric	0.856059	0.885326	-0.0211161	NS
	CRISP3	disease_numeric	0.194929	0.284174	0.148567	NS
	C1QB	disease_numeric	0.136904	0.209688	-0.170437	NS
	C1S	disease_numeric	0.00891352	0.122376	-0.299397	NS
	CFI	disease_numeric	5.64035e-07	7.75549e-06	-0.572398	OK_sd
	IGLV1.47	disease_numeric	0.537409	0.632554	-0.0708899	NS
	IGLV3.10	disease_numeric	0.277896	0.373615	-0.124434	NS
	IGLV3.16	disease_numeric	0.38573	0.48618	-0.0995475	NS
	IGLV3.27	disease_numeric	0.226131	0.321905	-0.138763	NS
	ANGPTL3	disease_numeric	0.784286	0.842794	-0.0316742	NS
	CFHR2	disease_numeric	0.00588949	0.0159069	-0.315234	C: Creatinine_mg_dL, eGFR_CKD_EPI_2009, Hemoglobin_g_dL, Hematokrit_per
	CHGA	disease_numeric	0.00322789	0.0103876	-0.337104	C: Creatinine_mg_dL, eGFR_CKD_EPI_2009, Hemoglobin_g_dL, Hematokrit_per
	CHI3L1	disease_numeric	0.00105676	0.00399586	-0.374811	C: Hemoglobin_g_dL, Hematokrit_per
	CHIT1	disease_numeric	0.845718	0.880653	0.0226244	NS
	COL18A1	disease_numeric	4.07783e-06	4.04441e-05	-0.527149	AD
	CRP	disease_numeric	0.0403933	3.05474e-10	-0.793363	NS
	CSF1	disease_numeric	2.21551e-06	2.4822e-05	-0.541478	AD
	CTSG	disease_numeric	0.00296308	0.00969006	-0.340121	AD
	DDT	disease_numeric	0.102567	0.167711	-0.187029	NS
	ERN1	disease_numeric	2.53558e-05	0.000180473	-0.4819	AD
	GUCA2A	disease_numeric	0.000328684	0.00156578	-0.411011	C: Creatinine_mg_dL, eGFR_CKD_EPI_2009, Hemoglobin_g_dL, Hematokrit_per
	IGHV3.74	disease_numeric	0.32085	0.418349	-0.113876	NS
	LBP	disease_numeric	1.82859e-09	4.0974e-08	-0.687783	OK_sd
	LCN2	disease_numeric	7.66235e-07	1.00777e-05	-0.565611	OK_sd
	LRG1	disease_numeric	1.36548e-12	1.65223e-10	-0.810709	OK_sd
	NPC2	disease_numeric	9.04848e-05	0.000526378	-0.447964	AD
	OIT3	disease_numeric	0.0109969	0.0259888	-0.291101	C: CRP_Plasma_mg_L
	RAC2	disease_numeric	0.0118557	0.0275872	-0.288084	C: CRP_Plasma_mg_L
	S100A8	disease_numeric	8.47603e-12	5.69778e-10	-0.781297	OK_sd
	SAA1	disease_numeric	4.10968e-10	1.30861e-08	-0.714932	OK_sd
	SAA2	disease_numeric	3.20737e-13	4.85114e-11	-0.833333	OK_sd
	SERPINA3	disease_numeric	2.03848e-14	1.23328e-11	-0.874811	OK_sd
	VWF	disease_numeric	0.000150976	0.000808321	-0.433635	AD
	ADAMDEC1	disease_numeric	0.462056	0.562463	0.0844646	NS
	CD248	disease_numeric	0.177368	0.264958	0.1546	NS
	INHBE	disease_numeric	0.0733188	0.129323	0.205128	NS
	PCOLCE	disease_numeric	0.0776551	0.134617	0.202112	NS
	B2M	disease_numeric	0.0004121	0.00187459	-0.404223	C: Creatinine_mg_dL, eGFR_CKD_EPI_2009, Hemoglobin_g_dL, Hematokrit_per
	CCL18	disease_numeric	0.055761	0.970938	-0.621418	NS
	HP	disease_numeric	0.0726141	0.434966	-0.453997	NS
	IGFBP6	disease_numeric	0.00139439	0.00505153	-0.365762	C: Creatinine_mg_dL, eGFR_CKD_EPI_2009, Hemoglobin_g_dL, Hematokrit_per
	IL6ST	disease_numeric	0.00532228	0.0148386	-0.319005	C: Leukocytes, Neutrophils
	MYH9	disease_numeric	0.179497	0.266165	-0.153846	NS
	ORM1	disease_numeric	0.0801445	0.242437	-0.854449	NS
	PRTN3	disease_numeric	0.000159196	0.000844858	-0.432127	NS
	RNASE1	disease_numeric	0.0269063	0.289855	-0.536953	NS
	S100A9	disease_numeric	2.00927e-06	2.2936e-05	-0.543741	OK_sd
	SERPINB1	disease_numeric	0.00136285	0.004967	-0.366516	C: CRP_Plasma_mg_L
	SFTPB	disease_numeric	0.036359	0.167918	-0.407994	NS
	ZYX	disease_numeric	1.16998e-05	9.83109e-05	-0.501508	C: Hemoglobin_g_dL
	AMBP	disease_numeric	0.00051497	0.00219406	-0.397436	C: Creatinine_mg_dL, eGFR_CKD_EPI_2009, Hemoglobin_g_dL, Hematokrit_per
	APCS	disease_numeric	0.000345725	0.00162142	-0.409502	OK_sd
	APOE	disease_numeric	0.482377	0.583676	-0.0806938	NS
	C1R	disease_numeric	0.0222807	0.0476319	-0.261689	C: CRP_Plasma_mg_L
	FGA	disease_numeric	0.00121478	0.00453668	-0.370287	C: CRP_Plasma_mg_L, Platelets
	FGB	disease_numeric	0.00351411	0.0108471	-0.334087	C: CRP_Plasma_mg_L, Platelets
	GGT1	disease_numeric	0.825116	0.866659	0.025641	NS
	LYZ	disease_numeric	0.0881773	0.149015	-0.195324	NS
	PRG4	disease_numeric	0.632496	0.713918	-0.0550528	NS
	RBP4	disease_numeric	0.78936	0.84375	-0.0309201	NS
	REG1A	disease_numeric	0.0186974	0.0412844	-0.269231	C: Creatinine_mg_dL, eGFR_CKD_EPI_2009, Hemoglobin_g_dL, Hematokrit_per
	SERPINF1	disease_numeric	0.981581	0.984837	0.00301659	NS
	SOD1	disease_numeric	0.528742	0.623565	-0.0723982	NS
	TPI1	disease_numeric	0.371444	0.473103	-0.102564	NS
	PTPRF	disease_numeric	0.108241	0.173702	-0.184012	NS
	ALB.1	disease_numeric	9.70124e-07	1.24878e-05	0.560332	OK_sd
	APOH	disease_numeric	0.126762	0.197657	0.174962	NS
	BLVRB	disease_numeric	0.00543161	0.0149369	0.31825	C: Hemoglobin_g_dL, Hematokrit_per
	C4A	disease_numeric	0.709387	0.780326	0.0429864	NS
	CA1	disease_numeric	0.00167202	0.00581364	0.359729	AD
	COL15A1	disease_numeric	0.0135023	0.0307101	0.282805	C: Platelets, ANCA_ELISA_BERLIN
	MGP	disease_numeric	0.274985	0.370525	0.125189	NS
	OSMR	disease_numeric	0.378546	0.480126	0.101056	NS
	PRDX2	disease_numeric	0.0004225	0.00189343	0.403469	AD
	SERPINA7	disease_numeric	0.0681791	0.121319	0.208899	NS
	ITGB1	disease_numeric	0.000320461	0.00153872	0.411765	C: ANCA_ELISA_BERLIN
	AZGP1	disease_numeric	0.00100846	0.00383723	-0.37632	AD
	B2M.1	disease_numeric	8.89308e-06	7.91223e-05	-0.508296	AD
	CDH1	disease_numeric	0.00374372	0.0114391	-0.331825	AD
	FBLN5	disease_numeric	4.43399e-07	6.23852e-06	-0.577677	AD
	FGG.1	disease_numeric	1.67776e-05	0.000128487	-0.492459	C: Platelets
	HP.1	disease_numeric	7.39215e-10	2.03284e-08	-0.704374	OK_sd
	IGFBP2	disease_numeric	3.45415e-11	1.68089e-09	-0.757919	OK_sd
	LOX	disease_numeric	0.000143156	0.000773297	-0.435143	AD
	SERPING1	disease_numeric	0.00451672	0.0131376	-0.325038	AD
	C7	disease_numeric	0.185996	0.274457	-0.151584	NS
	CD14	disease_numeric	0.0101939	0.024571	-0.294118	AD
	CLIC1	disease_numeric	0.000248178	0.00124089	-0.419306	C: Platelets
	FGL1	disease_numeric	7.8884e-05	0.00046789	-0.451735	C: CRP_Plasma_mg_L, Hemoglobin_g_dL
	GOLM1	disease_numeric	0.000626033	0.00257653	-0.391403	C: CRP_Plasma_mg_L, Hemoglobin_g_dL, Hematokrit_per
	ITIH4	disease_numeric	0.131757	0.20335	-0.1727	NS
	MYL12A_MYL12B_MYL12A	disease_numeric	0.0014931	0.00528259	-0.363499	C: Leukocytes, Neutrophils, Platelets
	PTGDS	disease_numeric	0.0044242	0.0129306	-0.325792	C: Creatinine_mg_dL, eGFR_CKD_EPI_2009, Hemoglobin_g_dL
	APOC4	disease_numeric	0.0971321	0.161	0.190045	NS
	CD93	disease_numeric	0.269226	0.366026	-0.126697	NS
	COL6A3	disease_numeric	0.190424	0.279628	-0.150075	NS
	GP1BA	disease_numeric	0.216173	0.309916	-0.14178	NS
	ITLN1	disease_numeric	0.09193	0.154066	0.193062	NS
	LYVE1	disease_numeric	0.09982	0.164106	-0.188537	NS
	MASP2	disease_numeric	0.00577187	0.0156591	-0.315988	C: Creatinine_mg_dL, eGFR_CKD_EPI_2009, eGFR
	MYOC	disease_numeric	0.249724	0.347318	0.131976	NS
	PEBP4	disease_numeric	0.249724	0.347318	0.131976	NS
	PRSS2	disease_numeric	0.955289	0.969714	-0.00678733	NS
	SERPINA11	disease_numeric	0.939534	0.960166	0.00904977	NS
	ST3GAL6	disease_numeric	0.2958	0.392454	0.11991	NS
	AHSG	disease_numeric	2.06134e-13	4.15703e-11	0.840121	OK_sd
	ANTXR2	disease_numeric	4.86433e-10	1.47146e-08	0.711916	OK_sd
	APOA2	disease_numeric	0.376557	0.305474	0.794495	NS
	ARF3_ARF3_ARF1	disease_numeric	0.00480487	0.0138426	0.322775	AD
	CNDP1	disease_numeric	1.4888e-05	0.000118516	0.495475	AD
	HGFAC	disease_numeric	0.360164	0.518808	0.582202	NS
	ITIH2	disease_numeric	0.345415	0.168089	0.757919	NS
	PHOX2B	disease_numeric	1.20594e-05	9.9944e-05	0.500754	C: Hemoglobin_g_dL, Hematokrit_per
	PON1	disease_numeric	2.54146e-08	4.65935e-07	0.637255	C: Hematokrit_per
	PON3	disease_numeric	0.306016	0.313796	0.533937	NS
	TF	disease_numeric	2.33261e-09	5.04011e-08	0.683258	OK_sd
	A2M	disease_numeric	0.00100846	0.00383723	0.37632	C: ANCA_ELISA_BERLIN
	ADAMTS13	disease_numeric	2.12641e-05	0.00016081	0.486425	C: Hemoglobin_g_dL, Hematokrit_per
	ADIPOQ	disease_numeric	0.00500611	0.0142863	0.321267	C: Leukocytes, Neutrophils
	AFM	disease_numeric	0.140196	0.848184	0.773002	NS
	ALB.2	disease_numeric	0.0197154	0.0432167	0.266968	C: CRP_Plasma_mg_L, Hemoglobin_g_dL, Neutrophils, ANCA_ELISA_BERLIN
	ALB.3	disease_numeric	4.98973e-08	8.6251e-07	0.62368	OK_sd
	APOA1	disease_numeric	0.739215	0.203284	0.704374	NS
	APOM	disease_numeric	0.154431	0.252515	0.600302	NS
	APOM.1	disease_numeric	0.000723538	0.00291827	0.386878	C: CRP_Plasma_mg_L, Platelets, ANCA_ELISA_BERLIN
	ATRN	disease_numeric	0.0222807	0.147632	0.261689	NS
	BCHE	disease_numeric	1.21459e-09	2.93931e-08	0.695324	OK_sd
	C8B	disease_numeric	0.305036	0.402941	0.117647	NS
	CDH13	disease_numeric	0.0204206	0.0442812	0.26546	C: CRP_Plasma_mg_L, Neutrophils
	CETP	disease_numeric	0.00521494	0.146067	0.319759	NS
	CFP	disease_numeric	0.0362367	0.0702666	0.239819	C: CRP_Plasma_mg_L, Hemoglobin_g_dL, Hematokrit_per, ANCA_ELISA_BERLIN
	CILP	disease_numeric	0.000191408	0.00100697	0.426848	OK_sd
	CLEC3B	disease_numeric	1.13693e-08	2.21884e-07	0.653092	OK_sd
	CNTN1	disease_numeric	2.77878e-06	2.89855e-05	0.536199	OK_sd
	COLEC10	disease_numeric	0.0109969	0.0259888	0.291101	AD
	COLEC11	disease_numeric	0.0743839	0.130441	0.204374	NS
	COMP	disease_numeric	9.45479e-06	8.29007e-05	0.506787	OK_sd
	CRTAC1	disease_numeric	0.302518	0.446399	0.585973	NS
	DPEP2	disease_numeric	0.000985087	0.00382037	0.377074	AD
	DPP4	disease_numeric	0.0268982	0.155731	0.253394	NS
	EGFR	disease_numeric	0.36359	0.167918	0.407994	NS
	F12	disease_numeric	0.0112063	0.0262783	0.290347	C: eGFR_CKD_EPI_2009
	F13A1	disease_numeric	6.32743e-09	1.27603e-07	0.664404	OK_sd
	GALE	disease_numeric	0.103	0.270936	0.698341	NS
	GPLD1	disease_numeric	0.226816	0.428823	0.639517	NS
	GSN	disease_numeric	1.10912e-06	1.36942e-05	0.557315	OK_sd
	HBA1	disease_numeric	0.00055427	0.00234499	0.395173	AD
	HBB	disease_numeric	0.000296934	0.00144875	0.414027	C: Hemoglobin_g_dL, Hematokrit_per
	HBG1	disease_numeric	0.0100015	0.0242037	0.294872	C: Hemoglobin_g_dL, Hematokrit_per
	HRG	disease_numeric	1.82859e-09	4.0974e-08	0.687783	OK_sd
	ICOSLG	disease_numeric	0.218993	0.163569	0.485671	NS
	IGF2	disease_numeric	0.0474649	0.108087	0.226998	NS
	IGFALS	disease_numeric	2.82049e-07	4.26599e-06	0.587481	C: Hemoglobin_g_dL
	IGFBP3	disease_numeric	1.35113e-10	4.80843e-09	0.73454	OK_sd
	IGHV3.35	disease_numeric	0.411524	0.511236	0.0942685	NS
	IGHV3.64	disease_numeric	0.965801	0.975476	-0.00527903	NS
	IGHV3.64D	disease_numeric	0.61848	0.704671	-0.0573152	NS
	IGHV3.72	disease_numeric	0.81486	0.860367	0.0271493	NS
	IGHV3OR16.12	disease_numeric	0.0268982	0.0557309	0.253394	C: CRP_Plasma_mg_L, Hemoglobin_g_dL, Hematokrit_per, ANCA_ELISA_BERLIN
	IGKV5.2	disease_numeric	0.850885	0.882994	-0.0218703	NS
	IL1RAP	disease_numeric	0.0786385	0.720853	0.511312	NS
	ISLR	disease_numeric	0.00962637	0.0237713	0.29638	C: CRP_Plasma_mg_L, Neutrophils, Platelets, ANCA_ELISA_BERLIN
	ITIH1	disease_numeric	0.182808	0.614437	0.729261	NS
	KIT	disease_numeric	0.00049023	0.00213374	0.398944	C: ANCA_ELISA_BERLIN
	LAMP2	disease_numeric	0.246254	0.179499	0.482655	NS
	LUM	disease_numeric	0.293272	0.197144	0.47813	NS
	MASP1	disease_numeric	0.00329738	0.0105551	0.33635	C: ANCA_ELISA_BERLIN
	MCAM	disease_numeric	4.20913e-06	4.1073e-05	0.526395	OK_sd
	NCAM1	disease_numeric	0.0007411	0.00294977	0.386124	AD
	NOTCH3	disease_numeric	0.0418613	0.0804002	0.233032	AD
	PCYOX1	disease_numeric	0.600007	0.691437	0.0603318	NS
	PEPD	disease_numeric	6.86993e-05	0.000419829	0.455505	OK_sd
	PGLYRP2	disease_numeric	0.361183	0.168089	0.757164	NS
	PI16	disease_numeric	1.53404e-05	0.000118986	0.494721	OK_sd
	PRDX1	disease_numeric	0.000143156	0.000773297	0.435143	C: Hemoglobin_g_dL, Hematokrit_per
	SCGB3A1	disease_numeric	0.0197154	0.0432167	0.266968	C: ANCA_ELISA_BERLIN
	SELENOP	disease_numeric	0.00159821	0.00558911	0.361237	C: CRP_Plasma_mg_L, ANCA_ELISA_BERLIN
	SELL	disease_numeric	0.00344047	0.110729	0.334842	NS
	SLC3A2	disease_numeric	0.515876	0.613173	0.0746606	NS
	SPP2	disease_numeric	0.00344047	0.172929	0.334842	NS
	TNXB	disease_numeric	6.13664e-06	5.80104e-05	0.517345	OK_sd
	TTR	disease_numeric	2.00927e-06	2.2936e-05	0.543741	C: Hemoglobin_g_dL, Hematokrit_per
	APOC1	disease_numeric	0.00182914	0.00625215	0.356712	OK_sd
	IGKV1.5	disease_numeric	0.09982	0.164106	-0.188537	NS
	IGKV2.30	disease_numeric	0.568296	0.659922	-0.0656109	NS
	MENT	disease_numeric	0.0350783	0.0689037	0.241327	C: eGFR_CKD_EPI_2009
	PTPRJ	disease_numeric	0.000229673	0.00116767	0.421569	C: Hemoglobin_g_dL, Hematokrit_per
	SERPINA6	disease_numeric	0.0015274	0.00537256	0.362745	AD
	ACTB	disease_numeric	0.426049	0.271326	-0.468326	NS
	C9	disease_numeric	6.15054e-11	2.65791e-09	-0.748115	OK_sd
	CCL14	disease_numeric	8.89308e-06	7.91223e-05	-0.508296	AD
	CD59__CD59_CD59	disease_numeric	2.39151e-05	0.000176447	-0.483409	C: Hemoglobin_g_dL, Hematokrit_per
	CFHR5	disease_numeric	0.000241859	0.00121937	-0.42006	AD
	DAG1	disease_numeric	0.0482078	0.0891919	-0.226244	C: Creatinine_mg_dL, eGFR_CKD_EPI_2009, Hemoglobin_g_dL, Hematokrit_per
	EEF1A1_EEF1A1P5	disease_numeric	4.48398e-06	4.30605e-05	-0.524887	OK_sd
	F9	disease_numeric	1.1357e-10	4.29436e-09	-0.737557	OK_sd
	GM2A	disease_numeric	0.00543161	0.0149369	-0.31825	C: Creatinine_mg_dL, eGFR_CKD_EPI_2009, eGFR
	GP9	disease_numeric	0.293272	0.197144	-0.47813	NS
	IGHV1.24	disease_numeric	0.277878	0.289855	-0.536199	NS
	ITIH3	disease_numeric	1.16998e-05	9.83109e-05	-0.501508	C: Hemoglobin_g_dL, Hematokrit_per
	ITIH4.1	disease_numeric	1.53404e-05	0.000118986	-0.494721	OK_sd
	LMAN2	disease_numeric	3.69352e-05	0.000240277	-0.472097	C: Hemoglobin_g_dL, Hematokrit_per
	MMRN1	disease_numeric	0.188216	0.223276	-0.545249	NS
	MRC1	disease_numeric	9.53967e-11	3.84767e-09	-0.740573	OK_sd
	MYL6	disease_numeric	3.26271e-06	3.2899e-05	-0.532428	OK_sd
	NID1	disease_numeric	0.113505	0.981007	-0.502262	NS
	PFN1	disease_numeric	0.253558	0.180473	-0.4819	NS
	PKM	disease_numeric	0.000196481	0.00102475	-0.426094	AD
	RNASE4	disease_numeric	2.12756e-07	3.3873e-06	-0.593514	AD
	SLPI	disease_numeric	2.84662e-08	5.06531e-07	-0.634992	OK_sd
	TIMP1	disease_numeric	0.297102	0.619816	-0.678733	NS
	TMSB4X	disease_numeric	0.284884	0.195858	-0.478884	NS
	TNC	disease_numeric	0.26495	0.267158	-0.800151	NS
	TUBA1A	disease_numeric	0.0662079	0.118159	-0.210407	NS
	VCL	disease_numeric	0.0004121	0.00187459	-0.404223	C: Hemoglobin_g_dL
	YWHAZ	disease_numeric	2.28351e-07	3.54237e-06	-0.592006	OK_sd
	ACTA1	disease_numeric	0.00283824	0.00933226	-0.341629	C: CRP_Plasma_mg_L, Leukocytes, Platelets
	ACTN1	disease_numeric	0.0334	0.0666897	-0.24359	C: Leukocytes, Neutrophils, Platelets
	ACTR3	disease_numeric	0.00087556	0.00341751	-0.380845	C: Platelets, ANCA_ELISA_BERLIN
	AGT	disease_numeric	0.034511	0.0682325	-0.242081	C: CRP_Plasma_mg_L
	ANG	disease_numeric	0.0287712	0.0588061	-0.250377	AD
	APMAP	disease_numeric	0.000289458	0.00142376	-0.414781	OK_sd
	APOA5	disease_numeric	0.0238732	0.050325	-0.258673	AD
	BASP1	disease_numeric	0.101186	0.165901	-0.187783	NS
	C18orf63	disease_numeric	0.228671	0.324756	-0.138009	NS
	C1RL	disease_numeric	0.117214	0.186128	-0.179487	NS
	C4B	disease_numeric	0.179497	0.266165	-0.153846	NS
	C4BPA	disease_numeric	0.121923	0.670574	-0.439668	NS
	C4BPB	disease_numeric	0.00121478	0.145367	-0.370287	NS
	C5	disease_numeric	0.0100015	0.242037	-0.294872	NS
	CCL15_CCL15.CCL14_CCL3_CCL23_CCL23_CCL15	disease_numeric	0.0765519	0.133086	-0.202866	NS
	CD163	disease_numeric	0.144483	0.11655	-0.496229	NS
	CDH2	disease_numeric	0.000444041	0.00196091	-0.401961	AD
	CDSN	disease_numeric	0.144006	0.219454	-0.167421	NS
	CORO1A	disease_numeric	0.00130173	0.00483157	-0.368024	C: CRP_Plasma_mg_L, Leukocytes, Platelets
	CST3	disease_numeric	6.53079e-06	6.07866e-05	-0.515837	C: Hemoglobin_g_dL, Hematokrit_per
	CSTA	disease_numeric	0.0125382	0.0289527	-0.285822	AD
	DEFA1_DEFA3	disease_numeric	0.0004225	0.00189343	-0.403469	C: CRP_Plasma_mg_L
	DSG1	disease_numeric	0.00344047	0.172929	-0.334842	NS
	DSP	disease_numeric	0.0833669	0.142881	-0.198341	NS
	ENO1	disease_numeric	0.0204206	0.0442812	-0.26546	C: CRP_Plasma_mg_L, Hemoglobin_g_dL, Leukocytes, Neutrophils
	FCGR3A	disease_numeric	0.0869542	0.147359	-0.196078	NS
	FERMT3	disease_numeric	0.000345725	0.00162142	-0.409502	C: Platelets
	FLNA	disease_numeric	0.109457	0.613159	-0.442685	NS
	GAPDH	disease_numeric	0.00344047	0.0107293	-0.334842	C: Leukocytes, Neutrophils, Platelets
	GSTP1	disease_numeric	0.066417	0.174706	-0.310709	NS
	HSP90B1	disease_numeric	0.000455191	0.00199558	-0.401207	C: Hemoglobin_g_dL, Hematokrit_per
	IGFBP4	disease_numeric	0.120332	0.189586	-0.177979	NS
	IGHG4	disease_numeric	1.59729e-06	1.93272e-05	-0.54902	OK_sd
	IGHV1.69	disease_numeric	5.49487e-05	0.000339224	-0.461538	C: Hemoglobin_g_dL, Hematokrit_per, ANCA_ELISA_BERLIN
	IGHV1OR15.1	disease_numeric	0.45805	0.559839	-0.0852187	NS
	IGKJ1	disease_numeric	0.11117	0.17793	-0.182504	NS
	IGKV3.20	disease_numeric	4.38338e-05	0.000276244	-0.467572	AD
	IGKV3D.7_IGKV3OR2.268	disease_numeric	0.0424431	0.127752	-0.3273	NS
	ILK	disease_numeric	0.00944355	0.0235117	-0.297134	C: Platelets
	ITGA2B	disease_numeric	0.00874284	0.0220392	-0.300151	C: Leukocytes, Neutrophils, Platelets
	KRT1	disease_numeric	0.289458	0.142375	-0.414781	NS
	KRT10	disease_numeric	0.0014266	0.00513746	-0.365008	AD
	KRT14	disease_numeric	0.582003	0.244522	-0.393665	NS
	KRT2	disease_numeric	0.000218065	0.00111804	-0.423077	OK_sd
	KRT6A	disease_numeric	0.00174896	0.00604641	-0.35822	OK_sd
	KRT6B	disease_numeric	0.000112455	0.000624177	-0.441931	OK_sd
	KRT9	disease_numeric	0.000109457	0.000613159	-0.442685	OK_sd
	MBL2	disease_numeric	0.0238732	0.050325	-0.258673	C: Creatinine_mg_dL
	MSN	disease_numeric	0.00944355	0.0235117	-0.297134	C: CRP_Plasma_mg_L, Leukocytes, Platelets
	NAGLU	disease_numeric	0.09193	0.154066	-0.193062	NS
	OAF	disease_numeric	0.117214	0.186128	-0.179487	NS
	ORM2	disease_numeric	0.00625542	0.0167457	-0.312971	AD
	P4HB	disease_numeric	0.825116	0.866659	0.025641	NS
	PDIA3	disease_numeric	0.0238732	0.050325	-0.258673	AD
	PGK1	disease_numeric	0.1068	0.172303	-0.184766	NS
	PIP	disease_numeric	0.0339516	0.0675682	-0.242836	OK_nc
	PLEK	disease_numeric	0.00543161	0.0149369	-0.31825	C: Leukocytes, Neutrophils, Platelets
	PPIA	disease_numeric	7.06311e-05	0.000427318	-0.454751	NS
	PRDX6	disease_numeric	0.0334	0.16669	-0.24359	NS
	PSMA5	disease_numeric	0.0350783	0.168904	-0.241327	NS
	RAP1B	disease_numeric	0.133456	0.204926	-0.171946	NS
	SAA4	disease_numeric	0.0528732	0.196641	-0.221719	NS
	SELP	disease_numeric	0.000611023	0.00253198	-0.392157	C: CRP_Plasma_mg_L, Hemoglobin_g_dL, Hematokrit_per
	SERPINA1	disease_numeric	0.111859	0.281978	-0.696833	NS
	SERPINA4	disease_numeric	0.30459	0.00147422	0.413273	NS
	SERPINA5	disease_numeric	0.0174118	0.0388714	-0.272247	AD
	SERPINC1	disease_numeric	0.269226	0.366026	-0.126697	NS
	SPARCL1	disease_numeric	0.000444041	0.00196091	-0.401961	AD
	SPP1	disease_numeric	1.28103e-05	0.000104733	-0.499246	C: Hemoglobin_g_dL, Hematokrit_per
	TAGLN2	disease_numeric	0.000106533	0.000608045	-0.443439	C: Platelets
	THBS1	disease_numeric	0.00510956	0.0144453	-0.320513	C: Leukocytes, Neutrophils, Platelets
	TLN1	disease_numeric	0.00302735	0.00984704	-0.339367	AD
	TPM4	disease_numeric	0.000673146	0.00273324	-0.38914	C: Platelets
	TSKU	disease_numeric	0.0044242	0.0129306	-0.325792	C: Creatinine_mg_dL
	TUBA4A	disease_numeric	0.02492	0.182838	-0.346154	NS
	TXN	disease_numeric	0.0118557	0.275872	-0.288084	NS
	WDR1	disease_numeric	0.257958	0.356312	-0.129713	NS
	CFD	disease_numeric	0.0066417	0.0174706	-0.310709	C: Creatinine_mg_dL, eGFR_CKD_EPI_2009, eGFR
	EFEMP1	disease_numeric	0.00600926	0.0161582	-0.31448	C: Creatinine_mg_dL, eGFR_CKD_EPI_2009, Hematokrit_per
	MARCKS	disease_numeric	0.0425296	0.0811684	-0.232278	C: Creatinine_mg_dL, eGFR_CKD_EPI_2009, eGFR
	OGN	disease_numeric	0.00271823	0.00898649	-0.343137	C: Creatinine_mg_dL, eGFR_CKD_EPI_2009, eGFR
	A1BG	disease_numeric	0.118765	0.187606	0.178733	NS
	A1BG.1	disease_numeric	0.0425296	0.181168	-0.232278	NS
	ADA2	disease_numeric	0.0945024	0.157504	0.191554	NS
	ADAMTSL4	disease_numeric	0.97632	0.981186	-0.00377074	NS
	ADGRF5	disease_numeric	0.71923	0.786862	0.0414781	NS
	ADGRG6	disease_numeric	0.689846	0.7616	-0.046003	NS
	ALCAM	disease_numeric	0.066417	0.174706	0.310709	NS
	ALDOA	disease_numeric	0.0845491	0.144498	-0.197587	NS
	ALDOB	disease_numeric	0.298858	0.395643	-0.119155	NS
	AMBP.1	disease_numeric	0.364426	0.467114	-0.104072	NS
	ANGPTL6	disease_numeric	0.247021	0.345944	0.13273	NS
	ANPEP	disease_numeric	0.0226699	0.0482933	0.260935	C: Creatinine_mg_dL, eGFR_CKD_EPI_2009, eGFR
	AOC3	disease_numeric	0.314461	0.412688	0.115385	NS
	APOA4	disease_numeric	8.56633e-05	0.000503168	0.449472	NS
	APOB	disease_numeric	0.714303	0.784307	0.0422323	NS
	APOC3	disease_numeric	0.1068	0.172303	-0.184766	NS
	APOC4.APOC2	disease_numeric	0.0362367	0.0702666	0.239819	AD
	APOD	disease_numeric	0.0218973	0.147145	0.262443	NS
	APOL1	disease_numeric	0.00747921	0.0194203	0.306184	C: Creatinine_mg_dL, eGFR_CKD_EPI_2009, Hematokrit_per
	B4GALT1	disease_numeric	0.257958	0.356312	-0.129713	NS
	BLMH	disease_numeric	0.09982	0.164106	-0.188537	NS
	BPIFB1	disease_numeric	0.197211	0.286122	0.147813	NS
	BST1	disease_numeric	0.0183685	0.0407067	0.269985	C: Creatinine_mg_dL, eGFR_CKD_EPI_2009, eGFR
	BTD	disease_numeric	0.277878	0.289855	0.536199	NS
	C1QA	disease_numeric	0.689846	0.7616	0.046003	NS
	C1QC	disease_numeric	0.0432069	0.181688	-0.231523	NS
	C1S.1	disease_numeric	0.330591	0.4292	-0.111614	NS
	C2	disease_numeric	0.0504954	0.0925749	-0.223982	C: eGFR
	C3	disease_numeric	0.759058	0.820053	0.0354449	NS
	C6	disease_numeric	0.0754608	0.131568	-0.20362	NS
	C8A	disease_numeric	0.97632	0.981186	0.00377074	NS
	C8G	disease_numeric	0.0799004	0.138114	0.200603	NS
	CA2	disease_numeric	0.0869542	0.147359	0.196078	AD
	CACNA2D1	disease_numeric	0.774166	0.833399	0.0331825	NS
	CAMP	disease_numeric	0.0362367	0.0702666	0.239819	C: eGFR_CKD_EPI_2009, Hemoglobin_g_dL, Hematokrit_per
	CAND1	disease_numeric	0.179497	0.266165	0.153846	NS
	CAT	disease_numeric	0.400346	0.500433	-0.0965309	NS
	CD109	disease_numeric	0.520146	0.617036	0.0739065	NS
	CD44	disease_numeric	0.554955	0.650674	-0.0678733	NS
	CDH5	disease_numeric	0.0356535	0.0698069	0.240573	C: Neutrophils, ANCA_ELISA_BERLIN
	CDH6	disease_numeric	0.965801	0.975476	0.00527903	NS
	CDHR5	disease_numeric	0.244338	0.343778	0.133484	NS
	CEACAM1	disease_numeric	0.81486	0.860367	0.0271493	NS
	CFH	disease_numeric	0.382127	0.482645	-0.100302	NS
	CFH.1	disease_numeric	0.734083	0.797343	-0.0392157	NS
	CFHR3	disease_numeric	0.0561885	0.102084	-0.218703	NS
	CFHR4	disease_numeric	0.236413	0.334182	-0.135747	NS
	CLU	disease_numeric	0.396661	0.497884	0.0972851	NS
	CP	disease_numeric	0.338853	0.222833	-0.474359	NS
	CPB2	disease_numeric	0.0200653	0.0438249	-0.266214	OK_nc
	CPN1	disease_numeric	0.269226	0.366026	0.126697	NS
	CPN2	disease_numeric	0.734083	0.797343	0.0392157	NS
	CSF1R	disease_numeric	0.218632	0.312701	0.141026	NS
	CTSD	disease_numeric	0.0945024	0.157504	-0.191554	NS
	CTSS	disease_numeric	0.0215197	0.0464979	0.263198	AD
	DBH	disease_numeric	0.00191269	0.00646468	0.355204	AD
	DCD	disease_numeric	0.632496	0.713918	-0.0550528	NS
	DMKN	disease_numeric	0.286754	0.382128	0.122172	NS
	DSG2	disease_numeric	0.382127	0.482645	0.100302	NS
	ECM1	disease_numeric	0.902877	0.928981	0.0143288	NS
	ENPEP	disease_numeric	0.0130123	0.0297074	0.284314	AD
	EPB42	disease_numeric	0.61848	0.704671	0.0573152	NS
	ERAP1	disease_numeric	0.809743	0.857959	0.0279035	NS
	EXT2	disease_numeric	0.33388	0.432542	-0.11086	NS
	EXTL2	disease_numeric	0.049723	0.0914358	0.224736	AD
	F10	disease_numeric	0.407778	0.507625	-0.0950226	NS
	F11	disease_numeric	0.123514	0.193091	-0.176471	NS
	F13B	disease_numeric	0.0596751	0.107771	0.215686	NS
	F2	disease_numeric	0.997369	0.997369	0.000754148	NS
	F5	disease_numeric	0.572777	0.663851	-0.0648567	NS
	F7	disease_numeric	0.0044242	0.129306	0.325792	NS
	F8	disease_numeric	0.627809	0.711281	-0.0558069	NS
	FAH	disease_numeric	0.524435	0.620907	-0.0731523	NS
	FBLN1	disease_numeric	0.0264468	0.0551735	0.254148	C: Neutrophils
	FBLN1.1	disease_numeric	0.0570438	0.103328	0.217949	NS
	FBN1	disease_numeric	0.131757	0.20335	-0.1727	NS
	FCGBP	disease_numeric	0.478274	0.579872	0.081448	NS
	FCN2	disease_numeric	0.0312695	0.063271	-0.246606	AD
	FCN3	disease_numeric	0.06524	0.116776	-0.211161	NS
	FETUB	disease_numeric	0.000611023	0.00253198	0.392157	AD
	FGFBP2	disease_numeric	0.498977	0.597784	-0.0776772	NS
	FGFR1	disease_numeric	0.400346	0.500433	0.0965309	NS
	FN1	disease_numeric	0.357491	0.460175	-0.105581	NS
	FUCA1	disease_numeric	0.0297491	0.1606	0.248869	NS
	GC	disease_numeric	0.00762765	0.0196371	0.30543	C: ANCA_ELISA_BERLIN
	GDI1	disease_numeric	0.204174	0.294108	-0.145551	NS
	GGH	disease_numeric	0.223612	0.319069	0.139517	NS
	GLIPR2	disease_numeric	0.0733188	0.129323	0.205128	NS
	GNPTG	disease_numeric	0.774166	0.833399	0.0331825	NS
	GP5	disease_numeric	0.364426	0.467114	-0.104072	NS
	GPX3	disease_numeric	0.604602	0.692773	0.0595777	NS
	GSR	disease_numeric	0.850885	0.882994	0.0218703	NS
	GSS	disease_numeric	0.0821981	0.14168	-0.199095	NS
	GSTO1	disease_numeric	0.0452937	0.0848381	-0.229261	C: CRP_Plasma_mg_L, Leukocytes
	H4C1	disease_numeric	0.0489605	0.0903082	-0.22549	OK_nc
	H6PD	disease_numeric	0.00510956	0.0144453	-0.320513	AD
	HABP2	disease_numeric	0.0691826	0.122743	0.208145	NS
	HBA2	disease_numeric	0.0014595	0.00522484	0.364253	C: Hemoglobin_g_dL, Hematokrit_per
	HBD	disease_numeric	0.121915	0.191581	0.177225	NS
	HEXB	disease_numeric	0.515876	0.613173	-0.0746606	NS
	HPR	disease_numeric	0.450097	0.55235	-0.086727	NS
	HPX	disease_numeric	0.950035	0.966002	0.00754148	NS
	HSPA5	disease_numeric	0.268787	0.189089	-0.480392	NS
	HSPA8	disease_numeric	0.000835	0.0033018	-0.382353	AD
	HSPG2	disease_numeric	0.0405513	0.0783819	0.23454	C: CRP_Plasma_mg_L, Platelets, ANCA_ELISA_BERLIN
	HYOU1	disease_numeric	0.308157	0.406176	-0.116893	NS
	ICAM1	disease_numeric	0.0130123	0.0297074	-0.284314	C: CRP_Plasma_mg_L
	ICAM2	disease_numeric	0.586319	0.676952	0.0625943	NS
	IDH1	disease_numeric	0.0147991	0.133534	-0.279035	NS
	IGF2R	disease_numeric	0.897655	0.925181	-0.015083	NS
	IGFBP5	disease_numeric	0.794443	0.847686	0.0301659	NS
	IGFBP7	disease_numeric	0.201834	0.29143	-0.146305	NS
	IGHA1	disease_numeric	0.0164992	0.137108	-0.27451	NS
	IGHA2.1	disease_numeric	0.0438933	0.182727	-0.230769	NS
	IGHG3	disease_numeric	0.241676	0.340825	-0.134238	NS
	IGHV1.18	disease_numeric	0.415291	0.513806	-0.0935143	NS
	IGHV1.2	disease_numeric	0.118765	0.187606	-0.178733	NS
	IGHV1.3	disease_numeric	0.171096	0.257495	-0.156863	NS
	IGHV1OR15.9	disease_numeric	0.046008	0.08591	-0.228507	AD
	IGHV2.26	disease_numeric	0.462056	0.562463	0.0844646	NS
	IGHV2.5	disease_numeric	0.528742	0.623565	-0.0723982	NS
	IGHV2.70	disease_numeric	0.327323	0.425872	-0.112368	NS
	IGHV3.13	disease_numeric	0.177368	0.264958	0.1546	NS
	IGHV3.15	disease_numeric	0.0260019	0.054433	-0.254902	OK_nc
	IGHV3.20	disease_numeric	0.494799	0.593955	-0.0784314	NS
	IGHV3.38	disease_numeric	0.799534	0.85012	-0.0294118	NS
	IGHV3.43	disease_numeric	0.656149	0.73513	-0.0512821	NS
	IGHV3.49	disease_numeric	0.194929	0.284174	-0.148567	NS
	IGHV3.73	disease_numeric	0.314461	0.412688	-0.115385	NS
	IGHV3.9	disease_numeric	0.0107911	0.0257032	-0.291855	AD
	IGHV3OR15.7	disease_numeric	0.507389	0.606661	-0.0761689	NS
	IGHV4.28	disease_numeric	0.861239	0.889164	0.020362	NS
	IGHV4.30.2	disease_numeric	0.97632	0.981186	0.00377074	NS
	IGHV4.34	disease_numeric	0.162993	0.246527	-0.159879	NS
	IGHV4OR15.8	disease_numeric	0.108241	0.173702	-0.184012	NS
	IGHV5.10.1	disease_numeric	0.103963	0.169535	-0.186275	NS
	IGHV5.51	disease_numeric	0.09193	0.154066	-0.193062	NS
	IGHV6.1	disease_numeric	0.167008	0.251969	-0.158371	NS
	IGKJ4	disease_numeric	0.840557	0.876788	0.0233786	NS
	IGKV1.16	disease_numeric	0.12841	0.199201	-0.174208	NS
	IGKV1.17	disease_numeric	0.0467317	0.186993	-0.227753	NS
	IGKV1.27	disease_numeric	0.00490456	0.0140628	-0.322021	AD
	IGKV1.37_IGKV1D.37	disease_numeric	0.450097	0.55235	0.086727	NS
	IGKV1.39_IGKV1D.39	disease_numeric	0.00554296	0.0151742	-0.317496	C: Hemoglobin_g_dL
	IGKV1.8	disease_numeric	0.247021	0.345944	-0.13273	NS
	IGKV1D.13_IGKV1.13	disease_numeric	0.00415687	0.0126377	-0.328054	AD
	IGKV1D.16	disease_numeric	0.997369	0.997369	0.000754148	NS
	IGKV1D.33	disease_numeric	0.0133196	0.149136	-0.36727	NS
	IGKV2.40	disease_numeric	0.00051497	0.00219406	-0.397436	OK_sd
	IGKV3.7	disease_numeric	0.0127733	0.0293835	-0.285068	AD
	IGKV3D.11_IGKV3.11	disease_numeric	0.0123069	0.285275	-0.286576	NS
	IGKV3D.15	disease_numeric	0.105374	0.171374	-0.18552	NS
	IGKV3D.20	disease_numeric	0.00777873	0.0198571	-0.304676	OK_sd
	IGKV6.21	disease_numeric	0.1882	0.277034	-0.15083	NS
	IGLC7	disease_numeric	0.835403	0.874427	0.0241327	NS
	IGLL1	disease_numeric	0.0287712	0.0588061	-0.250377	NS
	IGLL1.1	disease_numeric	2.76724e-05	0.000192435	-0.479638	OK_sd
	IGLV10.54	disease_numeric	0.913333	0.938143	0.0128205	NS
	IGLV1.36	disease_numeric	0.00793249	0.0201645	-0.303922	AD
	IGLV1.40	disease_numeric	0.00366571	0.0112576	-0.332579	AD
	IGLV1.44	disease_numeric	0.32085	0.418349	-0.113876	NS
	IGLV1.51	disease_numeric	0.646644	0.727174	-0.0527903	NS
	IGLV2.14	disease_numeric	0.00651062	0.0173521	-0.311463	AD
	IGLV2.18	disease_numeric	0.840557	0.876788	-0.0233786	NS
	IGLV2.23	disease_numeric	0.568296	0.659922	-0.0656109	NS
	IGLV3.12	disease_numeric	0.646644	0.727174	-0.0527903	NS
	IGLV3.19	disease_numeric	3.91113e-05	0.000251727	-0.470588	OK_sd
	IGLV3.21	disease_numeric	0.0260019	0.154433	-0.254902	NS
	IGLV3.25	disease_numeric	0.133456	0.204926	-0.171946	NS
	IGLV3.9	disease_numeric	0.354055	0.456724	-0.106335	NS
	IGLV4.60	disease_numeric	0.466082	0.566224	-0.0837104	NS
	IGLV4.69	disease_numeric	0.604602	0.692773	-0.0595777	NS
	IGLV5.45	disease_numeric	0.929044	0.951052	-0.0105581	NS
	IGLV5.52	disease_numeric	0.260744	0.359339	-0.128959	NS
	IGLV6.57	disease_numeric	0.856059	0.885326	-0.0211161	NS
	IGLV7.43	disease_numeric	0.1068	0.172303	-0.184766	NS
	IGLV7.46	disease_numeric	0.289748	0.38527	-0.121418	NS
	IGLV8.61	disease_numeric	0.577274	0.667784	0.0641026	NS
	INHBC	disease_numeric	0.0743839	0.130441	0.204374	AD
	ITIH4.2	disease_numeric	0.550543	0.646754	-0.0686275	NS
	JUP	disease_numeric	0.000207009	0.00107043	-0.424585	OK_sd
	KITLG	disease_numeric	0.0100015	0.242037	-0.294872	NS
	KNG1	disease_numeric	0.12841	0.199201	0.174208	NS
	KNG1.1	disease_numeric	6.92109e-07	9.30502e-06	0.567873	OK_sd
	KRT16	disease_numeric	0.0105887	0.0254212	-0.292609	OK_nc
	KRT5	disease_numeric	0.249724	0.347318	-0.131976	NS
	KRT78	disease_numeric	0.0030929	0.0100064	-0.338612	AD
	LAMA2	disease_numeric	0.00424431	0.127752	-0.3273	NS
	LAMB1	disease_numeric	0.28378	0.379838	-0.122926	NS
	LAMP1	disease_numeric	0.000673146	0.00273324	0.38914	C: Hemoglobin_g_dL, Hematokrit_per
	LCAT	disease_numeric	0.563832	0.65853	0.066365	NS
	LCP1	disease_numeric	0.00209039	0.00702603	-0.352187	C: CRP_Plasma_mg_L
	LDHA	disease_numeric	0.923804	0.94729	-0.0113122	NS
	LDHB	disease_numeric	0.0445889	0.0837772	0.230015	OK_nc
	LGALS1	disease_numeric	0.0754616	0.131568	-0.20362	NS
	LGALS3BP	disease_numeric	0.660922	0.739109	0.0505279	NS
	LILRA3	disease_numeric	0.26355	0.362382	-0.128205	NS
	LPA	disease_numeric	0.486499	0.586318	0.0799397	NS
	LTA4H	disease_numeric	0.0545098	0.0993327	-0.220211	NS
	LTF	disease_numeric	0.749036	0.812127	0.0369532	NS
	MAN1A1	disease_numeric	0.67051	0.745696	0.0490196	NS
	MAN2A1	disease_numeric	0.034511	0.682325	-0.242081	NS
	MASP1.1	disease_numeric	0.0014931	0.00528259	0.363499	AD
	MEGF8	disease_numeric	0.00136285	0.004967	0.366516	OK_sd
	MINPP1	disease_numeric	0.159052	0.241169	0.161388	NS
	MMP2	disease_numeric	0.0869542	0.147359	-0.196078	NS
	MMRN2	disease_numeric	0.171028	0.38323	0.273002	NS
	MPO	disease_numeric	0.00762765	0.0196371	-0.30543	AD
	MST1	disease_numeric	0.434427	0.536385	-0.0897436	NS
	NCAM2	disease_numeric	0.0432069	0.081688	0.231523	OK_nc
	NEGR1	disease_numeric	0.627809	0.711281	0.0558069	NS
	NEO1	disease_numeric	0.28378	0.379838	0.122926	NS
	NOTCH2	disease_numeric	0.0278211	0.057251	0.251885	C: Neutrophils, ANCA_ELISA_BERLIN
	NRP1	disease_numeric	0.0112063	0.0262783	-0.290347	C: CRP_Plasma_mg_L
	OLFM1	disease_numeric	0.0344047	0.107293	-0.334842	NS
	PCDHGC5	disease_numeric	0.515876	0.613173	-0.0746606	NS
	PCSK9	disease_numeric	9.82001e-05	0.000565819	0.445701	OK_sd
	PF4	disease_numeric	0.627809	0.711281	-0.0558069	NS
	PF4V1	disease_numeric	0.490639	0.590133	0.0791855	NS
	PGD	disease_numeric	0.665709	0.74172	0.0497738	NS
	PIGR	disease_numeric	0.00470702	0.0136256	-0.323529	AD
	PLA2G7	disease_numeric	0.0302487	0.0614109	0.248115	C: CRP_Plasma_mg_L, Hemoglobin_g_dL, Hematokrit_per, ANCA_ELISA_BERLIN
	PLTP	disease_numeric	0.729121	0.794807	0.0399698	NS
	PLXDC2	disease_numeric	0.197211	0.286122	0.147813	NS
	PLXND1	disease_numeric	0.694713	0.765576	0.0452489	NS
	PODXL	disease_numeric	0.255193	0.354109	-0.130468	NS
	POSTN	disease_numeric	0.944783	0.963902	-0.00829563	NS
	PPBP	disease_numeric	0.155183	0.235894	-0.162896	NS
	PRG2	disease_numeric	0.0024382	0.00814978	-0.346908	OK_sd
	PRKCSH	disease_numeric	0.0100015	0.0242037	0.294872	AD
	PROC	disease_numeric	0.809743	0.857959	0.0279035	NS
	PROCR	disease_numeric	0.729121	0.794807	-0.0399698	NS
	PROS1	disease_numeric	0.392997	0.49431	-0.0980392	NS
	PROZ	disease_numeric	0.194929	0.284174	0.148567	NS
	PTPRG	disease_numeric	0.0412019	0.0793858	0.233786	C: ANCA_ELISA_BERLIN
	PTPRS	disease_numeric	0.950035	0.966002	0.00754148	NS
	PVR	disease_numeric	0.00981235	0.024132	-0.295626	C: CRP_Plasma_mg_L
	PZP	disease_numeric	0.568296	0.659922	-0.0656109	NS
	QSOX1	disease_numeric	0.675324	0.749672	-0.0482655	NS
	RAC1	disease_numeric	0.185996	0.274457	-0.151584	NS
	RARRES2	disease_numeric	0.44615	0.549737	-0.0874811	NS
	ROBO4	disease_numeric	0.00733336	0.0191236	-0.306938	C: eGFR_CKD_EPI_2009, eGFR
	SELENBP1	disease_numeric	0.114161	0.182235	0.180995	NS
	SEMA4B	disease_numeric	0.199513	0.288768	0.147059	NS
	SERPINA10	disease_numeric	0.00777873	0.0198571	-0.304676	C: CRP_Plasma_mg_L
	SERPIND1	disease_numeric	0.274985	0.370525	0.125189	NS
	SERPINF2	disease_numeric	0.830256	0.870546	0.0248869	NS
	SLC4A1	disease_numeric	0.006911	0.0181002	0.309201	AD
	SNED1	disease_numeric	0.367925	0.469608	0.103318	NS
	SOD3	disease_numeric	0.965801	0.975476	-0.00527903	NS
	SPARC	disease_numeric	0.269226	0.366026	0.126697	NS
	SRGN	disease_numeric	0.78936	0.84375	-0.0309201	NS
	SSC5D	disease_numeric	0.486499	0.586318	0.0799397	NS
	TFPI	disease_numeric	0.032856	0.0660395	-0.244344	C: Creatinine_mg_dL
	TFRC	disease_numeric	0.00433341	0.0129148	0.326546	C: Creatinine_mg_dL
	TGFBI	disease_numeric	0.0278211	0.057251	0.251885	C: eGFR
	THBS4	disease_numeric	0.78936	0.84375	0.0309201	NS
	TPM3	disease_numeric	0.0833669	0.142881	-0.198341	NS
	TRAJ17	disease_numeric	0.689846	0.7616	0.046003	NS
	TTN	disease_numeric	0.71923	0.786862	-0.0414781	NS
	TUBB4B	disease_numeric	0.00100846	0.00383723	-0.37632	C: Platelets
	VASN	disease_numeric	0.274985	0.370525	0.125189	NS
	VCAM1	disease_numeric	0.0177257	0.0394267	-0.271493	OK_sd
	VNN1	disease_numeric	0.0605743	0.10907	0.214932	NS
	VTN	disease_numeric	0.415291	0.513806	-0.0935143	NS
	Ig.like	disease_numeric	0.374984	0.476608	0.10181	NS
	C3_C5.convertase	disease_numeric	0.0317909	0.0641116	-0.245852	C: CRP_Plasma_mg_L
	Ig.like.1	disease_numeric	0.123514	0.193091	-0.176471	NS
	LRP1	Age_years	0.00289574	0.0834248	0.290672	OK_sd
	IGLC2	Age_years	0.575258	0.881091	-0.0558489	NS
	ALB	Age_years	0.628978	0.893549	-0.048168	NS
	KLKB1	Age_years	0.0437475	0.395033	-0.199128	NS
	LEFTY2_LEFTY2_LEFTY1	Age_years	0.426932	0.780345	-0.0791225	NS
	CD5L	Age_years	0.0422451	0.395033	-0.20054	NS
	CHL1	Age_years	0.768613	0.960256	-0.0293392	NS
	ENG	Age_years	0.462519	0.806409	-0.0731887	NS
	ENPP2	Age_years	0.449583	0.799994	-0.075315	NS
	IGF1	Age_years	0.00266422	0.0834248	-0.293046	OK_sd
	IGHA2	Age_years	0.237036	0.620809	0.117538	NS
	IGHM	Age_years	0.371255	0.7392	-0.0890121	NS
	IGHV2.70D_IGHV2.70	Age_years	0.248389	0.628767	-0.114758	NS
	IGHV3.30_IGHV3.30.5	Age_years	0.907913	0.97827	-0.0115379	NS
	IGHV3.38.3	Age_years	0.855973	0.97827	-0.0181035	NS
	IGHV3OR16.9	Age_years	0.707493	0.928338	-0.0374157	NS
	IGKV6D.21	Age_years	0.947082	0.989361	0.00662055	NS
	KRTDAP	Age_years	0.383862	0.749151	-0.086699	NS
	SHBG	Age_years	0.0307623	0.338385	0.212995	NS
	IGHG1	Age_years	0.16747	0.608073	0.137043	NS
	IGHG2	Age_years	0.601275	0.893549	-0.0520908	NS
	IGHV3.7	Age_years	0.837507	0.97827	0.020455	NS
	IGKC	Age_years	0.588391	0.888412	-0.0539424	NS
	IGKV1D.8	Age_years	0.62167	0.893549	-0.0491954	NS
	IGKV2.24	Age_years	0.208228	0.615887	-0.125038	NS
	IGKV2D.28	Age_years	0.595066	0.891126	-0.0529809	NS
	IGKV2D.29	Age_years	0.633293	0.893549	-0.0475636	NS
	IGKV4.1	Age_years	0.240698	0.624988	-0.116632	NS
	IGLC6	Age_years	0.689818	0.923319	-0.0397947	NS
	IGLL5	Age_years	0.928898	0.986586	0.00890066	NS
	IGLV2.11	Age_years	0.564836	0.878189	-0.0573763	NS
	IGLV2.8	Age_years	0.0817489	0.487123	-0.172327	NS
	IGLV3.1	Age_years	0.952784	0.989361	-0.0059063	NS
	IGLV9.49	Age_years	0.542322	0.868002	-0.0607223	NS
	JCHAIN	Age_years	0.488716	0.819039	0.0689801	NS
	KIAA1958	Age_years	0.113277	0.536012	0.156987	NS
	PLG	Age_years	0.000827808	0.0500824	-0.324429	OK_nc
	FGG	Age_years	0.571499	0.879788	-0.0563983	NS
	KRT81_KRT86_KRT83_KRT81	Age_years	0.408646	0.769919	0.0822817	NS
	IGHD	Age_years	0.988091	0.999692	0.00148894	NS
	APOF	Age_years	0.235626	0.6198	0.11789	NS
	CRISP3	Age_years	0.317293	0.690512	-0.0995061	NS
	C1QB	Age_years	0.516358	0.844315	0.0646671	NS
	C1S	Age_years	0.212796	0.615887	0.123802	NS
	CFI	Age_years	0.822556	0.971263	-0.022367	NS
	IGLV1.47	Age_years	0.758483	0.957856	-0.0306633	NS
	IGLV3.10	Age_years	0.207845	0.615887	0.125142	NS
	IGLV3.16	Age_years	0.377691	0.744724	0.0878253	NS
	IGLV3.27	Age_years	0.318691	0.690727	-0.0992204	NS
	ANGPTL3	Age_years	0.94831	0.989361	-0.00646671	NS
	CFHR2	Age_years	0.290336	0.652985	0.105182	NS
	CHGA	Age_years	0.00362986	0.095481	0.284134	C: eGFR_CKD_EPI_2009, eGFR
	CHI3L1	Age_years	0.000162055	0.0318605	0.363301	OK_sd
	CHIT1	Age_years	0.870091	0.97827	0.0163124	NS
	COL18A1	Age_years	0.0161689	0.217382	0.236494	NS
	CRP	Age_years	0.565881	0.878189	0.0572225	NS
	CSF1	Age_years	0.327001	0.695672	0.0975391	NS
	CTSG	Age_years	0.615952	0.893549	-0.050003	NS
	DDT	Age_years	0.878816	0.97827	-0.015208	NS
	ERN1	Age_years	0.670579	0.91374	-0.04241	NS
	GUCA2A	Age_years	0.00232245	0.0834248	0.296914	C: eGFR_CKD_EPI_2009, eGFR
	IGHV3.74	Age_years	0.0888933	0.502621	-0.168486	NS
	LBP	Age_years	0.638015	0.894897	-0.0469043	NS
	LCN2	Age_years	0.0437001	0.395033	0.199171	NS
	LRG1	Age_years	0.842719	0.97827	-0.0197902	NS
	NPC2	Age_years	0.00718693	0.12078	0.263383	NS
	OIT3	Age_years	0.79302	0.970442	-0.026169	NS
	RAC2	Age_years	0.225133	0.615887	0.120554	NS
	S100A8	Age_years	0.814121	0.971263	0.0234494	NS
	SAA1	Age_years	0.709257	0.928338	0.0371795	NS
	SAA2	Age_years	0.973373	0.996431	0.00332951	NS
	SERPINA3	Age_years	0.867706	0.97827	-0.0166146	NS
	VWF	Age_years	0.933408	0.987259	-0.00833475	NS
	ADAMDEC1	Age_years	0.441927	0.795731	0.0765896	NS
	CD248	Age_years	0.00460595	0.0985061	0.277074	C: eGFR
	INHBE	Age_years	0.0586061	0.426232	0.186974	NS
	PCOLCE	Age_years	0.380363	0.744724	0.0873364	NS
	B2M	Age_years	0.00253848	0.0834248	0.294414	C: eGFR_CKD_EPI_2009, eGFR
	CCL18	Age_years	0.275274	0.65055	0.108506	NS
	HP	Age_years	0.860082	0.97827	0.0175816	NS
	IGFBP6	Age_years	0.00257779	0.0834248	0.29398	C: eGFR_CKD_EPI_2009, eGFR
	IL6ST	Age_years	0.884859	0.97827	0.0144443	NS
	MYH9	Age_years	0.88612	0.97827	-0.014285	NS
	ORM1	Age_years	0.476923	0.813925	0.0708591	NS
	PRTN3	Age_years	0.848197	0.97827	-0.0190925	NS
	RNASE1	Age_years	0.0284514	0.318761	0.215967	NS
	S100A9	Age_years	0.379882	0.744724	-0.0874243	NS
	SERPINB1	Age_years	0.233545	0.617006	-0.118412	NS
	SFTPB	Age_years	0.000554408	0.0419271	0.334462	C: ENT_involved_YES1
	ZYX	Age_years	0.986509	0.999692	0.00168673	NS
	AMBP	Age_years	0.000430433	0.0399263	0.340626	C: eGFR_CKD_EPI_2009, eGFR
	APCS	Age_years	0.140693	0.579603	-0.146163	NS
	APOE	Age_years	0.806517	0.971263	0.0244274	NS
	C1R	Age_years	0.879729	0.97827	0.0150927	NS
	FGA	Age_years	0.0619426	0.430751	-0.184601	NS
	FGB	Age_years	0.101634	0.521514	-0.162206	NS
	GGT1	Age_years	0.0521675	0.41528	0.191886	NS
	LYZ	Age_years	0.18289	0.612985	0.132274	NS
	PRG4	Age_years	0.335364	0.706952	-0.0958744	NS
	RBP4	Age_years	0.25125	0.632612	0.114071	NS
	REG1A	Age_years	0.0048846	0.0985061	0.275305	C: eGFR_CKD_EPI_2009, eGFR
	SERPINF1	Age_years	0.705485	0.928338	0.037685	NS
	SOD1	Age_years	0.935204	0.987432	-0.00810949	NS
	TPI1	Age_years	0.808907	0.971263	0.0241197	NS
	PTPRF	Age_years	0.714352	0.931429	0.0364982	NS
	ALB.1	Age_years	0.187948	0.612985	0.130774	NS
	APOH	Age_years	0.0732342	0.466386	0.177271	NS
	BLVRB	Age_years	0.939585	0.988607	-0.00756007	NS
	C4A	Age_years	0.288742	0.652985	-0.105528	NS
	CA1	Age_years	0.831528	0.976843	0.0212187	NS
	COL15A1	Age_years	0.413593	0.769919	0.0814191	NS
	MGP	Age_years	0.119928	0.549313	0.15419	NS
	OSMR	Age_years	0.281805	0.650662	0.10705	NS
	PRDX2	Age_years	0.551363	0.868684	0.0593707	NS
	SERPINA7	Age_years	0.417715	0.772837	-0.0807048	NS
	ITGB1	Age_years	0.531577	0.86221	-0.0623431	NS
	AZGP1	Age_years	0.519147	0.846588	0.0642386	NS
	B2M.1	Age_years	0.286727	0.652985	0.105967	NS
	CDH1	Age_years	0.11429	0.536012	0.156553	NS
	FBLN5	Age_years	0.612578	0.893549	0.050481	NS
	FGG.1	Age_years	0.649604	0.901401	-0.0452945	NS
	HP.1	Age_years	0.773629	0.960543	-0.0286854	NS
	IGFBP2	Age_years	0.00188849	0.0794347	0.302644	C: eGFR_CKD_EPI_2009, eGFR
	LOX	Age_years	0.228515	0.615887	0.119686	NS
	SERPING1	Age_years	0.233239	0.617006	-0.118489	NS
	C7	Age_years	0.556726	0.873984	0.058574	NS
	CD14	Age_years	0.0773598	0.479801	-0.174821	NS
	CLIC1	Age_years	0.0446991	0.39769	-0.198254	NS
	FGL1	Age_years	0.758232	0.957856	-0.0306963	NS
	GOLM1	Age_years	0.592163	0.88898	0.0533985	NS
	ITIH4	Age_years	0.239273	0.623966	0.116983	NS
	MYL12A_MYL12B_MYL12A	Age_years	0.0641949	0.436381	-0.183057	NS
	PTGDS	Age_years	0.246207	0.628502	0.115286	NS
	APOC4	Age_years	0.471868	0.813925	-0.0716723	NS
	CD93	Age_years	0.0923579	0.506844	0.166712	NS
	COL6A3	Age_years	0.536663	0.865816	-0.0615739	NS
	GP1BA	Age_years	0.0377622	0.387222	-0.205017	NS
	ITLN1	Age_years	0.179972	0.60982	0.133153	NS
	LYVE1	Age_years	0.569698	0.879788	0.056662	NS
	MASP2	Age_years	0.992705	0.999692	0.000912043	NS
	MYOC	Age_years	0.5816	0.886317	-0.0549259	NS
	PEBP4	Age_years	0.288036	0.652985	0.105682	NS
	PRSS2	Age_years	0.776373	0.960543	-0.0283283	NS
	SERPINA11	Age_years	0.811599	0.971263	0.0237736	NS
	ST3GAL6	Age_years	0.820156	0.971263	-0.0226747	NS
	AHSG	Age_years	0.231085	0.615887	-0.119033	NS
	ANTXR2	Age_years	0.608169	0.893549	-0.0511074	NS
	APOA2	Age_years	0.0769721	0.479801	-0.175047	NS
	ARF3_ARF3_ARF1	Age_years	0.0551517	0.426232	0.189551	NS
	CNDP1	Age_years	0.167848	0.608073	-0.136922	NS
	HGFAC	Age_years	0.875819	0.97827	0.0155871	NS
	ITIH2	Age_years	0.557616	0.873984	-0.0584422	NS
	PHOX2B	Age_years	0.982466	0.999692	0.0021922	NS
	PON1	Age_years	0.00276018	0.0834248	-0.292041	C: eGFR_CKD_EPI_2009, eGFR
	PON3	Age_years	0.548341	0.868684	-0.0598212	NS
	TF	Age_years	0.410564	0.769919	-0.0819465	NS
	A2M	Age_years	0.0258712	0.295323	0.219539	NS
	ADAMTS13	Age_years	0.396231	0.758608	-0.0844739	NS
	ADIPOQ	Age_years	0.0722802	0.465208	0.177854	NS
	AFM	Age_years	0.819342	0.971263	-0.0227791	NS
	ALB.2	Age_years	0.00173904	0.0794347	0.304897	OK_sd
	ALB.3	Age_years	0.310043	0.679623	-0.101001	NS
	APOA1	Age_years	0.691892	0.924049	-0.0395145	NS
	APOM	Age_years	0.0318191	0.343759	-0.211698	NS
	APOM.1	Age_years	0.485597	0.816713	0.0694746	NS
	ATRN	Age_years	0.225922	0.615887	-0.120351	NS
	BCHE	Age_years	0.16028	0.599986	-0.139378	NS
	C8B	Age_years	0.227977	0.615887	-0.119824	NS
	CDH13	Age_years	0.481284	0.813925	-0.0701614	NS
	CETP	Age_years	0.129462	0.560195	-0.150383	NS
	CFP	Age_years	0.610063	0.893549	-0.0508382	NS
	CILP	Age_years	0.538814	0.866549	0.0612497	NS
	CLEC3B	Age_years	0.629448	0.893549	-0.048102	NS
	CNTN1	Age_years	0.952784	0.989361	0.0059063	NS
	COLEC10	Age_years	0.0590909	0.426232	-0.186623	NS
	COLEC11	Age_years	0.363684	0.735883	-0.0904241	NS
	COMP	Age_years	0.265037	0.638835	0.110835	NS
	CRTAC1	Age_years	0.370366	0.7392	0.0891769	NS
	DPEP2	Age_years	0.372947	0.739779	-0.0886989	NS
	DPP4	Age_years	0.631723	0.893549	-0.0477834	NS
	EGFR	Age_years	0.00751237	0.122837	-0.261982	NS
	F12	Age_years	0.0145793	0.210012	-0.240082	NS
	F13A1	Age_years	0.194791	0.615887	-0.12879	NS
	GALE	Age_years	0.35215	0.719765	-0.0926108	NS
	GPLD1	Age_years	0.0511128	0.41231	-0.192738	NS
	GSN	Age_years	0.0577655	0.426232	-0.18759	NS
	HBA1	Age_years	0.773545	0.960543	-0.0286964	NS
	HBB	Age_years	0.859736	0.97827	-0.0176255	NS
	HBG1	Age_years	0.724166	0.941945	0.0351906	NS
	HRG	Age_years	0.242084	0.6259	-0.116291	NS
	ICOSLG	Age_years	0.176141	0.60982	-0.134323	NS
	IGF2	Age_years	0.933145	0.987259	0.00836772	NS
	IGFALS	Age_years	6.99748e-07	0.000423347	-0.46607	OK_sd
	IGFBP3	Age_years	0.00134573	0.0740152	-0.311792	OK_sd
	IGHV3.35	Age_years	0.921941	0.981997	0.00977424	NS
	IGHV3.64	Age_years	0.972714	0.996431	0.00341192	NS
	IGHV3.64D	Age_years	0.920322	0.981997	-0.00997753	NS
	IGHV3.72	Age_years	0.274273	0.65055	0.108731	NS
	IGHV3OR16.12	Age_years	0.474529	0.813925	0.0712437	NS
	IGKV5.2	Age_years	0.140482	0.579603	-0.14624	NS
	IL1RAP	Age_years	0.677386	0.918186	-0.0414815	NS
	ISLR	Age_years	0.0398879	0.395033	0.202842	NS
	ITIH1	Age_years	0.161582	0.599986	-0.138949	NS
	KIT	Age_years	0.199518	0.615887	-0.12745	NS
	LAMP2	Age_years	0.215117	0.615887	-0.123181	NS
	LUM	Age_years	0.551142	0.868684	0.0594037	NS
	MASP1	Age_years	0.14888	0.581501	-0.143246	NS
	MCAM	Age_years	0.0777198	0.479801	0.174612	NS
	NCAM1	Age_years	0.951994	0.989361	-0.0060052	NS
	NOTCH3	Age_years	0.354334	0.721792	0.0921933	NS
	PCYOX1	Age_years	0.885033	0.97827	-0.0144224	NS
	PEPD	Age_years	0.143537	0.581501	-0.145136	NS
	PGLYRP2	Age_years	0.219143	0.615887	-0.122115	NS
	PI16	Age_years	0.151863	0.581501	-0.142213	NS
	PRDX1	Age_years	0.727186	0.942072	-0.0347895	NS
	SCGB3A1	Age_years	0.161649	0.599986	0.138927	NS
	SELENOP	Age_years	0.140829	0.579603	-0.146114	NS
	SELL	Age_years	0.00196946	0.0794347	-0.301491	OK_sd
	SLC3A2	Age_years	0.507469	0.83429	-0.0660407	NS
	SPP2	Age_years	0.776246	0.960543	-0.0283448	NS
	TNXB	Age_years	0.0336897	0.357584	-0.20949	NS
	TTR	Age_years	0.0422508	0.395033	-0.200534	NS
	APOC1	Age_years	0.458654	0.802861	0.0738205	NS
	IGKV1.5	Age_years	0.154826	0.585434	-0.141202	NS
	IGKV2.30	Age_years	0.695393	0.924346	-0.039042	NS
	MENT	Age_years	0.00635452	0.119748	-0.26724	NS
	PTPRJ	Age_years	0.459157	0.802861	-0.0737381	NS
	SERPINA6	Age_years	0.00167857	0.0794347	-0.305859	C: eGFR_CKD_EPI_2009
	ACTB	Age_years	0.214231	0.615887	-0.123417	NS
	C9	Age_years	0.422021	0.777117	-0.0799631	NS
	CCL14	Age_years	0.0829317	0.487123	0.171673	NS
	CD59__CD59_CD59	Age_years	0.117819	0.544124	0.155064	NS
	CFHR5	Age_years	0.883163	0.97827	0.0146586	NS
	DAG1	Age_years	0.129476	0.560195	0.150377	NS
	EEF1A1_EEF1A1P5	Age_years	0.953222	0.989361	-0.00585136	NS
	F9	Age_years	0.394999	0.758608	0.0846936	NS
	GM2A	Age_years	0.0497119	0.411141	0.193892	NS
	GP9	Age_years	0.0480409	0.409362	-0.195304	NS
	IGHV1.24	Age_years	0.212714	0.615887	-0.123824	NS
	ITIH3	Age_years	0.010325	0.160169	0.251702	NS
	ITIH4.1	Age_years	0.0596326	0.426232	0.186233	NS
	LMAN2	Age_years	0.257227	0.632612	0.112654	NS
	MMRN1	Age_years	0.889471	0.97827	0.013862	NS
	MRC1	Age_years	0.289956	0.652985	0.105264	NS
	MYL6	Age_years	0.262187	0.637042	-0.111495	NS
	NID1	Age_years	0.658721	0.907805	0.0440363	NS
	PFN1	Age_years	0.293157	0.656889	-0.104572	NS
	PKM	Age_years	0.151209	0.581501	-0.142438	NS
	RNASE4	Age_years	0.00682964	0.12078	0.264987	NS
	SLPI	Age_years	0.211815	0.615887	0.124065	NS
	TIMP1	Age_years	0.113738	0.536012	0.156789	NS
	TMSB4X	Age_years	0.189393	0.612985	0.130351	NS
	TNC	Age_years	0.907127	0.97827	-0.0116368	NS
	TUBA1A	Age_years	0.00899664	0.143236	-0.256202	NS
	VCL	Age_years	0.824744	0.971263	-0.0220868	NS
	YWHAZ	Age_years	0.105736	0.524349	-0.160316	NS
	ACTA1	Age_years	0.228988	0.615887	-0.119566	NS
	ACTN1	Age_years	0.0502884	0.411141	-0.193414	NS
	ACTR3	Age_years	0.211999	0.615887	-0.124016	NS
	AGT	Age_years	0.296382	0.661382	-0.103879	NS
	ANG	Age_years	0.245776	0.628502	-0.11539	NS
	APMAP	Age_years	0.148	0.581501	0.143553	NS
	APOA5	Age_years	0.956821	0.989361	-0.00540083	NS
	BASP1	Age_years	0.497993	0.825441	0.0675186	NS
	C18orf63	Age_years	0.961429	0.989361	0.00482394	NS
	C1RL	Age_years	0.177501	0.60982	-0.133905	NS
	C4B	Age_years	0.478809	0.813925	-0.070557	NS
	C4BPA	Age_years	0.587859	0.888412	0.0540193	NS
	C4BPB	Age_years	0.620151	0.893549	0.0494097	NS
	C5	Age_years	0.426804	0.780345	-0.0791444	NS
	CCL15_CCL15.CCL14_CCL3_CCL23_CCL23_CCL15	Age_years	0.13278	0.565717	0.149108	NS
	CD163	Age_years	0.189092	0.612985	0.130439	NS
	CDH2	Age_years	0.598972	0.892957	0.0524205	NS
	CDSN	Age_years	0.214766	0.615887	-0.123274	NS
	CORO1A	Age_years	0.615214	0.893549	-0.0501074	NS
	CST3	Age_years	0.00392922	0.0985061	0.281805	C: eGFR_CKD_EPI_2009, eGFR
	CSTA	Age_years	0.320905	0.690727	0.0987699	NS
	DEFA1_DEFA3	Age_years	0.439271	0.79331	-0.0770347	NS
	DSG1	Age_years	0.137551	0.579603	-0.147317	NS
	DSP	Age_years	0.458956	0.802861	-0.0737711	NS
	ENO1	Age_years	0.645164	0.898729	-0.0459098	NS
	FCGR3A	Age_years	0.997627	0.999692	0.000296689	NS
	FERMT3	Age_years	0.0225244	0.267403	-0.224654	NS
	FLNA	Age_years	0.145446	0.581501	-0.144454	NS
	GAPDH	Age_years	0.535862	0.865816	-0.0616948	NS
	GSTP1	Age_years	0.744012	0.953659	-0.0325643	NS
	HSP90B1	Age_years	0.865106	0.97827	-0.0169442	NS
	IGFBP4	Age_years	0.914377	0.97827	0.0107247	NS
	IGHG4	Age_years	0.694456	0.924346	0.0391684	NS
	IGHV1.69	Age_years	0.329911	0.697889	0.0969568	NS
	IGHV1OR15.1	Age_years	0.906909	0.97827	-0.0116643	NS
	IGKJ1	Age_years	0.823843	0.971263	0.0222022	NS
	IGKV3.20	Age_years	0.784663	0.968819	0.0272514	NS
	IGKV3D.7_IGKV3OR2.268	Age_years	0.753873	0.957856	0.0312677	NS
	ILK	Age_years	0.307984	0.678376	-0.101429	NS
	ITGA2B	Age_years	0.0602323	0.426232	-0.185804	NS
	KRT1	Age_years	0.663599	0.909909	-0.043366	NS
	KRT10	Age_years	0.5045	0.832076	0.0665022	NS
	KRT14	Age_years	0.970167	0.996431	-0.00373058	NS
	KRT2	Age_years	0.987563	0.999692	0.00155487	NS
	KRT6A	Age_years	0.751781	0.957856	0.0315424	NS
	KRT6B	Age_years	0.626238	0.893549	0.0485526	NS
	KRT9	Age_years	0.639	0.894897	-0.0467669	NS
	MBL2	Age_years	0.22105	0.615887	-0.121615	NS
	MSN	Age_years	0.218851	0.615887	-0.122192	NS
	NAGLU	Age_years	0.759952	0.957856	-0.030471	NS
	OAF	Age_years	0.109494	0.536012	0.158635	NS
	ORM2	Age_years	0.578765	0.884224	-0.0553379	NS
	P4HB	Age_years	0.458118	0.802861	-0.0739084	NS
	PDIA3	Age_years	0.0929912	0.506844	-0.166393	NS
	PGK1	Age_years	0.685111	0.919051	-0.0404321	NS
	PIP	Age_years	0.0575122	0.426232	-0.187776	NS
	PLEK	Age_years	0.28285	0.650662	-0.106819	NS
	PPIA	Age_years	0.230132	0.615887	-0.119274	NS
	PRDX6	Age_years	0.379281	0.744724	-0.0875341	NS
	PSMA5	Age_years	0.937	0.987605	-0.00788423	NS
	RAP1B	Age_years	0.187593	0.612985	-0.130878	NS
	SAA4	Age_years	0.053991	0.424215	-0.190447	NS
	SELP	Age_years	0.631291	0.893549	-0.0478438	NS
	SERPINA1	Age_years	0.150938	0.581501	-0.142531	NS
	SERPINA4	Age_years	0.113303	0.536012	-0.156976	NS
	SERPINA5	Age_years	0.131514	0.564296	0.149592	NS
	SERPINC1	Age_years	0.481628	0.813925	-0.0701064	NS
	SPARCL1	Age_years	0.684746	0.919051	-0.0404815	NS
	SPP1	Age_years	0.084118	0.488595	0.171025	NS
	TAGLN2	Age_years	0.0637085	0.436381	-0.183387	NS
	THBS1	Age_years	0.00343121	0.0943582	-0.285777	C: CRP_Plasma_mg_L, Neutrophils, Platelets
	TLN1	Age_years	0.409589	0.769919	-0.0821168	NS
	TPM4	Age_years	0.57443	0.881091	-0.0559698	NS
	TSKU	Age_years	0.675571	0.918186	-0.0417287	NS
	TUBA4A	Age_years	0.570936	0.879788	-0.0564807	NS
	TXN	Age_years	0.766129	0.959855	0.0296634	NS
	WDR1	Age_years	0.485978	0.816713	-0.0694142	NS
	CFD	Age_years	0.00411896	0.0985061	0.280409	C: eGFR_CKD_EPI_2009, ENT_involved_YES1
	EFEMP1	Age_years	9.44148e-05	0.0285605	0.375152	OK_sd
	MARCKS	Age_years	0.173603	0.60982	0.135109	NS
	OGN	Age_years	0.00714948	0.12078	0.263547	NS
	A1BG	Age_years	0.759364	0.957856	-0.0305479	NS
	A1BG.1	Age_years	0.737474	0.949302	0.0334269	NS
	ADA2	Age_years	0.901542	0.97827	0.0123401	NS
	ADAMTSL4	Age_years	0.817672	0.971263	-0.0229934	NS
	ADGRF5	Age_years	0.61875	0.893549	-0.0496074	NS
	ADGRG6	Age_years	0.769792	0.960256	-0.0291854	NS
	ALCAM	Age_years	0.409526	0.769919	0.0821278	NS
	ALDOA	Age_years	0.743887	0.953659	-0.0325808	NS
	ALDOB	Age_years	0.911668	0.97827	0.0110654	NS
	AMBP.1	Age_years	0.566106	0.878189	0.0571895	NS
	ANGPTL6	Age_years	0.395769	0.758608	0.0845563	NS
	ANPEP	Age_years	0.024687	0.287224	-0.22128	NS
	AOC3	Age_years	0.0186763	0.245634	0.231412	NS
	APOA4	Age_years	0.793998	0.970442	0.0260427	NS
	APOB	Age_years	0.447398	0.798453	0.0756776	NS
	APOC3	Age_years	0.725531	0.941945	0.0350093	NS
	APOC4.APOC2	Age_years	0.279625	0.650662	0.107533	NS
	APOD	Age_years	0.311553	0.680468	0.100687	NS
	APOL1	Age_years	0.0666306	0.446955	-0.181436	NS
	B4GALT1	Age_years	0.584669	0.888412	0.0544808	NS
	BLMH	Age_years	0.944802	0.989361	0.00690625	NS
	BPIFB1	Age_years	0.611726	0.893549	0.0506019	NS
	BST1	Age_years	0.247251	0.628515	-0.115033	NS
	BTD	Age_years	0.259359	0.635271	-0.112154	NS
	C1QA	Age_years	0.614051	0.893549	-0.0502722	NS
	C1QC	Age_years	0.164159	0.605586	-0.138109	NS
	C1S.1	Age_years	0.852817	0.97827	0.0185046	NS
	C2	Age_years	0.588848	0.888412	0.0538765	NS
	C3	Age_years	0.0824032	0.487123	-0.171964	NS
	C6	Age_years	0.207061	0.615887	-0.125357	NS
	C8A	Age_years	0.308353	0.678376	-0.101352	NS
	C8G	Age_years	0.265037	0.638835	-0.110835	NS
	CA2	Age_years	0.907651	0.97827	-0.0115709	NS
	CACNA2D1	Age_years	0.371433	0.7392	-0.0889791	NS
	CAMP	Age_years	0.271938	0.650286	-0.109258	NS
	CAND1	Age_years	0.790982	0.970442	-0.0264328	NS
	CAT	Age_years	0.204246	0.615887	0.126131	NS
	CD109	Age_years	0.253371	0.632612	-0.113566	NS
	CD44	Age_years	0.282203	0.650662	0.106962	NS
	CDH5	Age_years	0.546319	0.868684	0.0601234	NS
	CDH6	Age_years	0.214067	0.615887	0.123461	NS
	CDHR5	Age_years	0.0132017	0.199676	-0.243477	NS
	CEACAM1	Age_years	0.433791	0.788119	0.0779577	NS
	CFH	Age_years	0.445416	0.797859	-0.0760072	NS
	CFH.1	Age_years	0.112589	0.536012	-0.157283	NS
	CFHR3	Age_years	0.657125	0.907673	-0.0442561	NS
	CFHR4	Age_years	0.825173	0.971263	0.0220319	NS
	CLU	Age_years	0.909965	0.97827	0.0112797	NS
	CP	Age_years	0.0209519	0.267403	-0.227285	NS
	CPB2	Age_years	0.0417862	0.395033	-0.200979	NS
	CPN1	Age_years	0.00447776	0.0985061	-0.27792	OK_sd
	CPN2	Age_years	0.167126	0.608073	-0.137153	NS
	CSF1R	Age_years	0.101893	0.521514	0.162085	NS
	CTSD	Age_years	0.188791	0.612985	0.130527	NS
	CTSS	Age_years	0.173656	0.60982	0.135092	NS
	DBH	Age_years	0.960068	0.989361	0.00499426	NS
	DCD	Age_years	0.981588	0.999692	-0.00230208	NS
	DMKN	Age_years	0.092249	0.506844	0.166767	NS
	DSG2	Age_years	0.820456	0.971263	0.0226362	NS
	ECM1	Age_years	0.189468	0.612985	-0.130329	NS
	ENPEP	Age_years	0.323101	0.690727	-0.0983248	NS
	EPB42	Age_years	0.431034	0.785468	0.0784247	NS
	ERAP1	Age_years	0.792213	0.970442	0.0262734	NS
	EXT2	Age_years	0.761799	0.958188	-0.0302293	NS
	EXTL2	Age_years	0.990244	0.999692	-0.00121972	NS
	F10	Age_years	0.00653173	0.119748	-0.266382	NS
	F11	Age_years	0.0802481	0.485501	-0.173167	NS
	F13B	Age_years	0.0904463	0.506667	-0.167684	NS
	F2	Age_years	0.220273	0.615887	-0.121818	NS
	F5	Age_years	0.643819	0.898729	-0.0460966	NS
	F7	Age_years	0.821442	0.971263	-0.0225099	NS
	F8	Age_years	0.549372	0.868684	-0.0596674	NS
	FAH	Age_years	0.351863	0.719765	-0.0926658	NS
	FBLN1	Age_years	0.0216392	0.267403	0.226115	NS
	FBLN1.1	Age_years	0.045398	0.398055	0.197622	NS
	FBN1	Age_years	0.15156	0.581501	0.142317	NS
	FCGBP	Age_years	0.0388934	0.392175	0.203847	NS
	FCN2	Age_years	0.611223	0.893549	-0.0506733	NS
	FCN3	Age_years	0.885685	0.97827	-0.01434	NS
	FETUB	Age_years	0.0479128	0.409362	-0.195413	NS
	FGFBP2	Age_years	0.891866	0.97827	-0.0135598	NS
	FGFR1	Age_years	0.0218659	0.267403	0.225736	NS
	FN1	Age_years	0.110731	0.536012	-0.158091	NS
	FUCA1	Age_years	0.129632	0.560195	0.150317	NS
	GC	Age_years	0.000680541	0.0457475	-0.329374	OK_sd
	GDI1	Age_years	0.412171	0.769919	0.0816663	NS
	GGH	Age_years	0.342676	0.712436	-0.0944404	NS
	GLIPR2	Age_years	0.185879	0.612985	0.131384	NS
	GNPTG	Age_years	0.646194	0.898729	0.045767	NS
	GP5	Age_years	0.205501	0.615887	-0.125785	NS
	GPX3	Age_years	0.0971236	0.515741	-0.164355	NS
	GSR	Age_years	0.180353	0.60982	-0.133037	NS
	GSS	Age_years	0.91429	0.97827	0.0107357	NS
	GSTO1	Age_years	0.180426	0.60982	-0.133015	NS
	H4C1	Age_years	0.633608	0.893549	0.0475196	NS
	H6PD	Age_years	0.256225	0.632612	-0.11289	NS
	HABP2	Age_years	0.406201	0.769919	-0.0827102	NS
	HBA2	Age_years	0.993188	0.999692	-0.000852	NS
	HBD	Age_years	0.860991	0.97827	-0.0174662	NS
	HEXB	Age_years	0.1394	0.579603	0.146636	NS
	HPR	Age_years	0.731992	0.946272	-0.0341522	NS
	HPX	Age_years	0.0864278	0.493291	-0.169783	NS
	HSPA5	Age_years	0.422597	0.777117	-0.0798642	NS
	HSPA8	Age_years	0.219812	0.615887	-0.121939	NS
	HSPG2	Age_years	0.493482	0.822416	0.0682274	NS
	HYOU1	Age_years	0.626316	0.893549	0.0485416	NS
	ICAM1	Age_years	0.0847975	0.488595	-0.170656	NS
	ICAM2	Age_years	0.177358	0.60982	-0.133949	NS
	IDH1	Age_years	0.833161	0.976866	-0.02101	NS
	IGF2R	Age_years	0.120758	0.549313	0.15385	NS
	IGFBP5	Age_years	0.0695997	0.457694	-0.179524	NS
	IGFBP7	Age_years	0.000210648	0.0318605	0.357378	C: ENT_involved_YES1
	IGHA1	Age_years	0.341887	0.712436	0.0945942	NS
	IGHA2.1	Age_years	0.68171	0.918617	0.0408936	NS
	IGHG3	Age_years	0.876297	0.97827	0.0155267	NS
	IGHV1.18	Age_years	0.678396	0.918186	-0.0413441	NS
	IGHV1.2	Age_years	0.599241	0.892957	-0.052382	NS
	IGHV1.3	Age_years	0.128854	0.560195	-0.150619	NS
	IGHV1OR15.9	Age_years	0.504747	0.832076	0.0664638	NS
	IGHV2.26	Age_years	0.0716202	0.465208	-0.17826	NS
	IGHV2.5	Age_years	0.83953	0.97827	0.0201968	NS
	IGHV2.70	Age_years	0.33919	0.7123	-0.0951217	NS
	IGHV3.13	Age_years	0.958883	0.989361	0.0051426	NS
	IGHV3.15	Age_years	0.115232	0.536274	-0.156152	NS
	IGHV3.20	Age_years	0.203988	0.615887	-0.126203	NS
	IGHV3.38	Age_years	0.0994221	0.518538	-0.16325	NS
	IGHV3.43	Age_years	0.0436231	0.395033	0.199243	NS
	IGHV3.49	Age_years	0.637897	0.894897	-0.0469208	NS
	IGHV3.73	Age_years	0.590829	0.88898	-0.0535908	NS
	IGHV3.9	Age_years	0.25534	0.632612	0.113099	NS
	IGHV3OR15.7	Age_years	0.0605883	0.426232	0.185551	NS
	IGHV4.28	Age_years	0.696697	0.924346	-0.0388662	NS
	IGHV4.30.2	Age_years	0.280021	0.650662	-0.107445	NS
	IGHV4.34	Age_years	0.219164	0.615887	0.122109	NS
	IGHV4OR15.8	Age_years	0.319959	0.690727	-0.0989622	NS
	IGHV5.10.1	Age_years	0.73631	0.949302	-0.0335808	NS
	IGHV5.51	Age_years	0.492611	0.822416	0.0683648	NS
	IGHV6.1	Age_years	0.445746	0.797859	-0.0759523	NS
	IGKJ4	Age_years	0.811043	0.971263	0.023845	NS
	IGKV1.16	Age_years	0.877947	0.97827	-0.0153179	NS
	IGKV1.17	Age_years	0.915208	0.97827	-0.0106204	NS
	IGKV1.27	Age_years	0.298313	0.661382	-0.103467	NS
	IGKV1.37_IGKV1D.37	Age_years	0.368917	0.7392	-0.0894461	NS
	IGKV1.39_IGKV1D.39	Age_years	0.801231	0.971263	-0.0251087	NS
	IGKV1.8	Age_years	0.670539	0.91374	-0.0424155	NS
	IGKV1D.13_IGKV1.13	Age_years	0.899841	0.97827	0.0125543	NS
	IGKV1D.16	Age_years	0.998022	0.999692	0.000247241	NS
	IGKV1D.33	Age_years	0.340256	0.7123	0.0949129	NS
	IGKV2.40	Age_years	0.851608	0.97827	-0.0186584	NS
	IGKV3.7	Age_years	0.41334	0.769919	0.081463	NS
	IGKV3D.11_IGKV3.11	Age_years	0.998813	0.999692	0.000148344	NS
	IGKV3D.15	Age_years	0.438061	0.79331	0.0772379	NS
	IGKV3D.20	Age_years	0.527381	0.857703	-0.0629804	NS
	IGKV6.21	Age_years	0.0672279	0.446955	-0.181046	NS
	IGLC7	Age_years	0.230413	0.615887	0.119203	NS
	IGLL1	Age_years	0.709667	0.928338	0.0371245	NS
	IGLL1.1	Age_years	0.478809	0.813925	0.070557	NS
	IGLV10.54	Age_years	0.75949	0.957856	-0.0305315	NS
	IGLV1.36	Age_years	0.912018	0.97827	0.0110214	NS
	IGLV1.40	Age_years	0.385559	0.750042	-0.0863913	NS
	IGLV1.44	Age_years	0.362836	0.735883	0.0905834	NS
	IGLV1.51	Age_years	0.999692	0.999692	3.84596e-05	NS
	IGLV2.14	Age_years	0.478912	0.813925	0.0705405	NS
	IGLV2.18	Age_years	0.104159	0.521514	-0.161036	NS
	IGLV2.23	Age_years	0.349859	0.719765	-0.0930504	NS
	IGLV3.12	Age_years	0.416794	0.772837	-0.0808641	NS
	IGLV3.19	Age_years	0.903374	0.97827	-0.0121093	NS
	IGLV3.21	Age_years	0.104303	0.521514	0.16097	NS
	IGLV3.25	Age_years	0.34809	0.718752	-0.093391	NS
	IGLV3.9	Age_years	0.843581	0.97827	0.0196803	NS
	IGLV4.60	Age_years	0.654375	0.905943	0.0446352	NS
	IGLV4.69	Age_years	0.629174	0.893549	0.0481405	NS
	IGLV5.45	Age_years	0.545841	0.868684	0.0601948	NS
	IGLV5.52	Age_years	0.996308	0.999692	-0.000462	NS
	IGLV6.57	Age_years	0.394661	0.758608	0.0847541	NS
	IGLV7.43	Age_years	0.884859	0.97827	-0.0144443	NS
	IGLV7.46	Age_years	0.0970783	0.515741	-0.164377	NS
	IGLV8.61	Age_years	0.174169	0.60982	-0.134933	NS
	INHBC	Age_years	0.787206	0.969979	0.0269217	NS
	ITIH4.2	Age_years	0.243768	0.627572	-0.115879	NS
	JUP	Age_years	0.870308	0.97827	0.0162849	NS
	KITLG	Age_years	0.404327	0.769919	0.0830399	NS
	KNG1	Age_years	0.929511	0.986586	-0.00882374	NS
	KNG1.1	Age_years	0.228837	0.615887	-0.119604	NS
	KRT16	Age_years	0.627529	0.893549	-0.0483712	NS
	KRT5	Age_years	0.370336	0.7392	-0.0891824	NS
	KRT78	Age_years	0.284247	0.651399	-0.106511	NS
	LAMA2	Age_years	0.513077	0.841224	-0.0651726	NS
	LAMB1	Age_years	0.628704	0.893549	-0.0482064	NS
	LAMP1	Age_years	0.0791249	0.483541	-0.173805	NS
	LCAT	Age_years	0.00458156	0.0985061	-0.277234	OK_sd
	LCP1	Age_years	0.709011	0.928338	-0.0372125	NS
	LDHA	Age_years	0.850398	0.97827	-0.0188123	NS
	LDHB	Age_years	0.14647	0.581501	-0.144092	NS
	LGALS1	Age_years	0.013898	0.20508	0.241724	NS
	LGALS3BP	Age_years	0.494809	0.822416	-0.0680186	NS
	LILRA3	Age_years	0.817416	0.971263	-0.0230263	NS
	LPA	Age_years	0.958752	0.989361	0.00515909	NS
	LTA4H	Age_years	0.454473	0.802861	0.0745073	NS
	LTF	Age_years	0.129377	0.560195	-0.150416	NS
	MAN1A1	Age_years	0.19435	0.615887	-0.128917	NS
	MAN2A1	Age_years	0.256574	0.632612	-0.112808	NS
	MASP1.1	Age_years	0.453373	0.802861	-0.0746886	NS
	MEGF8	Age_years	0.749021	0.957856	-0.031905	NS
	MINPP1	Age_years	0.79974	0.971263	0.0253009	NS
	MMP2	Age_years	0.229053	0.615887	0.119549	NS
	MMRN2	Age_years	0.839703	0.97827	0.0201748	NS
	MPO	Age_years	0.0977939	0.515741	-0.16403	NS
	MST1	Age_years	0.887426	0.97827	0.0141202	NS
	NCAM2	Age_years	0.260723	0.636039	0.111835	NS
	NEGR1	Age_years	0.891256	0.97827	0.0136367	NS
	NEO1	Age_years	0.253579	0.632612	0.113516	NS
	NOTCH2	Age_years	0.810488	0.971263	-0.0239164	NS
	NRP1	Age_years	0.392021	0.758608	-0.0852266	NS
	OLFM1	Age_years	0.89631	0.97827	0.0129994	NS
	PCDHGC5	Age_years	0.68175	0.918617	-0.0408881	NS
	PCSK9	Age_years	0.149796	0.581501	-0.142927	NS
	PF4	Age_years	0.266781	0.640486	-0.110434	NS
	PF4V1	Age_years	0.211571	0.615887	-0.124131	NS
	PGD	Age_years	0.559435	0.87457	0.058173	NS
	PIGR	Age_years	0.663078	0.909909	-0.0434374	NS
	PLA2G7	Age_years	0.327713	0.695672	-0.0973963	NS
	PLTP	Age_years	0.66476	0.909909	0.0432067	NS
	PLXDC2	Age_years	0.174576	0.60982	0.134807	NS
	PLXND1	Age_years	0.864499	0.97827	0.0170211	NS
	PODXL	Age_years	0.34772	0.718752	0.0934624	NS
	POSTN	Age_years	0.152969	0.582052	0.141834	NS
	PPBP	Age_years	0.0564279	0.426232	-0.188584	NS
	PRG2	Age_years	0.912324	0.97827	-0.010983	NS
	PRKCSH	Age_years	0.193967	0.615887	0.129027	NS
	PROC	Age_years	0.178544	0.60982	0.133587	NS
	PROCR	Age_years	0.705403	0.928338	0.0376959	NS
	PROS1	Age_years	0.206481	0.615887	-0.125516	NS
	PROZ	Age_years	0.00606431	0.118352	-0.26869	NS
	PTPRG	Age_years	0.216108	0.615887	-0.122917	NS
	PTPRS	Age_years	0.228472	0.615887	0.119697	NS
	PVR	Age_years	0.103181	0.521514	-0.161487	NS
	PZP	Age_years	0.813608	0.971263	0.0235153	NS
	QSOX1	Age_years	0.0348451	0.363471	0.208177	NS
	RAC1	Age_years	0.14472	0.581501	-0.144713	NS
	RARRES2	Age_years	0.900975	0.97827	0.0124115	NS
	ROBO4	Age_years	0.0980334	0.515741	0.163915	NS
	SELENBP1	Age_years	0.200438	0.615887	-0.127192	NS
	SEMA4B	Age_years	0.961561	0.989361	-0.00480746	NS
	SERPINA10	Age_years	0.0225414	0.267403	-0.224626	NS
	SERPIND1	Age_years	0.000397967	0.0399263	-0.342511	OK_sd
	SERPINF2	Age_years	0.00484478	0.0985061	-0.275552	OK_nc
	SLC4A1	Age_years	0.273712	0.65055	-0.108857	NS
	SNED1	Age_years	0.479805	0.813925	0.0703976	NS
	SOD3	Age_years	0.0500691	0.411141	0.193595	NS
	SPARC	Age_years	0.280045	0.650662	-0.10744	NS
	SRGN	Age_years	0.27667	0.650662	-0.108192	NS
	SSC5D	Age_years	0.766298	0.959855	-0.0296414	NS
	TFPI	Age_years	0.855713	0.97827	-0.0181365	NS
	TFRC	Age_years	0.477574	0.813925	-0.0707548	NS
	TGFBI	Age_years	0.225815	0.615887	-0.120379	NS
	THBS4	Age_years	0.0152193	0.21013	0.238598	NS
	TPM3	Age_years	0.539982	0.866549	-0.0610739	NS
	TRAJ17	Age_years	0.980226	0.999692	0.00247241	NS
	TTN	Age_years	0.471085	0.813925	-0.0717987	NS
	TUBB4B	Age_years	0.176373	0.60982	-0.134252	NS
	VASN	Age_years	0.322096	0.690727	0.0985281	NS
	VCAM1	Age_years	0.298442	0.661382	0.10344	NS
	VNN1	Age_years	0.0152822	0.21013	-0.238455	NS
	VTN	Age_years	0.125459	0.560195	-0.151954	NS
	Ig.like	Age_years	0.124687	0.560195	-0.152262	NS
	C3_C5.convertase	Age_years	0.000461957	0.0399263	-0.338917	OK_sd
	Ig.like.1	Age_years	0.710447	0.928338	0.0370202	NS
	LRP1	Sex_female_male	0.788187	0.994807	0.0312738	NS
	IGLC2	Sex_female_male	0.228581	0.985092	-0.138825	NS
	ALB	Sex_female_male	0.566091	0.994807	-0.0663616	NS
	KLKB1	Sex_female_male	0.522072	0.994807	0.0739893	NS
	LEFTY2_LEFTY2_LEFTY1	Sex_female_male	0.630555	0.994807	-0.0556827	NS
	CD5L	Sex_female_male	0.970895	0.996297	0.00457666	NS
	CHL1	Sex_female_male	0.593331	0.994807	0.0617849	NS
	ENG	Sex_female_male	0.742632	0.994807	-0.0381388	NS
	ENPP2	Sex_female_male	0.00206053	0.145558	0.354691	NS
	IGF1	Sex_female_male	0.0531462	0.510372	-0.222731	NS
	IGHA2	Sex_female_male	0.526394	0.994807	-0.0732265	NS
	IGHM	Sex_female_male	0.881349	0.994807	0.0175439	NS
	IGHV2.70D_IGHV2.70	Sex_female_male	0.876118	0.994807	0.0183066	NS
	IGHV3.30_IGHV3.30.5	Sex_female_male	0.712745	0.994807	-0.0427155	NS
	IGHV3.38.3	Sex_female_male	0.813823	0.994807	-0.02746	NS
	IGHV3OR16.9	Sex_female_male	0.118231	0.754996	0.180015	NS
	IGKV6D.21	Sex_female_male	0.509218	0.994807	0.0762777	NS
	KRTDAP	Sex_female_male	0.65911	0.994807	0.051106	NS
	SHBG	Sex_female_male	0.00180135	0.145558	0.359268	NS
	IGHG1	Sex_female_male	0.239001	0.985092	0.135774	NS
	IGHG2	Sex_female_male	0.199273	0.972258	-0.147979	NS
	IGHV3.7	Sex_female_male	0.119801	0.754996	0.179252	NS
	IGKC	Sex_female_male	0.824135	0.994807	-0.0259344	NS
	IGKV1D.8	Sex_female_male	0.752684	0.994807	-0.0366133	NS
	IGKV2.24	Sex_female_male	0.397664	0.994807	0.0976354	NS
	IGKV2D.28	Sex_female_male	0.513484	0.994807	0.0755149	NS
	IGKV2D.29	Sex_female_male	0.94975	0.996297	-0.00762776	NS
	IGKV4.1	Sex_female_male	0.897075	0.996297	0.0152555	NS
	IGLC6	Sex_female_male	0.58875	0.994807	-0.0625477	NS
	IGLL5	Sex_female_male	0.860456	0.994807	-0.020595	NS
	IGLV2.11	Sex_female_male	0.0888396	0.663555	-0.196034	NS
	IGLV2.8	Sex_female_male	0.798415	0.994807	0.0297483	NS
	IGLV3.1	Sex_female_male	0.314892	0.985092	0.115942	NS
	IGLV9.49	Sex_female_male	0.65911	0.994807	-0.051106	NS
	JCHAIN	Sex_female_male	0.488169	0.994807	-0.0800915	NS
	KIAA1958	Sex_female_male	0.56161	0.994807	-0.0671243	NS
	PLG	Sex_female_male	0.287006	0.985092	-0.122807	NS
	FGG	Sex_female_male	0.788187	0.994807	0.0312738	NS
	KRT81_KRT86_KRT83_KRT81	Sex_female_male	0.855247	0.994807	-0.0213577	NS
	IGHD	Sex_female_male	0.593331	0.994807	0.0617849	NS
	APOF	Sex_female_male	0.509218	0.994807	-0.0762777	NS
	CRISP3	Sex_female_male	0.408861	0.994807	-0.0953471	NS
	C1QB	Sex_female_male	0.649534	0.994807	-0.0526316	NS
	C1S	Sex_female_male	0.427935	0.994807	-0.0915332	NS
	CFI	Sex_female_male	0.92337	0.996297	0.0114416	NS
	IGLV1.47	Sex_female_male	0.00887049	0.309939	-0.301297	NS
	IGLV3.10	Sex_female_male	0.673579	0.994807	-0.0488177	NS
	IGLV3.16	Sex_female_male	0.92337	0.996297	-0.0114416	NS
	IGLV3.27	Sex_female_male	0.702877	0.994807	-0.044241	NS
	ANGPTL3	Sex_female_male	0.231155	0.985092	0.138063	NS
	CFHR2	Sex_female_male	0.850045	0.994807	0.0221205	NS
	CHGA	Sex_female_male	0.383026	0.99121	-0.100686	NS
	CHI3L1	Sex_female_male	0.557147	0.994807	-0.0678871	NS
	CHIT1	Sex_female_male	0.0204228	0.333859	-0.266972	NS
	COL18A1	Sex_female_male	0.575104	0.994807	-0.064836	NS
	CRP	Sex_female_male	0.813823	0.994807	0.02746	NS
	CSF1	Sex_female_male	0.459506	0.994807	0.085431	NS
	CTSG	Sex_female_male	0.818975	0.994807	0.0266972	NS
	DDT	Sex_female_male	0.881349	0.994807	-0.0175439	NS
	ERN1	Sex_female_male	0.829303	0.994807	-0.0251716	NS
	GUCA2A	Sex_female_male	0.152841	0.864194	-0.16476	NS
	IGHV3.74	Sex_female_male	0.621156	0.994807	-0.0572082	NS
	LBP	Sex_female_male	0.447517	0.994807	-0.0877193	NS
	LCN2	Sex_female_male	0.29611	0.985092	-0.120519	NS
	LRG1	Sex_female_male	0.834478	0.994807	-0.0244088	NS
	NPC2	Sex_female_male	0.484016	0.994807	-0.0808543	NS
	OIT3	Sex_female_male	0.390303	0.992157	-0.0991609	NS
	RAC2	Sex_female_male	0.479882	0.994807	0.0816171	NS
	S100A8	Sex_female_male	0.496532	0.994807	-0.078566	NS
	SAA1	Sex_female_male	0.272256	0.985092	0.126621	NS
	SAA2	Sex_female_male	0.813823	0.994807	0.02746	NS
	SERPINA3	Sex_female_male	0.570589	0.994807	-0.0655988	NS
	VWF	Sex_female_male	0.496532	0.994807	0.078566	NS
	ADAMDEC1	Sex_female_male	0.876118	0.994807	0.0183066	NS
	CD248	Sex_female_male	0.26937	0.985092	0.127384	NS
	INHBE	Sex_female_male	0.0153241	0.333859	0.279176	NS
	PCOLCE	Sex_female_male	0.0686132	0.610456	-0.209764	NS
	B2M	Sex_female_male	0.236365	0.985092	-0.136537	NS
	CCL18	Sex_female_male	0.793297	0.994807	0.0305111	NS
	HP	Sex_female_male	0.471673	0.994807	0.0831426	NS
	IGFBP6	Sex_female_male	0.266504	0.985092	-0.128146	NS
	IL6ST	Sex_female_male	0.58875	0.994807	-0.0625477	NS
	MYH9	Sex_female_male	0.865671	0.994807	-0.0198322	NS
	ORM1	Sex_female_male	0.928641	0.996297	-0.0106789	NS
	PRTN3	Sex_female_male	0.762778	0.994807	0.0350877	NS
	RNASE1	Sex_female_male	0.177028	0.947803	-0.155606	NS
	S100A9	Sex_female_male	0.727637	0.994807	-0.0404272	NS
	SERPINB1	Sex_female_male	0.299187	0.985092	-0.119756	NS
	SFTPB	Sex_female_male	0.0863785	0.663555	-0.197559	NS
	ZYX	Sex_female_male	0.321323	0.985092	-0.114416	NS
	AMBP	Sex_female_male	0.0476847	0.47263	-0.22807	NS
	APCS	Sex_female_male	0.00172185	0.145558	-0.360793	NS
	APOE	Sex_female_male	0.757726	0.994807	-0.0358505	NS
	C1R	Sex_female_male	0.45549	0.994807	-0.0861937	NS
	FGA	Sex_female_male	0.762778	0.994807	-0.0350877	NS
	FGB	Sex_female_male	0.722661	0.994807	-0.0411899	NS
	GGT1	Sex_female_male	0.23375	0.985092	0.1373	NS
	LYZ	Sex_female_male	0.855247	0.994807	0.0213577	NS
	PRG4	Sex_female_male	0.45549	0.994807	0.0861937	NS
	RBP4	Sex_female_male	0.0243128	0.333859	-0.259344	NS
	REG1A	Sex_female_male	0.91284	0.996297	-0.0129672	NS
	SERPINF1	Sex_female_male	0.386654	0.99121	-0.0999237	NS
	SOD1	Sex_female_male	0.693059	0.994807	-0.0457666	NS
	TPI1	Sex_female_male	0.526394	0.994807	-0.0732265	NS
	PTPRF	Sex_female_male	0.783086	0.994807	0.0320366	NS
	ALB.1	Sex_female_male	0.876118	0.994807	0.0183066	NS
	APOH	Sex_female_male	0.0251635	0.333859	-0.257818	NS
	BLVRB	Sex_female_male	0.435707	0.994807	-0.0900076	NS
	C4A	Sex_female_male	0.249752	0.985092	-0.132723	NS
	CA1	Sex_female_male	0.386654	0.99121	-0.0999237	NS
	COL15A1	Sex_female_male	0.727637	0.994807	-0.0404272	NS
	MGP	Sex_female_male	0.649534	0.994807	-0.0526316	NS
	OSMR	Sex_female_male	0.960319	0.996297	0.00610221	NS
	PRDX2	Sex_female_male	1	1	0	NS
	SERPINA7	Sex_female_male	0.5527	0.994807	0.0686499	NS
	ITGB1	Sex_female_male	0.798415	0.994807	0.0297483	NS
	AZGP1	Sex_female_male	0.00608721	0.245518	-0.315789	NS
	B2M.1	Sex_female_male	0.570589	0.994807	-0.0655988	NS
	CDH1	Sex_female_male	0.0547993	0.518025	-0.221205	NS
	FBLN5	Sex_female_male	0.997354	1	0.000762777	NS
	FGG.1	Sex_female_male	0.933914	0.996297	-0.00991609	NS
	HP.1	Sex_female_male	0.500742	0.994807	-0.0778032	NS
	IGFBP2	Sex_female_male	0.236365	0.985092	-0.136537	NS
	LOX	Sex_female_male	0.26366	0.985092	-0.128909	NS
	SERPING1	Sex_female_male	0.179165	0.950833	-0.154844	NS
	C7	Sex_female_male	0.192395	0.96999	-0.150267	NS
	CD14	Sex_female_male	0.54386	0.994807	0.0701754	NS
	CLIC1	Sex_female_male	0.131255	0.77852	-0.173913	NS
	FGL1	Sex_female_male	0.0888396	0.663555	0.196034	NS
	GOLM1	Sex_female_male	0.305405	0.985092	0.11823	NS
	ITIH4	Sex_female_male	0.463542	0.994807	-0.0846682	NS
	MYL12A_MYL12B_MYL12A	Sex_female_male	0.970895	0.996297	0.00457666	NS
	PTGDS	Sex_female_male	0.0979012	0.696826	-0.190694	NS
	APOC4	Sex_female_male	0.29611	0.985092	0.120519	NS
	CD93	Sex_female_male	0.347899	0.985092	-0.108314	NS
	COL6A3	Sex_female_male	0.762778	0.994807	-0.0350877	NS
	GP1BA	Sex_female_male	0.530733	0.994807	-0.0724638	NS
	ITLN1	Sex_female_male	0.803543	0.994807	0.0289855	NS
	LYVE1	Sex_female_male	0.258034	0.985092	0.130435	NS
	MASP2	Sex_female_male	0.5527	0.994807	-0.0686499	NS
	MYOC	Sex_female_male	0.0413632	0.431461	-0.234935	NS
	PEBP4	Sex_female_male	0.07381	0.628944	-0.20595	NS
	PRSS2	Sex_female_male	0.1646	0.922065	-0.160183	NS
	SERPINA11	Sex_female_male	0.0329458	0.376079	0.245614	NS
	ST3GAL6	Sex_female_male	0.439623	0.994807	0.0892449	NS
	AHSG	Sex_female_male	0.539467	0.994807	0.0709382	NS
	ANTXR2	Sex_female_male	0.0727456	0.628944	0.206712	NS
	APOA2	Sex_female_male	0.609492	0.994807	-0.0591152	NS
	ARF3_ARF3_ARF1	Sex_female_male	0.625848	0.994807	0.0564455	NS
	CNDP1	Sex_female_male	0.668742	0.994807	0.0495805	NS
	HGFAC	Sex_female_male	0.244335	0.985092	0.134249	NS
	ITIH2	Sex_female_male	0.788187	0.994807	0.0312738	NS
	PHOX2B	Sex_female_male	0.955034	0.996297	-0.00686499	NS
	PON1	Sex_female_male	0.965606	0.996297	-0.00533944	NS
	PON3	Sex_female_male	0.33113	0.985092	-0.112128	NS
	TF	Sex_female_male	0.727637	0.994807	0.0404272	NS
	A2M	Sex_female_male	0.0340503	0.381489	0.244088	NS
	ADAMTS13	Sex_female_male	0.865671	0.994807	0.0198322	NS
	ADIPOQ	Sex_female_male	0.0107517	0.325238	0.293669	NS
	AFM	Sex_female_male	0.447517	0.994807	0.0877193	NS
	ALB.2	Sex_female_male	0.00326039	0.151733	-0.338673	NS
	ALB.3	Sex_female_male	0.76784	0.994807	-0.0343249	NS
	APOA1	Sex_female_male	0.539467	0.994807	0.0709382	NS
	APOM	Sex_female_male	0.379418	0.989431	0.101449	NS
	APOM.1	Sex_female_male	0.829303	0.994807	0.0251716	NS
	ATRN	Sex_female_male	0.220981	0.985092	0.141114	NS
	BCHE	Sex_female_male	0.886586	0.995491	-0.0167811	NS
	C8B	Sex_female_male	0.0447814	0.451545	0.231121	NS
	CDH13	Sex_female_male	0.697962	0.994807	-0.0450038	NS
	CETP	Sex_female_male	0.166624	0.924842	0.15942	NS
	CFP	Sex_female_male	0.299187	0.985092	0.119756	NS
	CILP	Sex_female_male	0.548271	0.994807	0.0694127	NS
	CLEC3B	Sex_female_male	0.284013	0.985092	0.12357	NS
	CNTN1	Sex_female_male	0.23375	0.985092	0.1373	NS
	COLEC10	Sex_female_male	0.451493	0.994807	-0.0869565	NS
	COLEC11	Sex_female_male	0.570589	0.994807	-0.0655988	NS
	COMP	Sex_female_male	0.76784	0.994807	0.0343249	NS
	CRTAC1	Sex_female_male	0.981476	0.996297	0.00305111	NS
	DPEP2	Sex_female_male	0.829303	0.994807	0.0251716	NS
	DPP4	Sex_female_male	0.337774	0.985092	-0.110603	NS
	EGFR	Sex_female_male	0.891828	0.995491	0.0160183	NS
	F12	Sex_female_male	0.992061	1	-0.00152555	NS
	F13A1	Sex_female_male	0.50497	0.994807	-0.0770404	NS
	GALE	Sex_female_male	0.876118	0.994807	0.0183066	NS
	GPLD1	Sex_female_male	0.0226858	0.333859	-0.262395	NS
	GSN	Sex_female_male	0.0288293	0.354752	-0.251716	NS
	HBA1	Sex_female_male	0.625848	0.994807	-0.0564455	NS
	HBB	Sex_female_male	0.881349	0.994807	-0.0175439	NS
	HBG1	Sex_female_male	0.548271	0.994807	-0.0694127	NS
	HRG	Sex_female_male	0.260836	0.985092	0.129672	NS
	ICOSLG	Sex_female_male	0.818975	0.994807	0.0266972	NS
	IGF2	Sex_female_male	0.459506	0.994807	0.085431	NS
	IGFALS	Sex_female_male	0.668742	0.994807	0.0495805	NS
	IGFBP3	Sex_female_male	0.707805	0.994807	0.0434783	NS
	IGHV3.35	Sex_female_male	0.762778	0.994807	0.0350877	NS
	IGHV3.64	Sex_female_male	0.783086	0.994807	-0.0320366	NS
	IGHV3.64D	Sex_female_male	0.00922132	0.309939	-0.299771	NS
	IGHV3.72	Sex_female_male	0.607172	0.994807	0.0594966	NS
	IGHV3OR16.12	Sex_female_male	0.976185	0.996297	-0.00381388	NS
	IGKV5.2	Sex_female_male	0.970895	0.996297	-0.00457666	NS
	IL1RAP	Sex_female_male	0.668742	0.994807	0.0495805	NS
	ISLR	Sex_female_male	0.393973	0.994807	-0.0983982	NS
	ITIH1	Sex_female_male	0.467598	0.994807	-0.0839054	NS
	KIT	Sex_female_male	0.50497	0.994807	-0.0770404	NS
	LAMP2	Sex_female_male	0.0351863	0.387049	0.242563	NS
	LUM	Sex_female_male	0.992061	1	-0.00152555	NS
	MASP1	Sex_female_male	0.344503	0.985092	-0.109077	NS
	MCAM	Sex_female_male	0.683293	0.994807	-0.0472921	NS
	NCAM1	Sex_female_male	0.07381	0.628944	-0.20595	NS
	NOTCH3	Sex_female_male	0.597929	0.994807	0.0610221	NS
	PCYOX1	Sex_female_male	0.850045	0.994807	0.0221205	NS
	PEPD	Sex_female_male	0.997354	1	-0.000763	NS
	PGLYRP2	Sex_female_male	0.644767	0.994807	-0.0533944	NS
	PI16	Sex_female_male	0.918104	0.996297	-0.0122044	NS
	PRDX1	Sex_female_male	0.981476	0.996297	-0.00305111	NS
	SCGB3A1	Sex_female_male	0.693059	0.994807	0.0457666	NS
	SELENOP	Sex_female_male	0.213564	0.985092	-0.143402	NS
	SELL	Sex_female_male	0.65911	0.994807	0.051106	NS
	SLC3A2	Sex_female_male	0.063721	0.575391	-0.213577	NS
	SPP2	Sex_female_male	0.0770796	0.630178	0.203661	NS
	TNXB	Sex_female_male	0.266504	0.985092	-0.128146	NS
	TTR	Sex_female_male	0.0211542	0.333859	-0.265446	NS
	APOC1	Sex_female_male	0.372266	0.988601	0.102975	NS
	IGKV1.5	Sex_female_male	0.976185	0.996297	0.00381388	NS
	IGKV2.30	Sex_female_male	0.93919	0.996297	-0.00915332	NS
	MENT	Sex_female_male	0.351317	0.985092	0.107551	NS
	PTPRJ	Sex_female_male	1	1	0	NS
	SERPINA6	Sex_female_male	0.203957	0.979317	0.146453	NS
	ACTB	Sex_female_male	0.302286	0.985092	-0.118993	NS
	C9	Sex_female_male	0.290019	0.985092	-0.122044	NS
	CCL14	Sex_female_male	0.693059	0.994807	0.0457666	NS
	CD59__CD59_CD59	Sex_female_male	0.955034	0.996297	0.00686499	NS
	CFHR5	Sex_female_male	0.530733	0.994807	0.0724638	NS
	DAG1	Sex_female_male	0.168667	0.927671	-0.158658	NS
	EEF1A1_EEF1A1P5	Sex_female_male	0.218489	0.985092	-0.141876	NS
	F9	Sex_female_male	0.870891	0.994807	0.0190694	NS
	GM2A	Sex_female_male	0.960319	0.996297	0.00610221	NS
	GP9	Sex_female_male	0.431811	0.994807	-0.0907704	NS
	IGHV1.24	Sex_female_male	0.94975	0.996297	-0.00762776	NS
	ITIH3	Sex_female_male	0.19696	0.972258	0.148741	NS
	ITIH4.1	Sex_female_male	0.813823	0.994807	-0.02746	NS
	LMAN2	Sex_female_male	0.344503	0.985092	-0.109077	NS
	MMRN1	Sex_female_male	0.616479	0.994807	-0.057971	NS
	MRC1	Sex_female_male	0.886586	0.995491	-0.0167811	NS
	MYL6	Sex_female_male	0.513484	0.994807	-0.0755149	NS
	NID1	Sex_female_male	0.102004	0.701279	-0.188406	NS
	PFN1	Sex_female_male	0.459506	0.994807	-0.085431	NS
	PKM	Sex_female_male	0.813823	0.994807	0.02746	NS
	RNASE4	Sex_female_male	0.386654	0.99121	0.0999237	NS
	SLPI	Sex_female_male	0.459506	0.994807	-0.085431	NS
	TIMP1	Sex_female_male	0.278092	0.985092	-0.125095	NS
	TMSB4X	Sex_female_male	0.579636	0.994807	-0.0640732	NS
	TNC	Sex_female_male	0.530733	0.994807	-0.0724638	NS
	TUBA1A	Sex_female_male	0.865671	0.994807	0.0198322	NS
	VCL	Sex_female_male	0.933914	0.996297	-0.00991609	NS
	YWHAZ	Sex_female_male	0.127899	0.773788	-0.175439	NS
	ACTA1	Sex_female_male	0.361696	0.988601	-0.105263	NS
	ACTN1	Sex_female_male	0.630555	0.994807	-0.0556827	NS
	ACTR3	Sex_female_male	0.876118	0.994807	0.0183066	NS
	AGT	Sex_female_male	0.579636	0.994807	0.0640732	NS
	ANG	Sex_female_male	0.783086	0.994807	-0.0320366	NS
	APMAP	Sex_female_male	0.0167816	0.333859	-0.275362	NS
	APOA5	Sex_female_male	0.324571	0.985092	0.113654	NS
	BASP1	Sex_female_male	0.803543	0.994807	-0.0289855	NS
	C18orf63	Sex_female_male	0.981476	0.996297	-0.00305111	NS
	C1RL	Sex_female_male	0.928641	0.996297	-0.0106789	NS
	C4B	Sex_female_male	0.557147	0.994807	-0.0678871	NS
	C4BPA	Sex_female_male	0.479882	0.994807	-0.0816171	NS
	C4BPB	Sex_female_male	0.997354	1	-0.000763	NS
	C5	Sex_female_male	0.324571	0.985092	-0.113654	NS
	CCL15_CCL15.CCL14_CCL3_CCL23_CCL23_CCL15	Sex_female_male	0.302286	0.985092	0.118993	NS
	CD163	Sex_female_male	0.471673	0.994807	0.0831426	NS
	CDH2	Sex_female_male	0.0222941	0.333859	-0.263158	NS
	CDSN	Sex_female_male	0.126246	0.771504	-0.176201	NS
	CORO1A	Sex_female_male	0.803543	0.994807	-0.0289855	NS
	CST3	Sex_female_male	0.566091	0.994807	0.0663616	NS
	CSTA	Sex_female_male	0.818975	0.994807	-0.0266972	NS
	DEFA1_DEFA3	Sex_female_male	0.918104	0.996297	-0.0122044	NS
	DSG1	Sex_female_male	0.0103493	0.325238	-0.295195	NS
	DSP	Sex_female_male	0.26937	0.985092	-0.127384	NS
	ENO1	Sex_female_male	0.459506	0.994807	-0.085431	NS
	FCGR3A	Sex_female_male	0.747653	0.994807	-0.037376	NS
	FERMT3	Sex_female_male	0.375832	0.988601	-0.102212	NS
	FLNA	Sex_female_male	0.777995	0.994807	0.0327994	NS
	GAPDH	Sex_female_male	0.334441	0.985092	-0.111365	NS
	GSTP1	Sex_female_male	0.844849	0.994807	-0.0228833	NS
	HSP90B1	Sex_female_male	0.500742	0.994807	-0.0778032	NS
	IGFBP4	Sex_female_male	0.50497	0.994807	0.0770404	NS
	IGHG4	Sex_female_male	0.0255985	0.333859	-0.257056	NS
	IGHV1.69	Sex_female_male	0.354755	0.985092	0.106789	NS
	IGHV1OR15.1	Sex_female_male	0.334441	0.985092	-0.111365	NS
	IGKJ1	Sex_female_male	0.844849	0.994807	0.0228833	NS
	IGKV3.20	Sex_female_male	0.492341	0.994807	-0.0793288	NS
	IGKV3D.7_IGKV3OR2.268	Sex_female_male	0.93919	0.996297	-0.00915332	NS
	ILK	Sex_female_male	0.397664	0.994807	-0.0976354	NS
	ITGA2B	Sex_female_male	0.76784	0.994807	-0.0343249	NS
	KRT1	Sex_female_male	0.0230834	0.333859	-0.261632	NS
	KRT10	Sex_female_male	0.0145042	0.333859	-0.281465	NS
	KRT14	Sex_female_male	0.0781953	0.630776	-0.202899	NS
	KRT2	Sex_female_male	0.0158932	0.333859	-0.277651	NS
	KRT6A	Sex_female_male	0.102004	0.701279	-0.188406	NS
	KRT6B	Sex_female_male	0.0939311	0.676527	-0.192982	NS
	KRT9	Sex_female_male	0.0433865	0.444896	-0.232647	NS
	MBL2	Sex_female_male	0.023487	0.333859	-0.26087	NS
	MSN	Sex_female_male	0.881349	0.994807	-0.0175439	NS
	NAGLU	Sex_female_male	0.593331	0.994807	0.0617849	NS
	OAF	Sex_female_male	0.354755	0.985092	-0.106789	NS
	ORM2	Sex_female_male	0.284013	0.985092	0.12357	NS
	P4HB	Sex_female_male	0.788187	0.994807	0.0312738	NS
	PDIA3	Sex_female_male	0.688169	0.994807	-0.0465294	NS
	PGK1	Sex_female_male	0.654314	0.994807	-0.0518688	NS
	PIP	Sex_female_male	0.001537	0.145558	-0.364607	NS
	PLEK	Sex_female_male	0.566091	0.994807	-0.0663616	NS
	PPIA	Sex_female_male	0.337774	0.985092	-0.110603	NS
	PRDX6	Sex_female_male	0.732624	0.994807	-0.0396644	NS
	PSMA5	Sex_female_male	0.112111	0.745351	-0.183066	NS
	RAP1B	Sex_female_male	0.860456	0.994807	0.020595	NS
	SAA4	Sex_female_male	0.697962	0.994807	0.0450038	NS
	SELP	Sex_female_male	0.808679	0.994807	0.0282227	NS
	SERPINA1	Sex_female_male	0.247033	0.985092	-0.133486	NS
	SERPINA4	Sex_female_male	0.0770796	0.630178	-0.203661	NS
	SERPINA5	Sex_female_male	0.0804663	0.640554	-0.201373	NS
	SERPINC1	Sex_female_male	0.199273	0.972258	-0.147979	NS
	SPARCL1	Sex_female_male	0.625848	0.994807	-0.0564455	NS
	SPP1	Sex_female_male	0.347899	0.985092	0.108314	NS
	TAGLN2	Sex_female_male	0.876118	0.994807	-0.0183066	NS
	THBS1	Sex_female_male	0.702877	0.994807	-0.044241	NS
	TLN1	Sex_female_male	0.762778	0.994807	-0.0350877	NS
	TPM4	Sex_female_male	0.347899	0.985092	-0.108314	NS
	TSKU	Sex_female_male	0.0308286	0.365712	-0.248665	NS
	TUBA4A	Sex_female_male	0.707805	0.994807	-0.0434783	NS
	TXN	Sex_female_male	0.131255	0.77852	-0.173913	NS
	WDR1	Sex_female_male	0.249752	0.985092	-0.132723	NS
	CFD	Sex_female_male	0.427935	0.994807	-0.0915332	NS
	EFEMP1	Sex_female_male	0.970895	0.996297	0.00457666	NS
	MARCKS	Sex_female_male	0.305405	0.985092	-0.11823	NS
	OGN	Sex_female_male	0.649534	0.994807	-0.0526316	NS
	A1BG	Sex_female_male	0.00836659	0.309939	0.303585	NS
	A1BG.1	Sex_female_male	0.678429	0.994807	-0.0480549	NS
	ADA2	Sex_female_male	0.654314	0.994807	-0.0518688	NS
	ADAMTSL4	Sex_female_male	0.640015	0.994807	0.0541571	NS
	ADGRF5	Sex_female_male	0.616479	0.994807	0.057971	NS
	ADGRG6	Sex_female_male	0.372266	0.988601	-0.102975	NS
	ALCAM	Sex_female_male	0.00326039	0.151733	0.338673	NS
	ALDOA	Sex_female_male	0.170729	0.930551	-0.157895	NS
	ALDOB	Sex_female_male	0.58875	0.994807	0.0625477	NS
	AMBP.1	Sex_female_male	0.0251635	0.333859	-0.257818	NS
	ANGPTL6	Sex_female_male	0.00292772	0.151733	0.342487	NS
	ANPEP	Sex_female_male	0.824135	0.994807	0.0259344	NS
	AOC3	Sex_female_male	0.737623	0.994807	-0.0389016	NS
	APOA4	Sex_female_male	0.0243128	0.333859	-0.259344	NS
	APOB	Sex_female_male	0.693059	0.994807	0.0457666	NS
	APOC3	Sex_female_male	0.0484348	0.47263	-0.227307	NS
	APOC4.APOC2	Sex_female_male	0.907581	0.996297	0.01373	NS
	APOD	Sex_female_male	0.136416	0.801277	-0.171625	NS
	APOL1	Sex_female_male	0.231155	0.985092	0.138063	NS
	B4GALT1	Sex_female_male	0.918104	0.996297	0.0122044	NS
	BLMH	Sex_female_male	0.955034	0.996297	0.00686499	NS
	BPIFB1	Sex_female_male	0.76784	0.994807	-0.0343249	NS
	BST1	Sex_female_male	0.0400591	0.425189	0.236461	NS
	BTD	Sex_female_male	0.640015	0.994807	0.0541571	NS
	C1QA	Sex_female_male	0.584185	0.994807	-0.0633105	NS
	C1QC	Sex_female_male	0.83966	0.994807	-0.0236461	NS
	C1S.1	Sex_female_male	0.891828	0.995491	0.0160183	NS
	C2	Sex_female_male	0.683293	0.994807	0.0472921	NS
	C3	Sex_female_male	0.808679	0.994807	0.0282227	NS
	C6	Sex_female_male	0.0163318	0.333859	0.276506	NS
	C8A	Sex_female_male	0.902326	0.996297	0.0144928	NS
	C8G	Sex_female_male	0.236365	0.985092	0.136537	NS
	CA2	Sex_female_male	0.321323	0.985092	-0.114416	NS
	CACNA2D1	Sex_female_male	0.0200655	0.333859	-0.267735	NS
	CAMP	Sex_female_male	0.0564951	0.525839	-0.21968	NS
	CAND1	Sex_female_male	0.783086	0.994807	-0.0320366	NS
	CAT	Sex_female_male	0.834478	0.994807	-0.0244088	NS
	CD109	Sex_female_male	0.412635	0.994807	0.0945843	NS
	CD44	Sex_female_male	0.0293183	0.354752	-0.250953	NS
	CDH5	Sex_female_male	0.247033	0.985092	0.133486	NS
	CDH6	Sex_female_male	0.757726	0.994807	-0.0358505	NS
	CDHR5	Sex_female_male	0.351317	0.985092	-0.107551	NS
	CEACAM1	Sex_female_male	0.944469	0.996297	0.00839054	NS
	CFH	Sex_female_male	0.625848	0.994807	0.0564455	NS
	CFH.1	Sex_female_male	0.611818	0.994807	0.0587338	NS
	CFHR3	Sex_female_male	0.484016	0.994807	-0.0808543	NS
	CFHR4	Sex_female_male	0.702877	0.994807	-0.044241	NS
	CLU	Sex_female_male	0.228581	0.985092	-0.138825	NS
	CP	Sex_female_male	0.100622	0.701279	0.189169	NS
	CPB2	Sex_female_male	0.341127	0.985092	-0.10984	NS
	CPN1	Sex_female_male	0.0207857	0.333859	0.266209	NS
	CPN2	Sex_female_male	0.334441	0.985092	0.111365	NS
	CSF1R	Sex_female_male	0.311709	0.985092	0.116705	NS
	CTSD	Sex_female_male	0.955034	0.996297	0.00686499	NS
	CTSS	Sex_female_male	0.354755	0.985092	-0.106789	NS
	DBH	Sex_female_male	0.284013	0.985092	-0.12357	NS
	DCD	Sex_female_male	0.024735	0.333859	-0.258581	NS
	DMKN	Sex_female_male	0.293054	0.985092	-0.121281	NS
	DSG2	Sex_female_male	0.762778	0.994807	-0.0350877	NS
	ECM1	Sex_female_male	0.0329458	0.376079	0.245614	NS
	ENPEP	Sex_female_male	0.00188421	0.145558	0.357742	NS
	EPB42	Sex_female_male	0.986768	0.999991	0.00228833	NS
	ERAP1	Sex_female_male	0.119801	0.754996	-0.179252	NS
	EXT2	Sex_female_male	0.0888396	0.663555	-0.196034	NS
	EXTL2	Sex_female_male	0.420244	0.994807	-0.0930587	NS
	F10	Sex_female_male	0.0900911	0.664697	0.195271	NS
	F11	Sex_female_male	0.798415	0.994807	0.0297483	NS
	F13B	Sex_female_male	0.981476	0.996297	-0.00305111	NS
	F2	Sex_female_male	0.33113	0.985092	0.112128	NS
	F5	Sex_female_male	0.149067	0.858909	-0.166285	NS
	F7	Sex_female_male	0.463542	0.994807	-0.0846682	NS
	F8	Sex_female_male	0.0015023	0.145558	0.36537	NS
	FAH	Sex_female_male	0.463542	0.994807	-0.0846682	NS
	FBLN1	Sex_female_male	0.074887	0.629259	0.205187	NS
	FBLN1.1	Sex_female_male	0.522072	0.994807	0.0739893	NS
	FBN1	Sex_female_male	0.509218	0.994807	-0.0762777	NS
	FCGBP	Sex_female_male	0.697962	0.994807	0.0450038	NS
	FCN2	Sex_female_male	0.412635	0.994807	0.0945843	NS
	FCN3	Sex_female_male	0.26937	0.985092	-0.127384	NS
	FETUB	Sex_female_male	0.683293	0.994807	0.0472921	NS
	FGFBP2	Sex_female_male	0.358215	0.985092	-0.106026	NS
	FGFR1	Sex_female_male	0.358215	0.985092	0.106026	NS
	FN1	Sex_female_male	0.0913568	0.665914	0.194508	NS
	FUCA1	Sex_female_male	0.54386	0.994807	-0.0701754	NS
	GC	Sex_female_male	0.970895	0.996297	-0.00457666	NS
	GDI1	Sex_female_male	0.0609266	0.558494	-0.215866	NS
	GGH	Sex_female_male	0.933914	0.996297	0.00991609	NS
	GLIPR2	Sex_female_male	0.611818	0.994807	0.0587338	NS
	GNPTG	Sex_female_male	0.707805	0.994807	0.0434783	NS
	GP5	Sex_female_male	0.284013	0.985092	-0.12357	NS
	GPX3	Sex_female_male	0.526394	0.994807	-0.0732265	NS
	GSR	Sex_female_male	0.793297	0.994807	-0.0305111	NS
	GSS	Sex_female_male	0.783086	0.994807	0.0320366	NS
	GSTO1	Sex_female_male	0.375832	0.988601	-0.102212	NS
	H4C1	Sex_female_male	0.881349	0.994807	-0.0175439	NS
	H6PD	Sex_female_male	0.762778	0.994807	-0.0350877	NS
	HABP2	Sex_female_male	0.192395	0.96999	0.150267	NS
	HBA2	Sex_female_male	0.707805	0.994807	-0.0434783	NS
	HBD	Sex_female_male	0.358215	0.985092	0.106026	NS
	HEXB	Sex_female_male	0.593331	0.994807	-0.0617849	NS
	HPR	Sex_female_male	0.539467	0.994807	0.0709382	NS
	HPX	Sex_female_male	0.747653	0.994807	-0.037376	NS
	HSPA5	Sex_female_male	0.347899	0.985092	-0.108314	NS
	HSPA8	Sex_female_male	0.94975	0.996297	0.00762776	NS
	HSPG2	Sex_female_male	0.944469	0.996297	-0.00839054	NS
	HYOU1	Sex_female_male	0.284013	0.985092	-0.12357	NS
	ICAM1	Sex_female_male	0.358215	0.985092	0.106026	NS
	ICAM2	Sex_female_male	0.928641	0.996297	-0.0106789	NS
	IDH1	Sex_female_male	0.187907	0.96999	-0.151793	NS
	IGF2R	Sex_female_male	0.126246	0.771504	-0.176201	NS
	IGFBP5	Sex_female_male	0.56161	0.994807	-0.0671243	NS
	IGFBP7	Sex_female_male	0.337774	0.985092	-0.110603	NS
	IGHA1	Sex_female_male	0.616479	0.994807	-0.057971	NS
	IGHA2.1	Sex_female_male	0.484016	0.994807	-0.0808543	NS
	IGHG3	Sex_female_male	0.616479	0.994807	0.057971	NS
	IGHV1.18	Sex_female_male	0.451493	0.994807	-0.0869565	NS
	IGHV1.2	Sex_female_male	0.92337	0.996297	0.0114416	NS
	IGHV1.3	Sex_female_male	0.194668	0.972258	-0.149504	NS
	IGHV1OR15.9	Sex_female_male	0.673579	0.994807	-0.0488177	NS
	IGHV2.26	Sex_female_male	0.654314	0.994807	0.0518688	NS
	IGHV2.5	Sex_female_male	0.798415	0.994807	0.0297483	NS
	IGHV2.70	Sex_female_male	0.115139	0.754996	-0.181541	NS
	IGHV3.13	Sex_female_male	0.0255985	0.333859	0.257056	NS
	IGHV3.15	Sex_female_male	0.772913	0.994807	0.0335622	NS
	IGHV3.20	Sex_female_male	0.228581	0.985092	-0.138825	NS
	IGHV3.38	Sex_female_male	0.712745	0.994807	0.0427155	NS
	IGHV3.43	Sex_female_male	0.0193671	0.333859	0.26926	NS
	IGHV3.49	Sex_female_male	0.697962	0.994807	0.0450038	NS
	IGHV3.73	Sex_female_male	0.0851688	0.663555	0.198322	NS
	IGHV3.9	Sex_female_male	0.0381686	0.412357	0.238749	NS
	IGHV3OR15.7	Sex_female_male	0.91284	0.996297	0.0129672	NS
	IGHV4.28	Sex_female_male	0.258034	0.985092	-0.130435	NS
	IGHV4.30.2	Sex_female_male	0.891828	0.995491	0.0160183	NS
	IGHV4.34	Sex_female_male	0.876118	0.994807	-0.0183066	NS
	IGHV4OR15.8	Sex_female_male	0.334441	0.985092	-0.111365	NS
	IGHV5.10.1	Sex_female_male	0.00225187	0.145558	-0.35164	NS
	IGHV5.51	Sex_female_male	0.244335	0.985092	-0.134249	NS
	IGHV6.1	Sex_female_male	0.757726	0.994807	-0.0358505	NS
	IGKJ4	Sex_female_male	0.368722	0.988601	0.103738	NS
	IGKV1.16	Sex_female_male	0.737623	0.994807	0.0389016	NS
	IGKV1.17	Sex_female_male	0.83966	0.994807	-0.0236461	NS
	IGKV1.27	Sex_female_male	0.451493	0.994807	0.0869565	NS
	IGKV1.37_IGKV1D.37	Sex_female_male	0.513484	0.994807	0.0755149	NS
	IGKV1.39_IGKV1D.39	Sex_female_male	0.621156	0.994807	0.0572082	NS
	IGKV1.8	Sex_female_male	0.640015	0.994807	-0.0541571	NS
	IGKV1D.13_IGKV1.13	Sex_female_male	0.902326	0.996297	-0.0144928	NS
	IGKV1D.16	Sex_female_male	0.630555	0.994807	-0.0556827	NS
	IGKV1D.33	Sex_female_male	0.192395	0.96999	0.150267	NS
	IGKV2.40	Sex_female_male	0.575104	0.994807	0.064836	NS
	IGKV3.7	Sex_female_male	0.630555	0.994807	0.0556827	NS
	IGKV3D.11_IGKV3.11	Sex_female_male	0.693059	0.994807	0.0457666	NS
	IGKV3D.15	Sex_female_male	0.844849	0.994807	-0.0228833	NS
	IGKV3D.20	Sex_female_male	0.944469	0.996297	-0.00839054	NS
	IGKV6.21	Sex_female_male	0.375832	0.988601	0.102212	NS
	IGLC7	Sex_female_male	0.435707	0.994807	-0.0900076	NS
	IGLL1	Sex_female_male	0.844849	0.994807	0.0228833	NS
	IGLL1.1	Sex_female_male	0.668742	0.994807	-0.0495805	NS
	IGLV10.54	Sex_female_male	0.918104	0.996297	0.0122044	NS
	IGLV1.36	Sex_female_male	0.208721	0.985092	0.144928	NS
	IGLV1.40	Sex_female_male	0.635278	0.994807	-0.0549199	NS
	IGLV1.44	Sex_female_male	0.45549	0.994807	-0.0861937	NS
	IGLV1.51	Sex_female_male	0.152841	0.864194	-0.16476	NS
	IGLV2.14	Sex_female_male	0.177028	0.947803	0.155606	NS
	IGLV2.18	Sex_female_male	0.231155	0.985092	-0.138063	NS
	IGLV2.23	Sex_female_male	0.981476	0.996297	0.00305111	NS
	IGLV3.12	Sex_female_male	0.813823	0.994807	-0.02746	NS
	IGLV3.19	Sex_female_male	0.712745	0.994807	0.0427155	NS
	IGLV3.21	Sex_female_male	0.855247	0.994807	0.0213577	NS
	IGLV3.25	Sex_female_male	0.185693	0.968484	-0.152555	NS
	IGLV3.9	Sex_female_male	0.965606	0.996297	0.00533944	NS
	IGLV4.60	Sex_female_male	0.607172	0.994807	0.0594966	NS
	IGLV4.69	Sex_female_male	0.526394	0.994807	-0.0732265	NS
	IGLV5.45	Sex_female_male	0.375832	0.988601	0.102212	NS
	IGLV5.52	Sex_female_male	0.783086	0.994807	-0.0320366	NS
	IGLV6.57	Sex_female_male	0.311709	0.985092	0.116705	NS
	IGLV7.43	Sex_female_male	0.408861	0.994807	0.0953471	NS
	IGLV7.46	Sex_female_male	0.678429	0.994807	-0.0480549	NS
	IGLV8.61	Sex_female_male	0.416429	0.994807	-0.0938215	NS
	INHBC	Sex_female_male	0.435707	0.994807	0.0900076	NS
	ITIH4.2	Sex_female_male	0.83966	0.994807	-0.0236461	NS
	JUP	Sex_female_male	0.00240591	0.145558	-0.349352	NS
	KITLG	Sex_female_male	0.278092	0.985092	0.125095	NS
	KNG1	Sex_female_male	0.630555	0.994807	0.0556827	NS
	KNG1.1	Sex_female_male	0.918104	0.996297	0.0122044	NS
	KRT16	Sex_female_male	0.351317	0.985092	-0.107551	NS
	KRT5	Sex_female_male	0.0226858	0.333859	-0.262395	NS
	KRT78	Sex_female_male	0.01869	0.333859	-0.270786	NS
	LAMA2	Sex_female_male	0.630555	0.994807	-0.0556827	NS
	LAMB1	Sex_female_male	0.747653	0.994807	0.037376	NS
	LAMP1	Sex_female_male	0.420244	0.994807	-0.0930587	NS
	LCAT	Sex_female_male	0.584185	0.994807	0.0633105	NS
	LCP1	Sex_female_male	0.813823	0.994807	-0.02746	NS
	LDHA	Sex_female_male	0.793297	0.994807	-0.0305111	NS
	LDHB	Sex_female_male	0.29611	0.985092	-0.120519	NS
	LGALS1	Sex_female_male	0.93919	0.996297	0.00915332	NS
	LGALS3BP	Sex_female_male	0.00146832	0.145558	0.366133	NS
	LILRA3	Sex_female_male	0.026488	0.333859	0.25553	NS
	LPA	Sex_female_male	0.777995	0.994807	-0.0327994	NS
	LTA4H	Sex_female_male	0.01869	0.333859	-0.270786	NS
	LTF	Sex_female_male	0.290019	0.985092	-0.122044	NS
	MAN1A1	Sex_female_male	0.747653	0.994807	-0.037376	NS
	MAN2A1	Sex_female_male	0.970895	0.996297	-0.00457666	NS
	MASP1.1	Sex_female_male	0.829303	0.994807	-0.0251716	NS
	MEGF8	Sex_female_male	0.891828	0.995491	0.0160183	NS
	MINPP1	Sex_female_male	0.260836	0.985092	0.129672	NS
	MMP2	Sex_female_male	0.602543	0.994807	-0.0602593	NS
	MMRN2	Sex_female_male	0.185693	0.968484	0.152555	NS
	MPO	Sex_female_male	0.992061	1	-0.00152555	NS
	MST1	Sex_female_male	0.0207857	0.333859	-0.266209	NS
	NCAM2	Sex_female_male	0.644767	0.994807	-0.0533944	NS
	NEGR1	Sex_female_male	0.678429	0.994807	0.0480549	NS
	NEO1	Sex_female_male	0.579636	0.994807	-0.0640732	NS
	NOTCH2	Sex_female_male	0.788187	0.994807	0.0312738	NS
	NRP1	Sex_female_male	0.907581	0.996297	-0.01373	NS
	OLFM1	Sex_female_male	0.717697	0.994807	0.0419527	NS
	PCDHGC5	Sex_female_male	0.5527	0.994807	0.0686499	NS
	PCSK9	Sex_female_male	0.881349	0.994807	-0.0175439	NS
	PF4	Sex_female_male	0.722661	0.994807	-0.0411899	NS
	PF4V1	Sex_female_male	0.293054	0.985092	0.121281	NS
	PGD	Sex_female_male	0.593331	0.994807	0.0617849	NS
	PIGR	Sex_female_male	0.824135	0.994807	-0.0259344	NS
	PLA2G7	Sex_female_male	0.566091	0.994807	-0.0663616	NS
	PLTP	Sex_female_male	0.707805	0.994807	-0.0434783	NS
	PLXDC2	Sex_female_male	0.844849	0.994807	-0.0228833	NS
	PLXND1	Sex_female_male	0.678429	0.994807	0.0480549	NS
	PODXL	Sex_female_male	0.557147	0.994807	0.0678871	NS
	POSTN	Sex_female_male	0.76784	0.994807	0.0343249	NS
	PPBP	Sex_female_male	0.772913	0.994807	-0.0335622	NS
	PRG2	Sex_female_male	0.211132	0.985092	-0.144165	NS
	PRKCSH	Sex_female_male	0.368722	0.988601	0.103738	NS
	PROC	Sex_female_male	0.379418	0.989431	-0.101449	NS
	PROCR	Sex_female_male	0.834478	0.994807	-0.0244088	NS
	PROS1	Sex_female_male	0.239001	0.985092	-0.135774	NS
	PROZ	Sex_female_male	0.0190259	0.333859	-0.270023	NS
	PTPRG	Sex_female_male	0.149067	0.858909	-0.166285	NS
	PTPRS	Sex_female_male	0.29611	0.985092	-0.120519	NS
	PVR	Sex_female_male	0.607172	0.994807	-0.0594966	NS
	PZP	Sex_female_male	5.78352e-06	0.00349903	0.521739	OK_sd
	QSOX1	Sex_female_male	0.119801	0.754996	-0.179252	NS
	RAC1	Sex_female_male	0.678429	0.994807	-0.0480549	NS
	RARRES2	Sex_female_male	0.777995	0.994807	0.0327994	NS
	ROBO4	Sex_female_male	0.813823	0.994807	0.02746	NS
	SELENBP1	Sex_female_male	0.597929	0.994807	-0.0610221	NS
	SEMA4B	Sex_female_male	0.00420375	0.181662	-0.329519	NS
	SERPINA10	Sex_female_male	0.955034	0.996297	-0.00686499	NS
	SERPIND1	Sex_female_male	0.654314	0.994807	0.0518688	NS
	SERPINF2	Sex_female_male	0.365199	0.988601	0.1045	NS
	SLC4A1	Sex_female_male	0.351317	0.985092	0.107551	NS
	SNED1	Sex_female_male	0.26937	0.985092	0.127384	NS
	SOD3	Sex_female_male	0.401376	0.994807	0.0968726	NS
	SPARC	Sex_female_male	0.390303	0.992157	-0.0991609	NS
	SRGN	Sex_female_male	0.611818	0.994807	-0.0587338	NS
	SSC5D	Sex_female_male	0.0260399	0.333859	0.256293	NS
	TFPI	Sex_female_male	0.121388	0.757109	-0.17849	NS
	TFRC	Sex_female_male	0.876118	0.994807	0.0183066	NS
	TGFBI	Sex_female_male	0.287006	0.985092	-0.122807	NS
	THBS4	Sex_female_male	0.112111	0.745351	0.183066	NS
	TPM3	Sex_female_male	0.928641	0.996297	-0.0106789	NS
	TRAJ17	Sex_female_male	0.252492	0.985092	0.13196	NS
	TTN	Sex_female_male	0.955034	0.996297	-0.00686499	NS
	TUBB4B	Sex_female_male	0.834478	0.994807	-0.0244088	NS
	VASN	Sex_female_male	0.107687	0.732027	-0.185355	NS
	VCAM1	Sex_female_male	0.803543	0.994807	-0.0289855	NS
	VNN1	Sex_female_male	0.203957	0.979317	0.146453	NS
	VTN	Sex_female_male	0.435707	0.994807	-0.0900076	NS
	Ig.like	Sex_female_male	0.484016	0.994807	-0.0808543	NS
	C3_C5.convertase	Sex_female_male	0.539467	0.994807	-0.0709382	NS
	Ig.like.1	Sex_female_male	0.447517	0.994807	-0.0877193	NS
	LRP1	Creatinine_mg_dL	0.601488	0.742088	0.0520605	NS
	IGLC2	Creatinine_mg_dL	0.835863	0.900141	0.0206649	NS
	ALB	Creatinine_mg_dL	0.00696114	0.0311962	-0.264388	C: disease_numeric, eGFR_CKD_EPI_2009, CRP_Plasma_mg_L, Hemoglobin_g_dL, Hematokrit_per, Platelets, ANCA_ELISA_BERLIN
	KLKB1	Creatinine_mg_dL	0.254386	0.419355	-0.113325	NS
	LEFTY2_LEFTY2_LEFTY1	Creatinine_mg_dL	0.178628	0.335494	-0.133561	NS
	CD5L	Creatinine_mg_dL	0.0334296	0.102011	-0.20979	NS
	CHL1	Creatinine_mg_dL	0.836164	0.900141	-0.0206265	NS
	ENG	Creatinine_mg_dL	0.492818	0.652418	-0.0683321	NS
	ENPP2	Creatinine_mg_dL	0.0180661	0.0631792	-0.232592	C: Leukocytes, Neutrophils
	IGF1	Creatinine_mg_dL	0.965704	0.976707	-0.00428895	NS
	IGHA2	Creatinine_mg_dL	0.125739	0.259631	0.151843	NS
	IGHM	Creatinine_mg_dL	0.244062	0.417112	-0.115807	NS
	IGHV2.70D_IGHV2.70	Creatinine_mg_dL	0.325948	0.500504	-0.0977506	NS
	IGHV3.30_IGHV3.30.5	Creatinine_mg_dL	0.025433	0.0809841	-0.220175	AD
	IGHV3.38.3	Creatinine_mg_dL	0.0242846	0.0781498	-0.221888	C: Hemoglobin_g_dL, Hematokrit_per, Neutrophils, ANCA_ELISA_BERLIN
	IGHV3OR16.9	Creatinine_mg_dL	0.0311952	0.097284	-0.212459	C: Neutrophils
	IGKV6D.21	Creatinine_mg_dL	0.617829	0.758188	-0.0497375	NS
	KRTDAP	Creatinine_mg_dL	0.0663028	0.169971	0.181651	NS
	SHBG	Creatinine_mg_dL	0.285454	0.454473	-0.106246	NS
	IGHG1	Creatinine_mg_dL	0.602256	0.742088	-0.0519506	NS
	IGHG2	Creatinine_mg_dL	0.49876	0.654319	0.0673985	NS
	IGHV3.7	Creatinine_mg_dL	0.0649293	0.167158	-0.182563	NS
	IGKC	Creatinine_mg_dL	0.82414	0.898487	-0.0221641	NS
	IGKV1D.8	Creatinine_mg_dL	0.765355	0.872014	0.0297645	NS
	IGKV2.24	Creatinine_mg_dL	0.816688	0.898357	-0.0231197	NS
	IGKV2D.28	Creatinine_mg_dL	0.485876	0.647204	-0.0694304	NS
	IGKV2D.29	Creatinine_mg_dL	0.628633	0.765952	-0.0482163	NS
	IGKV4.1	Creatinine_mg_dL	0.120549	0.25236	-0.153935	NS
	IGLC6	Creatinine_mg_dL	0.651349	0.784992	0.0450532	NS
	IGLL5	Creatinine_mg_dL	0.626794	0.765952	-0.0484744	NS
	IGLV2.11	Creatinine_mg_dL	0.68655	0.812843	-0.040237	NS
	IGLV2.8	Creatinine_mg_dL	0.0338387	0.102011	-0.209318	NS
	IGLV3.1	Creatinine_mg_dL	0.151981	0.297568	0.142172	NS
	IGLV9.49	Creatinine_mg_dL	0.828129	0.898487	0.0216534	NS
	JCHAIN	Creatinine_mg_dL	0.183156	0.338867	-0.132194	NS
	KIAA1958	Creatinine_mg_dL	0.462464	0.624715	0.0731977	NS
	PLG	Creatinine_mg_dL	0.11137	0.239781	-0.157812	NS
	FGG	Creatinine_mg_dL	0.527543	0.681973	0.0629558	NS
	KRT81_KRT86_KRT83_KRT81	Creatinine_mg_dL	0.00684767	0.0311175	-0.264904	C: disease_numeric
	IGHD	Creatinine_mg_dL	0.0575073	0.150673	0.18778	NS
	APOF	Creatinine_mg_dL	0.956885	0.974605	0.00539276	NS
	CRISP3	Creatinine_mg_dL	0.00445824	0.0222912	-0.278051	C: eGFR_CKD_EPI_2009, eGFR
	C1QB	Creatinine_mg_dL	0.266939	0.435305	0.110398	NS
	C1S	Creatinine_mg_dL	0.0895569	0.208432	0.168142	NS
	CFI	Creatinine_mg_dL	0.540139	0.691016	0.0610502	NS
	IGLV1.47	Creatinine_mg_dL	0.247501	0.418288	-0.114972	NS
	IGLV3.10	Creatinine_mg_dL	0.941542	0.967165	0.00731482	NS
	IGLV3.16	Creatinine_mg_dL	0.277368	0.446296	0.108036	NS
	IGLV3.27	Creatinine_mg_dL	0.0924178	0.211689	-0.166681	NS
	ANGPTL3	Creatinine_mg_dL	0.553289	0.703234	0.0590842	NS
	CFHR2	Creatinine_mg_dL	5.25381e-06	7.22398e-05	0.431822	C: eGFR_CKD_EPI_2009
	CHGA	Creatinine_mg_dL	1.24845e-14	1.07902e-12	0.668202	C: eGFR
	CHI3L1	Creatinine_mg_dL	0.00100768	0.00655534	0.319381	C: disease_numeric, Age_years, eGFR_CKD_EPI_2009, CRP_Plasma_mg_L, Hemoglobin_g_dL, Hematokrit_per
	CHIT1	Creatinine_mg_dL	0.531737	0.683017	0.0623188	NS
	COL18A1	Creatinine_mg_dL	2.43776e-20	7.37423e-18	0.756535	OK_sd
	CRP	Creatinine_mg_dL	0.000432264	0.00322864	0.340524	C: disease_numeric
	CSF1	Creatinine_mg_dL	5.58164e-11	1.87605e-09	0.589744	OK_sd
	CTSG	Creatinine_mg_dL	0.0712967	0.179727	0.178461	NS
	DDT	Creatinine_mg_dL	0.168951	0.322124	0.136571	NS
	ERN1	Creatinine_mg_dL	0.0335909	0.102011	0.209604	NS
	GUCA2A	Creatinine_mg_dL	1.64443e-21	9.94881e-19	0.770994	OK_sd
	IGHV3.74	Creatinine_mg_dL	0.300898	0.471615	-0.102918	NS
	LBP	Creatinine_mg_dL	0.000269713	0.00206553	0.351688	C: disease_numeric, Hemoglobin_g_dL, Hematokrit_per
	LCN2	Creatinine_mg_dL	4.66011e-14	3.13263e-12	0.657302	OK_sd
	LRG1	Creatinine_mg_dL	4.92622e-06	7.0961e-05	0.432975	AD
	NPC2	Creatinine_mg_dL	5.06396e-13	2.55308e-11	0.636346	C: eGFR_CKD_EPI_2009, ENT_involved_YES1
	OIT3	Creatinine_mg_dL	0.367967	0.541655	0.0896231	NS
	RAC2	Creatinine_mg_dL	0.0446885	0.126339	0.198264	NS
	S100A8	Creatinine_mg_dL	2.52999e-07	4.82462e-06	0.482037	OK_sd
	SAA1	Creatinine_mg_dL	0.00285063	0.0156785	0.291121	C: disease_numeric, Hemoglobin_g_dL, Hematokrit_per
	SAA2	Creatinine_mg_dL	0.00149335	0.00930634	0.309013	C: disease_numeric, Hemoglobin_g_dL, Hematokrit_per
	SERPINA3	Creatinine_mg_dL	0.000440607	0.00325082	0.340062	C: disease_numeric, Hematokrit_per
	VWF	Creatinine_mg_dL	0.0132021	0.0499206	0.243476	C: disease_numeric, CRP_Plasma_mg_L, Hemoglobin_g_dL, Hematokrit_per, Leukocytes, Neutrophils
	ADAMDEC1	Creatinine_mg_dL	0.00900167	0.0370477	0.256184	C: ENT_involved_YES1
	CD248	Creatinine_mg_dL	0.0341845	0.102384	0.208923	NS
	INHBE	Creatinine_mg_dL	0.140237	0.280011	-0.146329	NS
	PCOLCE	Creatinine_mg_dL	1.92663e-06	3.1503e-05	0.449329	C: eGFR_CKD_EPI_2009, eGFR
	B2M	Creatinine_mg_dL	2.00165e-13	1.10091e-11	0.644693	OK_sd
	CCL18	Creatinine_mg_dL	1.27315e-05	0.00016047	0.415523	C: disease_numeric, eGFR_CKD_EPI_2009, Hemoglobin_g_dL, Hematokrit_per
	HP	Creatinine_mg_dL	0.000709713	0.00493536	0.328321	C: disease_numeric, Hemoglobin_g_dL, Hematokrit_per, Leukocytes, Neutrophils
	IGFBP6	Creatinine_mg_dL	2.91535e-19	5.87928e-17	0.742273	OK_sd
	IL6ST	Creatinine_mg_dL	0.165569	0.32003	0.137653	NS
	MYH9	Creatinine_mg_dL	0.87857	0.929257	-0.0152392	NS
	ORM1	Creatinine_mg_dL	9.4577e-06	0.000121743	0.421091	C: disease_numeric
	PRTN3	Creatinine_mg_dL	0.0644875	0.166731	0.18286	NS
	RNASE1	Creatinine_mg_dL	1.91735e-08	4.29629e-07	0.519221	OK_sd
	S100A9	Creatinine_mg_dL	0.000181154	0.00150134	0.360799	OK_sd
	SERPINB1	Creatinine_mg_dL	0.0145674	0.0540693	0.24011	C: disease_numeric
	SFTPB	Creatinine_mg_dL	3.58571e-05	0.000367687	0.395313	C: disease_numeric, eGFR_CKD_EPI_2009, ENT_involved_YES1
	ZYX	Creatinine_mg_dL	0.0138113	0.0518996	0.241938	C: disease_numeric, Hemoglobin_g_dL, Hematokrit_per, Leukocytes, Neutrophils
	AMBP	Creatinine_mg_dL	1.17441e-17	1.7763e-15	0.719143	C: eGFR_CKD_EPI_2009, eGFR
	APCS	Creatinine_mg_dL	0.0232154	0.0759206	0.223547	C: disease_numeric, CRP_Plasma_mg_L, Leukocytes
	APOE	Creatinine_mg_dL	0.406145	0.570939	-0.0827201	NS
	C1R	Creatinine_mg_dL	0.395565	0.564426	0.0845927	NS
	FGA	Creatinine_mg_dL	0.370566	0.544156	0.0891398	NS
	FGB	Creatinine_mg_dL	0.158312	0.30797	0.140031	NS
	GGT1	Creatinine_mg_dL	0.894922	0.941613	0.0131744	NS
	LYZ	Creatinine_mg_dL	1.20969e-06	2.03295e-05	0.457133	OK_sd
	PRG4	Creatinine_mg_dL	0.00199841	0.0117323	-0.301088	OK_sd
	RBP4	Creatinine_mg_dL	7.30321e-05	0.00067976	0.380629	OK_sd
	REG1A	Creatinine_mg_dL	4.85547e-07	8.63988e-06	0.471899	OK_sd
	SERPINF1	Creatinine_mg_dL	2.53858e-05	0.000274258	0.4022	AD
	SOD1	Creatinine_mg_dL	0.252238	0.418513	0.113836	NS
	TPI1	Creatinine_mg_dL	0.819941	0.898487	0.0227023	NS
	PTPRF	Creatinine_mg_dL	0.0584498	0.152423	0.187088	NS
	ALB.1	Creatinine_mg_dL	0.0101523	0.0406763	-0.252257	C: disease_numeric, CRP_Plasma_mg_L, Hemoglobin_g_dL, Hematokrit_per, ANCA_ELISA_BERLIN
	APOH	Creatinine_mg_dL	0.230833	0.402461	0.119097	NS
	BLVRB	Creatinine_mg_dL	0.83019	0.898506	-0.0213898	NS
	C4A	Creatinine_mg_dL	0.56547	0.71571	0.057283	NS
	CA1	Creatinine_mg_dL	0.724747	0.841597	-0.0351133	NS
	COL15A1	Creatinine_mg_dL	0.304021	0.475278	0.102259	NS
	MGP	Creatinine_mg_dL	0.147851	0.29232	0.143606	NS
	OSMR	Creatinine_mg_dL	0.932214	0.964085	0.00848454	NS
	PRDX2	Creatinine_mg_dL	0.0229012	0.0753002	-0.224047	C: disease_numeric, Hemoglobin_g_dL, Hematokrit_per, ANCA_ELISA_BERLIN
	SERPINA7	Creatinine_mg_dL	0.717034	0.835849	-0.0361403	NS
	ITGB1	Creatinine_mg_dL	0.0121248	0.0464273	-0.246354	C: disease_numeric, CRP_Plasma_mg_L, Hemoglobin_g_dL, Hematokrit_per, ANCA_ELISA_BERLIN
	AZGP1	Creatinine_mg_dL	3.84349e-12	1.66094e-10	0.617191	C: eGFR_CKD_EPI_2009, eGFR
	B2M.1	Creatinine_mg_dL	1.91534e-14	1.44847e-12	0.66471	OK_sd
	CDH1	Creatinine_mg_dL	2.48055e-05	0.000274258	0.402656	AD
	FBLN5	Creatinine_mg_dL	7.88652e-06	0.000103725	0.424446	OK_sd
	FGG.1	Creatinine_mg_dL	0.00400258	0.0208755	0.281258	C: disease_numeric
	HP.1	Creatinine_mg_dL	0.00950962	0.0386129	0.254399	C: disease_numeric, Hemoglobin_g_dL, Hematokrit_per, Leukocytes, Neutrophils, Platelets
	IGFBP2	Creatinine_mg_dL	4.37515e-17	5.29394e-15	0.710312	OK_sd
	LOX	Creatinine_mg_dL	1.1439e-11	4.32537e-10	0.606318	OK_sd
	SERPING1	Creatinine_mg_dL	0.0281341	0.0886516	0.216391	C: disease_numeric, Hemoglobin_g_dL, Hematokrit_per
	C7	Creatinine_mg_dL	0.0200095	0.0679664	0.228945	AD
	CD14	Creatinine_mg_dL	0.100513	0.225225	0.162733	NS
	CLIC1	Creatinine_mg_dL	0.0981734	0.222453	0.163848	NS
	FGL1	Creatinine_mg_dL	0.10824	0.238129	0.159191	NS
	GOLM1	Creatinine_mg_dL	9.33041e-05	0.000842522	0.375406	AD
	ITIH4	Creatinine_mg_dL	0.0420809	0.120659	0.200696	NS
	MYL12A_MYL12B_MYL12A	Creatinine_mg_dL	0.342372	0.517838	0.0944996	NS
	PTGDS	Creatinine_mg_dL	1.43846e-13	8.70267e-12	0.647603	OK_sd
	APOC4	Creatinine_mg_dL	0.50048	0.654319	-0.0671294	NS
	CD93	Creatinine_mg_dL	2.06981e-11	7.36607e-10	0.600227	C: eGFR_CKD_EPI_2009, eGFR
	COL6A3	Creatinine_mg_dL	0.077902	0.190813	0.174507	NS
	GP1BA	Creatinine_mg_dL	0.122844	0.254522	0.153002	NS
	ITLN1	Creatinine_mg_dL	0.0560151	0.148637	0.188895	NS
	LYVE1	Creatinine_mg_dL	7.02433e-06	9.44382e-05	0.426566	C: eGFR_CKD_EPI_2009, eGFR
	MASP2	Creatinine_mg_dL	4.75362e-06	7.01449e-05	0.433612	C: ENT_involved_YES1
	MYOC	Creatinine_mg_dL	0.0338914	0.102011	0.209258	NS
	PEBP4	Creatinine_mg_dL	2.31828e-07	4.6752e-06	0.483371	C: eGFR_CKD_EPI_2009, eGFR
	PRSS2	Creatinine_mg_dL	0.928801	0.962199	-0.00891288	NS
	SERPINA11	Creatinine_mg_dL	0.183138	0.338867	-0.132199	NS
	ST3GAL6	Creatinine_mg_dL	0.581516	0.728399	-0.0549381	NS
	AHSG	Creatinine_mg_dL	1.82574e-08	4.24836e-07	-0.519885	C: disease_numeric, eGFR_CKD_EPI_2009, eGFR
	ANTXR2	Creatinine_mg_dL	0.00567796	0.0268372	-0.27072	C: disease_numeric
	APOA2	Creatinine_mg_dL	3.02927e-06	4.69925e-05	-0.441551	C: disease_numeric, eGFR_CKD_EPI_2009, Hematokrit_per
	ARF3_ARF3_ARF1	Creatinine_mg_dL	0.941936	0.967165	0.0072654	NS
	CNDP1	Creatinine_mg_dL	2.189e-07	4.56671e-06	-0.484245	C: eGFR_CKD_EPI_2009, Hematokrit_per
	HGFAC	Creatinine_mg_dL	0.000205289	0.001656	-0.357965	C: disease_numeric, Hemoglobin_g_dL, Hematokrit_per
	ITIH2	Creatinine_mg_dL	2.53647e-05	0.000274258	-0.402216	OK_sd
	PHOX2B	Creatinine_mg_dL	0.00180598	0.010818	-0.303867	C: disease_numeric, Hemoglobin_g_dL, Hematokrit_per
	PON1	Creatinine_mg_dL	5.0704e-06	7.13393e-05	-0.432459	C: eGFR_CKD_EPI_2009, Hematokrit_per
	PON3	Creatinine_mg_dL	0.0782734	0.190949	-0.174293	NS
	TF	Creatinine_mg_dL	4.75523e-07	8.63988e-06	-0.472229	C: disease_numeric, eGFR_CKD_EPI_2009, eGFR
	A2M	Creatinine_mg_dL	0.121032	0.252497	-0.153738	NS
	ADAMTS13	Creatinine_mg_dL	0.0379768	0.111534	-0.204793	NS
	ADIPOQ	Creatinine_mg_dL	0.987262	0.98894	-0.00159257	NS
	AFM	Creatinine_mg_dL	4.75135e-08	1.02663e-06	-0.506639	OK_sd
	ALB.2	Creatinine_mg_dL	0.250812	0.418288	0.114176	NS
	ALB.3	Creatinine_mg_dL	0.000131964	0.00112448	-0.367861	C: disease_numeric, Hematokrit_per
	APOA1	Creatinine_mg_dL	1.50383e-05	0.000185677	-0.412359	OK_sd
	APOM	Creatinine_mg_dL	0.00150747	0.00930634	-0.30876	C: disease_numeric, CRP_Plasma_mg_L, Hemoglobin_g_dL, Hematokrit_per, Leukocytes, Neutrophils, Platelets, ANCA_ELISA_BERLIN
	APOM.1	Creatinine_mg_dL	0.00329568	0.0177893	-0.286948	C: Platelets
	ATRN	Creatinine_mg_dL	0.00948244	0.0386129	-0.254492	C: ANCA_ELISA_BERLIN
	BCHE	Creatinine_mg_dL	2.33005e-05	0.000271093	-0.403886	C: disease_numeric, Hemoglobin_g_dL, Hematokrit_per
	C8B	Creatinine_mg_dL	0.0927231	0.211689	-0.166528	NS
	CDH13	Creatinine_mg_dL	0.422308	0.583325	0.0799139	NS
	CETP	Creatinine_mg_dL	0.00442805	0.0222912	-0.278254	AD
	CFP	Creatinine_mg_dL	0.250102	0.418288	-0.114346	NS
	CILP	Creatinine_mg_dL	0.683027	0.811849	0.0407148	NS
	CLEC3B	Creatinine_mg_dL	0.00475734	0.0233999	-0.276102	C: disease_numeric, Hemoglobin_g_dL, Hematokrit_per, Platelets
	CNTN1	Creatinine_mg_dL	0.012707	0.0483506	-0.244772	C: disease_numeric, CRP_Plasma_mg_L, Hemoglobin_g_dL, Hematokrit_per, Platelets, ANCA_ELISA_BERLIN
	COLEC10	Creatinine_mg_dL	0.748636	0.862714	-0.0319557	NS
	COLEC11	Creatinine_mg_dL	0.377711	0.550012	-0.0878218	NS
	COMP	Creatinine_mg_dL	0.636758	0.772022	-0.0470796	NS
	CRTAC1	Creatinine_mg_dL	0.0438919	0.12467	-0.198994	NS
	DPEP2	Creatinine_mg_dL	0.0738369	0.184592	-0.176907	NS
	DPP4	Creatinine_mg_dL	0.531303	0.683017	-0.0623847	NS
	EGFR	Creatinine_mg_dL	0.0519942	0.140431	-0.192025	NS
	F12	Creatinine_mg_dL	0.0107558	0.042531	-0.250351	C: Hemoglobin_g_dL, Hematokrit_per
	F13A1	Creatinine_mg_dL	0.0347331	0.103515	-0.208302	NS
[truncated: 8,892 more rows]
