# Supplementary material for: Towards a proteomic plasma biomarker panel for diagnosing vasculitis remission
Source: Nat Commun. 2026 Jul 21;17:6825. doi: 10.1038/s41467-026-75755-6 (PMC13389191; doi:10.1038/s41467-026-75755-6)
Supplement: Supplementary file 6 — Supplementary Data 4. [file 41467_2026_75755_MOESM6_ESM.xlsx]

## Sheet: Legend
Supplementary Data 4 PRM Peptide sequences and assay parameter
Supp Data 4A. PRM Peptide sequences and assay parameter for 21-protein panel and controls.
Supp Data 4B. PRM Peptide sequences and assay parameter for 7-protein panel and controls.
panel peptides, loading controla and postive control peptides are annotated in each table
tables contains parameters used for PRM aquistion

## Sheet: Supplementary Data 4A
Supplementary Data 4A PRM Peptide sequences and assay parameter for 21-protein panel and controls.
Exp Group	Gene	Sequence	Isotope	Precursor (m/z)	Precursor Charge (z)	Collision Energies (%)	Maximum Injection Time (ms)	Peptide ID
21-Panel	AHSG	CNLLAEK	H	428.228	2	31	250	AHSG_003
21-Panel	AHSG	CNLLAEK	L	424.221	2	31	10	AHSG_003
21-Panel	AHSG	EHAVEGDCDFQLLK	H	556.931	3	29	250	AHSG_004
21-Panel	AHSG	EHAVEGDCDFQLLK	L	554.259	3	29	10	AHSG_004
21-Panel	AHSG	FSVVYAK	H	411.236	2	27	20	AHSG_001
21-Panel	AHSG	FSVVYAK	L	407.229	2	27	10	AHSG_001
21-Panel	AHSG	HTLNQIDEVK	H	602.824	2	27	100	AHSG_002
21-Panel	AHSG	HTLNQIDEVK	L	598.817	2	27	10	AHSG_002
21-Panel	APMAP	IYFTDSSSK	H	528.26	2	27	20	APMAP_008
21-Panel	APMAP	IYFTDSSSK	L	524.253	2	27	60	APMAP_008
21-Panel	APMAP	LEN(de)GEIETIAR	H	628.324	2	29	20	APMAP_006
21-Panel	APMAP	LEN(de)GEIETIAR	L	623.32	2	29	60	APMAP_006
21-Panel	APMAP	LENGEIETIAR	H	627.832	2	29	20	APMAP_006
21-Panel	APMAP	LENGEIETIAR	L	622.828	2	29	60	APMAP_006
21-Panel	APMAP	LLEYDTVTR	H	560.3	2	35	20	APMAP_007
21-Panel	APMAP	LLEYDTVTR	L	555.295	2	35	200	APMAP_007
21-Panel	APMAP	LLLSSETPIEGK	H	647.871	2	29	10	APMAP_005
21-Panel	APMAP	LLLSSETPIEGK	L	643.864	2	29	60	APMAP_005
21-Panel	B2M	HPAENGK	H	380.695	2	29	250	B2M_012
21-Panel	B2M	HPAENGK	L	376.688	2	29	250	B2M_012
21-Panel	B2M	SGFHPSDIEVDLLK	H	782.909	2	29	120	B2M_011
21-Panel	B2M	SGFHPSDIEVDLLK	L	778.901	2	29	100	B2M_011
21-Panel	B2M	VEHSDLSFSK	H	386.196	3	29	200	B2M_010
21-Panel	B2M	VEHSDLSFSK	L	383.524	3	29	100	B2M_010
21-Panel	B2M	VNHVTLSQPK	H	377.552	3	29	200	B2M_009
21-Panel	B2M	VNHVTLSQPK	L	374.88	3	29	200	B2M_009
21-Panel	C9	ALPTTYEK	H	465.755	2	27	200	C9_079
21-Panel	C9	ALPTTYEK	L	461.748	2	27	120	C9_079
21-Panel	C9	ISEGLPALEFPNEK	H	776.411	2	27	10	C9_078
21-Panel	C9	ISEGLPALEFPNEK	L	772.404	2	27	60	C9_078
21-Panel	C9	LSPIYNLVPVK	H	625.884	2	27	10	C9_075
21-Panel	C9	LSPIYNLVPVK	L	621.876	2	27	10	C9_075
21-Panel	C9	TSNFNAAISLK	H	587.321	2	27	20	C9_077
21-Panel	C9	TSNFNAAISLK	L	583.314	2	27	10	C9_077
21-Panel	C9	VVEESELAR	H	521.276	2	27	20	C9_076
21-Panel	C9	VVEESELAR	L	516.272	2	27	10	C9_076
21-Panel	CDH2	DVHEGQPLLNVK	H	452.917	3	27	10	CDH2_015
21-Panel	CDH2	DVHEGQPLLNVK	L	450.245	3	27	200	CDH2_015
21-Panel	CDH2	IDPVN(de)GQITTIAVLDR	H	868.477	2	29	120	CDH2_016
21-Panel	CDH2	IDPVN(de)GQITTIAVLDR	L	863.473	2	29	200	CDH2_016
21-Panel	CDH2	LN(de)GDFAQLNLK	H	621.334	2	27	20	CDH2_013
21-Panel	CDH2	LN(de)GDFAQLNLK	L	617.327	2	27	200	CDH2_013
21-Panel	CDH2	LNGDFAQLNLK	H	620.842	2	27	20	CDH2_013
21-Panel	CDH2	LNGDFAQLNLK	L	616.835	2	27	200	CDH2_013
21-Panel	CDH2	LSDPANWLK	H	526.287	2	29	10	CDH2_014
21-Panel	CDH2	LSDPANWLK	L	522.28	2	29	200	CDH2_014
21-Panel	CLEC3B	CFLAFTQTK	H	562.288	2	29	60	CLEC3B_018
21-Panel	CLEC3B	CFLAFTQTK	L	558.281	2	29	100	CLEC3B_018
21-Panel	CLEC3B	EQQALQTVCLK	H	663.352	2	27	250	CLEC3B_019
21-Panel	CLEC3B	EQQALQTVCLK	L	659.345	2	27	250	CLEC3B_019
21-Panel	CLEC3B	LDTLAQEVALLK	H	661.394	2	27	10	CLEC3B_020
21-Panel	CLEC3B	LDTLAQEVALLK	L	657.387	2	27	60	CLEC3B_020
21-Panel	CLEC3B	TFHEASEDCISR	H	487.882	3	33	250	CLEC3B_017
21-Panel	CLEC3B	TFHEASEDCISR	L	484.546	3	33	250	CLEC3B_017
21-Panel	COMP	DTDLDGFPDEK	H	630.279	2	27	20	COMP_023
21-Panel	COMP	DTDLDGFPDEK	L	626.272	2	27	100	COMP_023
21-Panel	COMP	LVPNPGQEDADR	H	660.824	2	31	10	COMP_021
21-Panel	COMP	LVPNPGQEDADR	L	655.82	2	31	200	COMP_021
21-Panel	COMP	QM(ox)EQTYWQANPFR	H	862.89	2	29	60	COMP_022
21-Panel	COMP	QM(ox)EQTYWQANPFR	L	857.886	2	29	200	COMP_022
21-Panel	COMP	SCVCAVGWAGNGLICGR	H	923.923	2	29	250	COMP_024
21-Panel	COMP	SCVCAVGWAGNGLICGR	L	918.919	2	29	250	COMP_024
21-Panel	F9	FGSGYVSGWGR	H	591.782	2	27	10	F9_028
21-Panel	F9	FGSGYVSGWGR	L	586.778	2	27	30	F9_028
21-Panel	F9	SALVLQYLR	H	536.823	2	27	30	F9_027
21-Panel	F9	SALVLQYLR	L	531.819	2	27	60	F9_027
21-Panel	F9	SCEPAVPFPCGR	H	693.812	2	27	250	F9_025
21-Panel	F9	SCEPAVPFPCGR	L	688.808	2	27	50	F9_025
21-Panel	F9	VVCSCTEGYR	H	620.77	2	35	250	F9_026
21-Panel	F9	VVCSCTEGYR	L	615.766	2	35	250	F9_026
21-Panel	H6PD	DAHSVLLSHIFHGR	H	400.466	4	27	200	H6PD_033
21-Panel	H6PD	DAHSVLLSHIFHGR	L	397.964	4	27	200	H6PD_033
21-Panel	H6PD	DIEAQLQHAGLR	H	680.864	2	35	60	H6PD_032
21-Panel	H6PD	DIEAQLQHAGLR	L	675.86	2	35	200	H6PD_032
21-Panel	H6PD	LFGSPLSDYYAYSPVR	H	922.958	2	27	60	H6PD_031
21-Panel	H6PD	LFGSPLSDYYAYSPVR	L	917.954	2	27	200	H6PD_031
21-Panel	H6PD	LQVFQALR	H	492.797	2	29	10	H6PD_030
21-Panel	H6PD	LQVFQALR	L	487.793	2	29	100	H6PD_030
21-Panel	H6PD	MSLSLPLINR	H	577.336	2	27	10	H6PD_029
21-Panel	H6PD	MSLSLPLINR	L	572.331	2	27	100	H6PD_029
21-Panel	HSPA8	DAGTIAGLNVLR	H	605.345	2	29	20	HSPA8_080
21-Panel	HSPA8	DAGTIAGLNVLR	L	600.341	2	29	60	HSPA8_080
21-Panel	HSPA8	IINEPTAAAIAYGLDK	H	834.458	2	29	200	HSPA8_082
21-Panel	HSPA8	IINEPTAAAIAYGLDK	L	830.451	2	29	200	HSPA8_082
21-Panel	HSPA8	RFDDAVVQSDMK	H	473.566	3	27	250	HSPA8_083
21-Panel	HSPA8	RFDDAVVQSDMK	H	631.794	2	31	250	HSPA8_083
21-Panel	HSPA8	RFDDAVVQSDMK	L	470.894	3	27	250	HSPA8_083
21-Panel	HSPA8	RFDDAVVQSDMK	L	627.787	2	31	250	HSPA8_083
21-Panel	HSPA8	SFYPEEVSSMVLTK	H	812.905	2	29	60	HSPA8_081
21-Panel	HSPA8	SFYPEEVSSMVLTK	L	808.898	2	29	200	HSPA8_081
21-Panel	HSPA8	SQIHDIVLVGGSTR	H	497.943	3	29	60	HSPA8_084
21-Panel	HSPA8	SQIHDIVLVGGSTR	L	494.607	3	29	200	HSPA8_084
21-Panel	IGFBP3	EMEDTLNHLK	H	619.302	2	35	200	IGFBP3_094
21-Panel	IGFBP3	EMEDTLNHLK	L	615.295	2	35	200	IGFBP3_094
21-Panel	IGFBP3	FHPLHSK	H	437.245	2	27	250	IGFBP3_095
21-Panel	IGFBP3	FHPLHSK	L	433.238	2	27	250	IGFBP3_095
21-Panel	IGFBP3	FLNVLSPR	H	478.284	2	27	10	IGFBP3_093
21-Panel	IGFBP3	FLNVLSPR	L	473.279	2	27	30	IGFBP3_093
21-Panel	IGFBP3	SAGSVESPSVSSTHR	H	499.91	3	29	250	IGFBP3_096
21-Panel	IGFBP3	SAGSVESPSVSSTHR	L	496.574	3	29	250	IGFBP3_096
21-Panel	IGHV1-24	GLEWM(ox)GGFDPEDGETIYAQK	H	1134.01	2	29	250	IGHV1-24_034
21-Panel	IGHV1-24	GLEWM(ox)GGFDPEDGETIYAQK	L	1130	2	29	250	IGHV1-24_034
21-Panel	IGHV1-24	THAQVQLVQSGAEVK	H	534.961	3	31	60	IGHV1-24_035
21-Panel	IGHV1-24	THAQVQLVQSGAEVK	L	532.29	3	31	200	IGHV1-24_035
21-Panel	IGHV1-24	VSGYTLTELSM(ox)HWVR	H	602.302	3	31	250	IGHV1-24_036
21-Panel	IGHV1-24	VSGYTLTELSM(ox)HWVR	L	598.966	3	31	250	IGHV1-24_036
21-Panel	IGHV1-24	VSGYTLTELSMHWVR	H	596.971	3	33	250	IGHV1-24_036
21-Panel	IGHV1-24	VSGYTLTELSMHWVR	L	593.635	3	33	250	IGHV1-24_036
21-Panel	ITIH4	ETLFSVMPGLK	H	615.338	2	27	20	ITIH4_104
21-Panel	ITIH4	ETLFSVMPGLK	L	611.331	2	27	10	ITIH4_104
21-Panel	ITIH4	FAHTVVTSR	H	514.282	2	29	250	ITIH4_107
21-Panel	ITIH4	FAHTVVTSR	L	509.277	2	29	250	ITIH4_107
21-Panel	ITIH4	ILDDLSPR	H	469.763	2	27	10	ITIH4_108
21-Panel	ITIH4	ILDDLSPR	L	464.759	2	27	10	ITIH4_108
21-Panel	ITIH4	LGVYELLLK	H	528.333	2	27	10	ITIH4_106
21-Panel	ITIH4	LGVYELLLK	L	524.326	2	27	10	ITIH4_106
21-Panel	ITIH4	NVHSGSTFFK	H	566.287	2	27	120	ITIH4_103
21-Panel	ITIH4	NVHSGSTFFK	L	562.28	2	27	200	ITIH4_103
21-Panel	ITIH4	TGLLLLSDPDK	H	590.339	2	31	20	ITIH4_105
21-Panel	ITIH4	TGLLLLSDPDK	L	586.332	2	31	10	ITIH4_105
21-Panel	KRT2	GFSSGSAVVSGGSR	H	632.811	2	35	20	KRT2_086
21-Panel	KRT2	GFSSGSAVVSGGSR	L	627.807	2	35	100	KRT2_086
21-Panel	KRT2	TAAENDFVTLK	H	608.819	2	27	10	KRT2_087
21-Panel	KRT2	TAAENDFVTLK	L	604.812	2	27	200	KRT2_087
21-Panel	KRT2	VDLLNQEIEFLK	H	734.91	2	27	60	KRT2_085
21-Panel	KRT2	VDLLNQEIEFLK	L	730.903	2	27	200	KRT2_085
21-Panel	KRT6B	ATGGGLSSVGGGSSTIK	H	722.38	2	29	60	KRT6B_037
21-Panel	KRT6B	ATGGGLSSVGGGSSTIK		718.373	2L	29	200	KRT6B_037
21-Panel	KRT6B	QLDNIVGER	H	527.282	2	27	60	KRT6B_038
21-Panel	KRT6B	QLDNIVGER	L	522.278	2	27	200	KRT6B_038
21-Panel	KRT78	IEIDPQFQVVR	H	677.374	2	31	20	KRT78_040
21-Panel	KRT78	IEIDPQFQVVR	L	672.37	2	31	200	KRT78_040
21-Panel	KRT78	TLNNQFASFIDK	H	703.364	2	27	20	KRT78_039
21-Panel	KRT78	TLNNQFASFIDK	L	699.357	2	27	200	KRT78_039
21-Panel	KRT78	YLDFSSIITEVR	H	726.884	2	27	60	KRT78_041
21-Panel	KRT78	YLDFSSIITEVR	L	721.88	2	27	200	KRT78_041
21-Panel	LRG1	ALGHLDLSGNR	H	388.212	3	27	10	LRG1_042
21-Panel	LRG1	ALGHLDLSGNR	L	384.875	3	27	30	LRG1_042
21-Panel	LRG1	DLLLPQPDLR	H	595.344	2	29	10	LRG1_044
21-Panel	LRG1	DLLLPQPDLR	L	590.34	2	29	10	LRG1_044
21-Panel	LRG1	GQTLLAVAK	H	454.786	2	27	20	LRG1_045
21-Panel	LRG1	GQTLLAVAK	L	450.779	2	27	60	LRG1_045
21-Panel	LRG1	VAAGAFQGLR	H	500.284	2	29	10	LRG1_043
21-Panel	LRG1	VAAGAFQGLR	L	495.28	2	29	10	LRG1_043
21-Panel	MCAM	EETGQVLER	H	535.771	2	27	200	MCAM_049
21-Panel	MCAM	EETGQVLER	L	530.767	2	27	200	MCAM_049
21-Panel	MCAM	EPEEVATCVGR	H	628.794	2	27	100	MCAM_048
21-Panel	MCAM	EPEEVATCVGR	L	623.79	2	27	200	MCAM_048
21-Panel	MCAM	EVTVPVFYPTEK	H	708.879	2	33	60	MCAM_047
21-Panel	MCAM	EVTVPVFYPTEK	L	704.872	2	33	200	MCAM_047
21-Panel	MCAM	VWLEVEPVGM(ox)LK	H	712.391	2	35	120	MCAM_046
21-Panel	MCAM	VWLEVEPVGM(ox)LK	L	708.384	2	35	200	MCAM_046
21-Panel	MRC1	ALGGDLASINNK	H	590.824	2	27	10	MRC1_072
21-Panel	MRC1	ALGGDLASINNK	L	586.817	2	27	200	MRC1_072
21-Panel	MRC1	GEDLFFNYGNR	H	671.308	2	29	60	MRC1_073
21-Panel	MRC1	GEDLFFNYGNR	L	666.304	2	29	200	MRC1_073
21-Panel	MRC1	YEQAFLTSFVGLRPEK	H	631.671	3	35	120	MRC1_074
21-Panel	MRC1	YEQAFLTSFVGLRPEK	L	629	3	35	200	MRC1_074
21-Panel	MRC1	YLNWLPGSPSAEPGK	H	812.417	2	29	10	MRC1_071
21-Panel	MRC1	YLNWLPGSPSAEPGK	L	808.409	2	29	200	MRC1_071
21-Panel	PKM	GIFPVLCK	H	471.272	2	29	200	PKM_089
21-Panel	PKM	GIFPVLCK	L	467.265	2	29	200	PKM_089
21-Panel	PKM	GVNLPGAAVDLPAVSEK	H	822.956	2	31	10	PKM_090
21-Panel	PKM	GVNLPGAAVDLPAVSEK	L	818.949	2	31	100	PKM_090
21-Panel	PKM	ITLDNAYM(ox)EK	H	611.299	2	27	60	PKM_091
21-Panel	PKM	ITLDNAYM(ox)EK	L	607.292	2	27	200	PKM_091
21-Panel	PKM	ITLDNAYMEK	H	603.302	2	29	60	PKM_091
21-Panel	PKM	ITLDNAYMEK	L	599.295	2	29	200	PKM_091
21-Panel	PKM	LDIDSPPITAR	H	604.332	2	27	10	PKM_092
21-Panel	PKM	LDIDSPPITAR	L	599.327	2	27	100	PKM_092
21-Panel	PKM	PVICATQM(ox)LESMIK	H	822.916	2	29	250	PKM_088
21-Panel	PKM	PVICATQM(ox)LESMIK	L	818.909	2	29	250	PKM_088
21-Panel	TNXB	FDSFTVQYK	H	571.784	2	33	30	TNXB_100
21-Panel	TNXB	FDSFTVQYK	L	567.777	2	33	200	TNXB_100
21-Panel	TNXB	LEILEELVK	H	547.333	2	27	30	TNXB_097
21-Panel	TNXB	LEILEELVK	L	543.326	2	27	100	TNXB_097
21-Panel	TNXB	LGPISADSTTAPLEK	H	754.408	2	27	10	TNXB_101
21-Panel	TNXB	LGPISADSTTAPLEK	L	750.401	2	27	30	TNXB_101
21-Panel	TNXB	LQGLIPGAR	H	467.789	2	27	10	TNXB_099
21-Panel	TNXB	LQGLIPGAR	L	462.785	2	27	200	TNXB_099
21-Panel	TNXB	LQVVPVAANQR	H	602.855	2	29	10	TNXB_098
21-Panel	TNXB	LQVVPVAANQR	L	597.851	2	29	200	TNXB_098
21-Panel	TNXB	YEVTVVSVR	H	531.297	2	27	250	TNXB_102
21-Panel	TNXB	YEVTVVSVR	L	526.293	2	27	250	TNXB_102
loading control	A1BG	ALGDGGHYTCR	H	406.185	3	27	250	A1GB_116
loading control	A1BG	ALGDGGHYTCR	L	402.849	3	27	250	A1GB_116
loading control	A1BG	CLAPLEGAR	H	498.762	2	27	60	A1GB_115
loading control	A1BG	CLAPLEGAR	L	493.758	2	27	10	A1GB_115
loading control	A1BG	GVTFLLR	H	408.254	2	29	60	A1GB_114
loading control	A1BG	GVTFLLR	L	403.25	2	29	10	A1GB_114
loading control	A1BG	LLELTGPK	H	439.776	2	27	10	A1GB_113
loading control	A1BG	LLELTGPK	L	435.768	2	27	10	A1GB_113
loading control	APOB	FSVPAGIVIPSFQALTAR	H	942.534	2	27	200	APOB_110
loading control	APOB	FSVPAGIVIPSFQALTAR	L	937.53	2	27	10	APOB_110
loading control	APOB	GIISALLVPPETEEAK	H	837.974	2	27	10	APOB_111
loading control	APOB	GIISALLVPPETEEAK	L	833.967	2	27	10	APOB_111
loading control	APOB	HLDIAGSLEGHLR	H	476.592	3	29	60	APOB_112
loading control	APOB	HLDIAGSLEGHLR	L	473.256	3	29	200	APOB_112
loading control	APOB	SVGFHLPSR	H	505.276	2	35	60	APOB_109
loading control	APOB	SVGFHLPSR	L	500.272	2	35	30	APOB_109
loading control	FCGBP	GNPAVSYVR	H	486.76	2	27	200	FCGBP_132
loading control	FCGBP	GNPAVSYVR	L	481.756	2	27	200	FCGBP_132
loading control	FCGBP	LPVVLAN(de)GQIR	H	595.86	2	27	60	FCGBP_130
loading control	FCGBP	LPVVLAN(de)GQIR	L	590.856	2	27	100	FCGBP_130
loading control	FCGBP	TPDGSLLVR	H	484.276	2	27	10	FCGBP_129
loading control	FCGBP	TPDGSLLVR	L	479.272	2	27	20	FCGBP_129
loading control	FCGBP	VAYDLVYYVR	H	635.839	2	33	120	FCGBP_131
loading control	FCGBP	VAYDLVYYVR	L	630.835	2	33	200	FCGBP_131
loading control	GPX3	FLVGPDGIPIM(ox)R	H	670.867	2	27	50	GPX3_122
loading control	GPX3	FLVGPDGIPIM(ox)R	L	665.863	2	27	200	GPX3_122
loading control	GPX3	FLVGPDGIPIMR	H	662.87	2	27	50	GPX3_122
loading control	GPX3	FLVGPDGIPIMR	L	657.866	2	27	200	GPX3_122
loading control	GPX3	GGFVPNFQLFEK	H	695.866	2	27	30	GPX3_124
loading control	GPX3	GGFVPNFQLFEK	L	691.859	2	27	200	GPX3_124
loading control	GPX3	QEPGENSEILPTLK	H	781.911	2	27	20	GPX3_123
loading control	GPX3	QEPGENSEILPTLK	L	777.904	2	27	40	GPX3_123
loading control	GPX3	TTVSNVK	H	378.721	2	29	250	GPX3_121
loading control	GPX3	TTVSNVK	L	374.714	2	29	100	GPX3_121
loading control	PLTP	AGALQLLLVGDK	H	603.371	2	29	100	PLTP_119
loading control	PLTP	AGALQLLLVGDK	L	599.364	2	29	200	PLTP_119
loading control	PLTP	AVEPQLQEEER	H	669.332	2	27	10	PLTP_118
loading control	PLTP	AVEPQLQEEER	L	664.328	2	27	20	PLTP_118
loading control	PLTP	EGHFYYNISEVK	H	498.577	3	27	60	PLTP_120
loading control	PLTP	EGHFYYNISEVK	L	495.905	3	27	200	PLTP_120
loading control	PLTP	GAFFPLTER	H	524.279	2	27	10	PLTP_117
loading control	PLTP	GAFFPLTER	L	519.274	2	27	10	PLTP_117
loading control	PROZ	APDLQDLPWQVK	H	709.382	2	27	100	PROZ_125
loading control	PROZ	APDLQDLPWQVK	L	705.375	2	27	60	PROZ_125
loading control	PROZ	DFAEHLLIPR	H	407.56	3	29	10	PROZ_126
loading control	PROZ	DFAEHLLIPR	L	404.224	3	29	20	PROZ_126
loading control	PROZ	DFCGGVIIR	H	523.77	2	27	200	PROZ_128
loading control	PROZ	DFCGGVIIR	L	518.766	2	27	200	PROZ_128
loading control	PROZ	ENFVLTTAK	H	515.787	2	27	10	PROZ_127
loading control	PROZ	ENFVLTTAK	L	511.779	2	27	200	PROZ_127
positive control	ANGPT2	DAPLEYDDSVQR	H	709.327	2	33	60	ANGPT2_068
positive control	ANGPT2	DAPLEYDDSVQR	L	704.323	2	33	200	ANGPT2_068
positive control	ANGPT2	QILDQTSEINK	H	648.848	2	27	60	ANGPT2_070
positive control	ANGPT2	QILDQTSEINK	L	644.841	2	27	200	ANGPT2_070
positive control	ANGPT2	QNSIIEELEK	H	605.824	2	29	60	ANGPT2_069
positive control	ANGPT2	QNSIIEELEK	L	601.817	2	29	200	ANGPT2_069
positive control	ANGPT2	SSSSPYVSNAVQR	H	696.343	2	27	20	ANGPT2_067
positive control	ANGPT2	SSSSPYVSNAVQR	L	691.339	2	27	200	ANGPT2_067
positive control	CRP	APLTKPLK	H	438.294	2	35	250	CRP_053
positive control	CRP	APLTKPLK	L	434.287	2	35	250	CRP_053
positive control	CRP	ESDTSYVSLK	H	568.782	2	27	60	CRP_051
positive control	CRP	ESDTSYVSLK	L	564.775	2	27	10	CRP_051
positive control	CRP	GYSIFSYATK	H	572.792	2	29	10	CRP_050
positive control	CRP	GYSIFSYATK	L	568.785	2	29	10	CRP_050
positive control	CRP	QDNEILIFWSK	H	700.869	2	27	200	CRP_052
positive control	CRP	QDNEILIFWSK	L	696.861	2	27	200	CRP_052
positive control	SERPINA1	AVLTIDEK	H	448.763	2	27	60	SERPINA1_054
positive control	SERPINA1	AVLTIDEK	L	444.755	2	27	10	SERPINA1_054
positive control	SERPINA1	GKWERPFEVK	H	428.571	3	27	60	SERPINA1_057
positive control	SERPINA1	GKWERPFEVK	L	425.9	3	27	10	SERPINA1_057
positive control	SERPINA1	LSITGTYDLK	H	559.813	2	27	10	SERPINA1_056
positive control	SERPINA1	LSITGTYDLK	L	555.806	2	27	10	SERPINA1_056
positive control	SERPINA1	SVLGQLGITK	H	512.318	2	31	10	SERPINA1_055
positive control	SERPINA1	SVLGQLGITK	L	508.311	2	31	10	SERPINA1_055
positive control	TIMP1	EPGLCTWQSLR	H	678.834	2	29	60	TIMP1_059
positive control	TIMP1	EPGLCTWQSLR	L	673.83	2	29	200	TIMP1_059
positive control	TIMP1	GFQALGDAADIR	H	622.319	2	27	20	TIMP1_058
positive control	TIMP1	GFQALGDAADIR	L	617.315	2	27	100	TIMP1_058
positive control	TIMP1	HLACLPR	H	438.741	2	27	250	TIMP1_062
positive control	TIMP1	HLACLPR	L	433.737	2	27	250	TIMP1_062
positive control	TIMP1	LQSGTHCLWTDQLLQGSEK	H	737.031	3	29	250	TIMP1_061
positive control	TIMP1	LQSGTHCLWTDQLLQGSEK	L	734.36	3	29	250	TIMP1_061
positive control	TIMP1	SEEFLIAGK	H	501.273	2	27	10	TIMP1_060
positive control	TIMP1	SEEFLIAGK	L	497.266	2	27	200	TIMP1_060
positive control	TNC	APTAQVESFR	H	558.29	2	29	20	TNC_065
positive control	TNC	APTAQVESFR	L	553.285	2	29	100	TNC_065
positive control	TNC	DHGETAFAVYDK	H	680.817	2	31	50	TNC_066
positive control	TNC	DHGETAFAVYDK	L	676.809	2	31	200	TNC_066
positive control	TNC	ITAQGQYELR	H	594.816	2	29	20	TNC_063
positive control	TNC	ITAQGQYELR	L	589.812	2	29	200	TNC_063
positive control	TNC	VATYLPAPEGLK	H	633.863	2	29	10	TNC_064
positive control	TNC	VATYLPAPEGLK	L	629.856	2	29	30	TNC_064

## Sheet: Supplementary Data 4B
Supplementary Data 4B PRM Peptide sequences and assay parameter for 7-protein panel and controls.
Exp Group	Gene	Sequence	Isotope	Precursor (m/z)	Precursor Charge (z)	Collision Energies (%)	Maximum Injection Time (ms)	Peptide ID
7-Panel	AHSG	FSVVYAK	H	411.236	2	27	25	AHSG_001
7-Panel	AHSG	FSVVYAK	L	407.229	2	27	25	AHSG_001
7-Panel	CLEC3B	LDTLAQEVALLK	H	661.394	2	27	50	CLEC3B_020
7-Panel	CLEC3B	LDTLAQEVALLK	L	657.387	2	27	50	CLEC3B_020
7-Panel	COMP	DTDLDGFPDEK	H	630.279	2	30	200	COMP_023
7-Panel	COMP	DTDLDGFPDEK	L	626.272	2	30	200	COMP_023
7-Panel	F9	SALVLQYLR	H	536.823	2	27	20	F9_027
7-Panel	F9	SALVLQYLR	L	531.819	2	27	20	F9_027
7-Panel	LRG1	ALGHLDLSGNR	H	388.212	3	30	300	LRG1_042
7-Panel	LRG1	ALGHLDLSGNR	L	384.875	3	30	300	LRG1_042
7-Panel	MCAM	EVTVPVFYPTEK	H	708.879	2	33	100	MCAM_047
7-Panel	MCAM	EVTVPVFYPTEK	L	704.872	2	33	100	MCAM_047
7-Panel	MRC1	GEDLFFNYGNR	H	671.308	2	31	350	MRC1_073
7-Panel	MRC1	GEDLFFNYGNR	H	666.304	2	31	350	MRC1_073
loading control	A1BG	LLELTGPK	H	439.776	2	30	25	A1GB_113
loading control	A1BG	LLELTGPK	L	435.768	2	30	25	A1GB_113
loading control	APOB	SVGFHLPSR	H	505.276	2	30	100	APOB_109
loading control	APOB	SVGFHLPSR	L	500.272	2	30	100	APOB_109
positive control	CRP	GYSIFSYATK	H	572.792	2	29	50	CRP_050
positive control	CRP	GYSIFSYATK	L	568.785	2	29	50	CRP_050
positive control	TIMP-1	GFQALGDAADIR	H	617.315	2	27	100	TIMP1_058
positive control	TIMP-1	GFQALGDAADIR	L	622.319	2	27	100	TIMP1_058
positive control	TNC	ITAQGQYELR	H	589.812	2	30	100	TNC_063
positive control	TNC	ITAQGQYELR	L	594.816	2	30	100	TNC_063
