# Supplementary material for: Towards a proteomic plasma biomarker panel for diagnosing vasculitis remission
Source: Nat Commun. 2026 Jul 21;17:6825. doi: 10.1038/s41467-026-75755-6 (PMC13389191; doi:10.1038/s41467-026-75755-6)
Supplement: Supplementary file 7 — Supplementary Data 5 [file 41467_2026_75755_MOESM7_ESM.xlsx]

## Sheet: Legend
Supplementary Data 5 PRM data 21-panel and controls from discovery cohort
Sample columns contain log2 Ratio values light to heavy (endogenous peptide/spike-in peptide standard)
Peptide Catergory	peptide belongs to Panel 21, loading control or postive control		Disease Group (label and color code)
Peptide ID	name of the peptide (Gene_name_number)		A, Active
Significant AAV-A vs AAV-R	"+" indicates signfikcant differential abundance at BH-FDR 5%, AAV-A vs AAV-R		R, Remission
q-value AAV-A vs AAV-R	q-value (adjusted p-value) from Welch's t-test, two-tailed, AAV-A vs AAV-R
log2 Fold change AAV-A vs AAV-R	log2 transformed fold change value from Welch's t-test, two-tailed, AAV-A vs AAV-R		PR3_A, PR3 Active
			MPO_A, MPO Active
			PR3_R, PR3 Remission
			MPO_R, MPO Remission

## Sheet: Supplementary Data 5
Supplementary Data 5 PRM data 21-panel and controls from discovery cohort
Peptide Catergory	Peptide ID	Significant AAV-A vs AAV-R	q-value AAV-A vs AAV-R	log2 Fold change AAV-A vs AAV-R	1318_PR3_A	141_PR3_A	1758_PR3_A	96_PR3_A	A18-13_PR3_A	A19-17_PR3_A	A19-18_PR3_A	A19-19_PR3_A	A19-22_PR3_A	A19-26_PR3_A	A20-1_PR3_A	A20-22_PR3_A	A20-25_PR3_A	A20-33_PR3_A	A20-45_PR3_A	A20-52_PR3_A	A20-59_PR3_A	A20-60a_PR3_A	A20-60_PR3_A	A20-61_PR3_A	A20-62_PR3_A	A20-64_PR3_A	A20-65_PR3_A	A21-1_PR3_A	A21-10_PR3_A	A21-12_PR3_A	A21-13_PR3_A	A21-16_PR3_A	A21-17_PR3_A	A21-18_PR3_A	A21-3_PR3_A	A21-4_PR3_A	1808_MPO_A	A19-21_MPO_A	A19-24_MPO_A	A20-18_MPO_A	A20-24_MPO_A	A20-32_MPO_A	A20-38_MPO_A	A20-39_MPO_A	A20-40_MPO_A	A20-44_MPO_A	A20-49_MPO_A	A20-56_MPO_A	A20-58_MPO_A
Loading Control	A1GB_113		0.461645	-0.0848497	-0.791857	-1.25223	-0.278234	-0.563412	-0.560217	-0.271949	-0.238545	-0.245711	0.229834	-0.544351	-0.496549	-0.489443	0.00317045	-0.667722	0.19131	-0.36086	-0.240929	-0.623265	-0.49879	-0.464942	-1.44065	-0.0219508	-0.616835	-0.070209	-0.409087	-1.02415	-0.49289	-0.573038	-0.689427	-0.21843	-0.558942	-0.775713	-0.722134	-0.734083	-0.819088	-0.423913	-0.725708	-0.264998	-0.312581	-0.584458	-0.729531	-0.220614	-0.347215	-0.848401	-0.559154
Loading Control	A1GB_114		0.172478	-0.159741	0.302056	0.515712	1.2408	0.587365	0.598079	0.768502	1.10722	1.19591	1.76647	0.744678	0.646163	0.543595	1.33914	0.971148	1.0686	0.960438	0.872868	1.17358	0.877823	0.868608	0.0157831	1.40626	0.725349	1.16633	1.30615	0.603312	0.854953	0.869319	1.1042	1.34959	0.898324	0.430071	0.832444	1.35112	0.701061	0.499068	0.87578	1.28735	1.04215	0.971516	0.767655	1.13718	0.886433	1.01157	0.756255
Loading Control	A1GB_115		0.333346	-0.115641	1.46242	1.429	2.26427	1.91054	1.30854	2.34213	2.48434	2.39715	2.83145	2.44673	2.38957	2.00148	2.45473	2.16256	2.66894	2.35352	2.04352	1.79697	2.26418	1.95554	0.656725	2.53361	1.84052	1.77112	1.98888	1.68899	1.89278	1.77724	2.12416	2.24984	2.91181	1.8528	2.07608	1.78693	1.55964	2.05043	1.46728	2.27292	2.24632	1.67057	1.80447	2.24641	1.96794	1.74261	1.87058
Loading Control	A1GB_116	+	0.0355224	0.730702	-2.38007	-2.49492	-3.4852	-1.63487	-1.72621	-3.34373	-0.554273	2.21562	-0.749038	0.911653	-0.56043	-3.12281	-3.50964	-0.698764	0.70186	-1.79386	3.5691	2.62975	-2.61883	-1.88417	-0.0671829	-0.271426	-1.28455	4.10371	2.23582	-0.986502	-2.02915	-1.4568	-0.316169	-0.551099	0.155231	-0.395739	-1.0081	-2.70934	-3.55809	0.541217	-0.639355	1.49385	0.0901759	-3.20025	-1.71028	-2.95792	-1.72621	1.46947	-2.82317
Panel 21	AHSG_001	+	0	-0.921695	-1.70087	-0.445166	0.394514	0.5889	-0.0472191	1.04747	0.438399	0.568129	1.17498	0.770533	-0.18164	1.0425	0.935912	-0.315989	0.796598	-0.571107	-0.921663	-0.745164	0.761796	-0.476137	-1.06371	0.329296	-0.832128	-0.695956	-1.36922	-0.498179	-0.20307	0.275245	-0.350155	-0.736966	-1.32988	-0.999135	-0.196773	0.79776	0.253021	-0.585323	0.394404	-0.0696033	0.244522	0.384271	0.0458623	0.738033	0.349365	0.752749	0.825704
Panel 21	AHSG_002	+	0	-0.995345	1.05422	0.974089	2.51425	2.82965	3.24056	3.83681	3.01218	3.18664	4.37873	3.55741	2.44159	3.62607	3.76136	3.09795	3.86946	1.90678	2.05454	1.94965	3.59717	1.61009	1.46655	2.66855	1.73673	3.26646	1.38582	3.13967	3.095	3.20035	1.97948	1.49948	0.671384	1.95795	2.78228	3.68108	3.29894	1.72317	-2.3452	2.53685	2.90468	2.59486	3.17042	2.90641	2.78645	4.26331	3.84529
Panel 21	AHSG_003	+	0.00829091	-0.900561	5.52238	7.39909	9.30098	8.24316	7.72502	8.61365	8.84395	15.892	9.72204	10.1651	8.32939	9.34455	9.13936	9.56497	14.0386	8.23485	6.17452	7.0183	8.02957	7.65911	5.93034	7.73011	6.72804	8.69457	7.7616	7.28318	7.26819	8.2383	6.9993	6.28503	7.03213	7.0567	9.295	8.81512	7.32943	6.28122	7.30425	7.58896	6.9216	8.47444	8.31794	7.41695	7.34566	8.25882	8.34
Panel 21	AHSG_004	+	0	-0.897629	4.59103	5.57355	6.13912	6.98377	6.54944	6.98852	6.52209	6.69309	7.0125	6.95427	5.58485	6.89075	6.65447	5.85165	6.93757	5.67806	5.96687	5.94155	6.90545	5.36032	5.1827	6.44037	5.22932	5.91931	4.91322	5.95438	6.27378	6.50653	5.39391	5.40788	4.87955	5.07989	6.24102	6.86314	6.35419	5.44505	6.44204	5.96055	6.70337	6.5495	6.16322	6.69216	6.43286	7.45397	6.62836
Positive Control	ANGPT2_067		0.671492	-0.0648509	-13.2877	-13.0139	-13.2877	-13.2877	-13.2877	-13.0139	-13.2877	-13.2877	-13.2877	-12.2877	-13.2877	-11.7028	-13.2877	-13.2877	-11.7028	-13.2877	-13.2877	-12.2877	-11.7028	-13.2877	-13.2877	-13.0139	-13.2877	-13.2877	-13.2877	-13.2877	-13.2877	-13.2877	-13.2877	-13.2877	-13.2877	-12.2877	-13.0139	-13.2877	-13.0139	-13.2877	-13.2877	-13.2877	-13.2877	-13.0139	-13.2877	-12.2877	-13.2877	-12.2877	-13.2877
Positive Control	ANGPT2_068		0.459556	0.0777408	-13.2877	-13.2877	-13.2371	-13.2877	-13.2877	-13.2877	-13.2877	-13.2877	-13.2877	-12.2877	-13.2877	-13.2877	-13.2877	-13.2877	-13.2877	-13.2877	-13.2371	-13.2877	-13.2371	-13.2877	-13.2877	-13.2877	-13.2877	-13.2877	-13.2877	-13.2877	-13.2877	-13.2877	-13.2877	-10.9658	-13.2877	-13.2877	-13.2877	-13.2371	-13.2371	-13.2877	-13.2371	-13.2877	-13.2371	-13.2877	-13.2877	-13.2877	-13.2877	-13.2877	-13.2877
Positive Control	ANGPT2_069		0.878286	0.0270088	-12.0425	-12.2877	-11.7028	-11.7028	-12.2877	-12.2877	-11.7028	-12.0425	-12.0425	-12.0425	-12.0425	-11.7028	-11.2877	-12.0425	-12.0425	-11.2877	-12.0425	-12.0425	-10.7028	-13.2877	-13.2877	-11.7028	-12.0425	-11.7028	-12.2877	-11.2877	-10.7028	-11.2877	-12.2877	-10.9658	-12.2877	-12.0425	-12.2877	-10.1178	-10.7028	-12.0425	-12.2877	-13.2877	-11.2877	-12.0425	-12.2877	-12.2877	-13.2877	-10.9658	-12.2877
Positive Control	ANGPT2_070		0.68238	0.052484	-11.7028	-11.2877	-10.7028	-10.4804	-11.2877	-10.1178	-10.4804	-10.9658	-8.82828	-10.4804	-10.9658	-11.2877	-11.2877	-10.7028	-10.4804	-10.7028	-10.9658	-10.7028	-10.9658	-10.9658	-10.7028	-11.7028	-10.7028	-10.9658	-9.48036	-11.2877	-10.9658	-10.4804	-10.7028	-10.9658	-10.7028	-11.2877	-10.9658	-10.9658	-11.2877	-10.7028	-10.9658	-10.7028	-10.9658	-11.2877	-10.9658	-11.2877	-10.4804	-10.9658	-11.2877
Panel 21	APMAP_005	+	0.0485789	0.302599	-7.13797	-5.71028	-5.6878	-7.22162	-5.98393	-6.02093	-6.39289	-6.42973	-6.89539	-6.74855	-5.86986	-7.22162	-5.46116	-5.91267	-6.48036	-5.99309	-5.75633	-6.3452	-7.15843	-5.98393	-7.40507	-7.02093	-6.42973	-7.79586	-6.74855	-6.42973	-8.20025	-6.41735	-6.81198	-6.87832	-7.20025	-6.15843	-7.24332	-6.94786	-6.64386	-7.07826	-6.50635	-7.07826	-7.673	-6.673	-6.65836	-6.3452	-6.54625	-6.91267	-7.61529
Panel 21	APMAP_006	+	0.0119322	0.73286	-6.90244	-5.12281	-4.77992	-6.28771	-5.77201	-5.52616	-5.31043	-5.74082	-5.75633	-6.39289	-5.24879	-6.6878	-5.35698	-5.74082	-5.66566	-5.37482	-5.66566	-5.44851	-6.23243	-5.87832	-6.76415	-7.58727	-6.90244	-7.70275	-6.25429	-6.15843	-10.1178	-6.6295	-5.86145	-6.03032	-6.96578	-6.90244	-6.93016	-7.42973	-5.87832	-6.23243	-6.06854	-6.11779	-6.44222	-6.90244	-6.41735	-6.65836	-8.03978	-6.3452	-6.44222
Panel 21	APMAP_006 (deam)	+	0.0468333	0.382378	-8.24332	-6.82828	-7.02093	-8.20025	-7.58727	-7.24332	-7.11779	-7.55979	-7.45482	-7.40507	-6.96578	-7.86145	-7.55979	-7.11779	-6.91267	-7.15843	-7.673	-7.45482	-8.00231	-7.07826	-8.28771	-7.82828	-8.28771	-9.03978	-7.50635	-7.61529	-9.58727	-7.82828	-7.89539	-6.36885	-7.58727	-7.50635	-8.70275	-8.00231	-7.31043	-7.76415	-7.70275	-8.00231	-8.33352	-7.38082	-7.45482	-7.42973	-7.89539	-7.89539	-8.28771
Panel 21	APMAP_007		0.164703	0.215725	-5.49981	-5.29903	-5.60823	-6.38082	-6.00231	-5.77992	-5.44851	-6.07826	-6.07826	-5.72547	-5.70275	-6.53282	-5.87832	-5.91267	-5.62238	-5.26534	-5.93016	-5.6878	-6.54625	-5.88683	-6.89539	-6.91267	-6.26534	-6.4933	-6.6295	-6.51953	-8.53282	-6.51953	-6.26534	-6.46753	-7.17919	-5.84477	-7.02093	-6.673	-6.13797	-6.44222	-6.15843	-6.38082	-6.91267	-5.47393	-6.18968	-6.29903	-5.87832	-6.42973	-6.94786
Panel 21	APMAP_008		0.914268	-0.0177277	-6.50635	-6.09789	-4.99769	-7.58727	-5.74082	-5.36885	-5.39897	-5.60823	-5.82011	-5.91267	-5.3629	-6.96578	-5.71028	-5.63666	-5.09789	-6.87832	-5.24332	-5.08314	-5.71786	-5.24332	-6.32193	-6.20025	-5.98393	-6.70275	-6.77992	-5.8039	-7.61529	-5.62238	-5.77992	-6.09789	-7.53282	-5.76415	-6.41735	-6.93016	-5.44222	-5.73312	-6.00231	-6.87832	-6.53282	-6.33352	-5.31043	-6.27648	-5.673	-6.1078	-5.74082
Loading Control	APOB_109		0.477945	-0.101745	-0.982791	-0.0696033	0.00992034	-0.48217	-1.08589	-1.40316	0.0117819	-0.364199	-0.644533	-0.717857	-0.925221	-1.21726	-0.0378582	-0.495735	-0.388733	-0.0490091	-0.335335	-1.08436	-0.263958	-0.136854	-0.570679	-0.155695	-0.171531	-2.11904	0.148348	-0.644758	-0.212066	-0.541618	-0.291239	-0.878056	-2.01392	-0.878587	-1.06281	-0.781405	-0.581432	-0.0915714	-1.54962	-0.921937	-1.03682	-1.01537	-0.521805	-0.224317	-0.749766	-0.432065	-1.21927
Loading Control	APOB_110		0.9575	-0.00931981	-0.245711	2.16463	0	0.735869	0.219091	-0.0499049	1.57342	1.1046	0.714224	0.4246	0.50284	0.207893	0.855352	0.263034	0.333309	1.57575	0.802648	0.0391384	-0.316708	0.368265	-0.451859	0.00374607	-0.0988145	-1.66292	1.477	-0.905088	-0.367546	0.852958	0.377735	-0.171531	0.122474	-1.23752	0.0775164	0.505891	1.14307	0.371615	-0.0485614	-0.130208	-0.502056	-0.506353	-0.628385	-0.0596453	-0.411771	-0.338615	-0.988218
Loading Control	APOB_111		0.678787	-0.0574097	-0.91648	0.328722	-0.24554	-0.216585	-0.985931	-0.883369	0.203264	-0.44183	-0.664745	-0.740577	-0.161653	-0.593354	0.183709	0.0946415	0.377513	0.62293	-0.0114425	-0.754383	-0.437526	-0.557667	-0.840371	-0.572823	-0.441634	-1.60077	1.1273	-0.330973	-0.737687	-0.021365	-0.264651	-1.21491	-0.797864	-1.0625	-0.651314	-0.259461	-0.413499	-0.157625	-0.748311	-0.700404	-1.24025	-1.36922	-0.437916	-0.585323	-0.614182	-0.0534937	-1.0265
Loading Control	APOB_112		0.182882	0.55966	-13.2877	-10.4804	-7.76415	-10.9658	-9.96578	-9.96578	-10.9658	-3.23923	-10.7028	-10.2877	-10.2877	-11.7028	-11.2877	-11.2877	-10.2877	-10.4804	-1.30615	-3.45008	-10.2877	-9.11779	-9.20025	-6.24332	-10.7028	-2.94675	-2.4344	-10.4804	-12.2877	-8.42973	-8.96578	-12.2877	-7.13797	-8.82828	-7.45482	-10.2877	-10.7028	-5.87832	-6.55979	-5.65109	-7.38082	-10.1178	-10.4804	-11.2877	-10.9658	-4.699	-11.7028
Panel 21	B2M_010	+	0.000625	0.900015	1.67166	-0.526161	1.10702	0.660564	2.19308	1.20214	1.51475	0.240986	0.162597	0.196481	1.2667	-1.10315	-1.42082	-0.525746	2.00597	0.779722	1.0439	-1.39289	-0.532408	1.55316	0.427928	-1.72881	0.359521	1.69951	-1.15746	-0.901042	0.46874	-0.875937	0.355918	0.828144	-1.45997	1.47747	0.893828	1.1044	1.81176	1.02567	-1.99022	-0.758526	0.596458	0.0780633	-0.0572416	-1.10718	0.580724	0.452068	-0.189516
Panel 21	B2M_011		0.186809	0.431685	-3.07097	-7.05889	-5.38685	-3.48036	-4.66933	-4.38082	-5.3452	-4.74082	-5.17919	-6.05889	-0.58316	-4.67669	-3.35402	-5.07826	-5.58727	-2.0807	-1.23107	-4.9885	-3.3629	-4.97937	-5.15329	-5.50635	-2.91921	-6.33352	-3.77596	-1.54582	-3.63666	-4.21893	-2.94564	-4.07097	-3.54625	-0.885233	-4.74855	-5.53282	-2.8847	-3.48843	-5.4112	-5.3452	-3.35107	-4.3452	-4.56661	-0.433428	-3.58208	-2.83753	-7.05889
Panel 21	C9_075	+	0.000689655	0.591185	-1.46196	-1.71643	-0.0262051	-0.425269	-1.09388	-0.787119	-0.413115	-0.704395	0.00446549	-0.591179	-0.983932	-0.928786	-0.964939	-0.774232	-0.674844	-0.383642	-0.934014	-1.38873	-1.12501	-2.19628	-1.59031	0.220701	-0.740818	-1.19595	-1.0526	-1.53659	-0.521805	-0.590745	-1.33606	-0.397828	-0.536168	-0.577121	-0.514367	-1.68687	-1.5951	-0.834699	-0.918115	-0.86171	-0.704395	-0.597496	-0.655172	-1.14944	-0.347215	-0.8667	-1.42585
Panel 21	C9_076	+	0.00164103	0.52462	0.037312	-0.936497	1.57512	0.491904	1.28983	1.63459	1.94129	1.47757	2.51765	1.26225	1.31852	1.60436	1.31075	1.22002	2.00025	0.222928	0.720191	0.537545	1.3305	-0.46913	0.0703893	1.40201	0.300065	1.65718	-0.0519972	0.659559	1.68513	1.4619	0.304277	0.9307	0.328377	1.46472	1.63886	0.359859	0.809167	0.548338	0.915024	0.783079	0.730227	0.420509	1.6778	0.0237522	0.801076	1.1304	1.18625
Panel 21	C9_077		0.0853494	0.235254	-3.27369	-3.57863	-2.03801	-2.59248	-2.42663	-2.41581	-1.98793	-1.92522	-1.42546	-2.22095	-2.55639	-2.29477	-2.63666	-2.68966	-2.23311	-2.15072	-2.52533	-2.69526	-2.04454	-3.87408	-2.96353	-1.65517	-2.58467	-2.27021	-2.46993	-3.33934	-2.28209	-2.21893	-2.86881	-2.49736	-2.12029	-2.65381	-1.87039	-3.05649	-2.3681	-2.38082	-2.18836	-2.10284	-1.72547	-2.28771	-2.53868	-2.44065	-1.61838	-2.03505	-2.34666
Panel 21	C9_078	+	0.00381395	-0.566525	-9.48036	-9.11779	-7.73312	-8.82828	-7.42973	-6.79586	-6.81198	-8.11779	-7.96578	-7.15843	-7.48036	-6.76415	-6.93016	-8.07826	-6.77992	-7.45482	-8.58727	-7.42973	-6.76415	-9.82828	-7.58727	-7.89539	-9.03978	-8.96578	-8.28771	-8.82828	-8.82828	-7.61529	-8.76415	-8.48036	-8.28771	-8.70275	-8.53282	-9.03978	-8.11779	-9.58727	-8.96578	-9.28771	-6.84477	-7.11779	-7.26534	-9.20025	-7.11779	-8.96578	-6.93016
Panel 21	C9_079	+	0.0219672	0.426118	0.691713	0.0514416	1.74769	1.34432	2.78079	2.76082	3.17891	3.05599	3.70837	2.73388	2.53314	2.47801	2.48445	2.49206	3.22996	1.22577	0.887135	0.865048	2.74728	-0.189516	0.589092	2.04257	1.17671	2.44618	0.943809	1.68796	3.00824	2.94538	0.950543	1.29778	1.31927	2.29134	2.97141	1.62513	2.45188	0.979586	1.26255	1.40479	1.58169	1.382	2.65469	1.06502	1.75664	2.42696	2.22811
Panel 21	CDH2_013	+	0.0038	0.537152	-9.96578	-9.11779	-8.48036	-9.03978	-9.11779	-8.8954	-8.8954	-8.82828	-8.58727	-9.03978	-9.20025	-9.70275	-9.28771	-8.38082	-8.64386	-8.03978	-8.64386	-9.58727	-9.28771	-9.38082	-9.38082	-9.70275	-8.96578	-9.82828	-8.28771	-9.70275	-9.11779	-10.4804	-8.58727	-9.20025	-8.58727	-9.48036	-8.53282	-9.82828	-8.76415	-9.58727	-9.48036	-8.76415	-8.8954	-9.28771	-9.48036	-9.20025	-9.70275	-9.96578	-9.38082
Panel 21	CDH2_014	+	0.000941176	0.505697	-8.8954	-9.20025	-8.33352	-9.11779	-8.8954	-8.96578	-8.76415	-9.20025	-9.58727	-9.96578	-8.96578	-10.7028	-9.28771	-8.76415	-9.03978	-8.53282	-8.82828	-9.58727	-8.96578	-8.38082	-9.20025	-8.82828	-8.64386	-9.28771	-9.03978	-9.58727	-9.38082	-9.20025	-8.48036	-8.70275	-9.03978	-9.48036	-8.8954	-8.8954	-8.64386	-9.48036	-9.58727	-9.03978	-9.20025	-9.28771	-8.28771	-8.8954	-9.20025	-9.48036	-9.82828
Panel 21	CDH2_015	+	0.00478261	0.496722	-8.28771	-9.82828	-8.64386	-7.70275	-8.76415	-9.48036	-9.58727	-9.96578	-10.4804	-10.2877	-9.28771	-10.9658	-10.4804	-10.4804	-8.96578	-8.07826	-8.64386	-10.4804	-10.1178	-8.42973	-9.20025	-10.1178	-9.20025	-9.38082	-9.48036	-10.4804	-9.96578	-10.2877	-9.58727	-9.48036	-13.2877	-8.76415	-9.70275	-9.48036	-9.70275	-8.58727	-10.4804	-9.96578	-9.28771	-9.38082	-10.2877	-9.82828	-8.76415	-9.96578	-10.2877
Panel 21	CLEC3B_017	+	0.000645161	-0.627706	1.21151	1.7284	2.28012	-1.25154	2.04408	2.66214	2.41584	2.79158	2.70246	2.87814	2.17932	2.77262	2.23805	2.04373	2.17859	1.31632	2.01031	1.31852	2.29913	1.6537	1.25363	2.05245	1.82326	2.00375	1.8244	2.17047	2.43037	2.48008	1.98225	0.74123	0.76757	1.73894	2.8143	2.55653	2.35631	0.936214	1.8633	2.15241	2.98816	0.675635	2.43547	2.39361	3.17546	3.08182	3.32611
Panel 21	CLEC3B_018	+	0.00785185	-0.488628	-4.20025	-3.34373	-3.06251	-4.14561	-3.74662	-3.47073	-3.42353	-2.93236	-3.86775	-3.61883	-4.14561	-3.34813	-3.37632	-4.16618	-2.37857	-4.42353	-3.82215	-4.71786	-3.59597	-3.71028	-4.35107	-3.32193	-3.55809	-3.75828	-3.26951	-3.52616	-3.96128	-3.58035	-3.30329	-4.18442	-4.64386	-4.07582	-3.42818	-3.33206	-3.06613	0.520447	-3.01159	-3.50635	-3.44851	-2.89754	-3.04454	-3.86565	-3.03623	-3.16101	1.01121
Panel 21	CLEC3B_019	+	0	-0.673373	-1.3357	-0.362158	-0.622599	-1.22263	-0.986788	-0.629278	-0.656763	0.0117819	-0.593354	-0.556606	-1.00723	-0.568324	-0.619936	-0.961283	-0.621045	-1.40202	-1.0505	-1.19661	-0.774972	-1.07006	-1.25808	-0.498179	-0.605596	-1.10222	-0.743231	-0.624599	-0.504509	-0.706512	-0.72142	-1.58511	-1.63935	-1.29053	-0.715723	-0.713829	-0.352363	-1.67577	-0.466935	-0.652221	0.358846	-0.606035	-0.690125	-0.571107	-0.168285	0.00920381	-0.156498
Panel 21	CLEC3B_020	+	0.00122222	-0.546111	-3.93236	-2.72834	-3.69713	-3.77398	-3.64928	-3.62772	-3.5632	-3.83033	-3.62593	-3.93898	-4.11279	-3.66383	-3.18705	-4.22162	-2.89111	-3.77398	-4.30187	-4.00926	-3.58208	-4.46434	-3.99769	-3.42198	-3.52949	-3.83856	-3.17788	-3.36438	-3.553	-3.3133	-4.31905	-5.06371	-4.47393	-4.16359	-3.63308	-3.3452	-3.19892	-5.00694	-3.89325	-3.47233	-2.80188	-3.09789	-3.29053	-2.8667	-3.23387	-3.02444	-3.23379
Panel 21	COMP_021	+	0.000769231	-0.635032	-6.61529	-6.76415	-7.05889	-7.42973	-7.28771	-7.00231	-7.48036	-6.38082	-7.55979	-7.86145	-7.38082	-7.42973	-7.03978	-7.673	-7.55979	-7.93016	-7.55979	-7.22162	-6.61529	-7.73312	-7.82828	-7.40507	-7.48036	-7.26534	-7.35698	-8.15843	-8.28771	-8.8954	-7.40507	-7.93016	-8.53282	-8.48036	-7.45482	-8.28771	-7.55979	-7.35698	-7.33352	-8.53282	-6.77992	-8.00231	-6.57347	-6.51953	-6.53282	-7.22162	-7.13797
Panel 21	COMP_022	+	0	-0.915936	-8.76415	-9.11779	-9.20025	-9.70275	-9.58727	-9.11779	-9.96578	-8.82828	-9.58727	-9.82828	-10.7028	-10.4804	-9.28771	-10.7028	-10.2877	-10.2877	-9.20025	-9.11779	-8.82828	-9.96578	-9.70275	-9.58727	-10.7028	-9.70275	-10.7028	-10.2877	-11.2877	-10.1178	-9.82828	-9.82828	-10.4804	-11.7028	-9.82828	-10.4804	-9.70275	-9.70275	-9.82828	-10.1178	-8.76415	-9.38082	-8.24332	-9.11779	-8.48036	-9.38082	-9.11779
Panel 21	COMP_023	+	0	-0.727709	-6.48036	-6.02093	-6.29903	-6.94786	-6.89539	-6.73312	-6.94786	-6.4933	-7.17919	-7.73312	-7.31043	-7.17919	-6.55979	-7.38082	-7.15843	-7.53282	-6.93016	-7.05889	-6.4933	-7.22162	-7.70275	-6.96578	-7.35698	-6.77992	-6.93016	-7.53282	-7.70275	-8.03978	-7.02093	-7.22162	-7.82828	-8.03978	-7.17919	-7.40507	-7.17919	-7.53282	-7.07826	-8.48036	-6.48036	-7.09789	-6.42973	-6.54625	-6.39289	-6.94786	-6.91267
Positive Control	CRP_050	+	0	2.94968	-2.38458	-6.24332	-0.873556	0.184725	-3.71407	-1.25051	-2.66841	-2.73216	-0.115129	-0.903738	-2.60735	-1.98279	-5.37482	-1.66703	-2.57347	-0.1938	-5.46753	-4.26257	-1.55004	-1.86407	-3.39138	-1.31977	-1.37669	-2.02327	-1.85517	-4.99769	-1.50964	-1.8895	-2.80188	-1.24434	-0.323191	-2.25981	0.164271	-4.04454	-3.39289	-1.7819	-4.67669	0.588613	-2.35624	-2.14369	-2.96016	-4.89539	3.3499	-4.77201	-5.36885
Positive Control	CRP_051	+	0	2.92195	-0.847103	-5.12281	0.553459	1.55375	-2.05769	-0.652221	-2.03209	-1.78289	1.26993	0.158078	-0.881242	-0.911587	-3.5412	-0.367732	-1.41043	0.945008	-3.65109	-2.67208	-0.836759	-0.773985	-1.773	0.231801	0.444985	-0.375759	-0.507993	-3.44379	0.0787465	-1.04752	-1.37595	-0.343916	1.17498	-0.821126	1.21282	-3.25981	-2.47955	-0.286128	-3.19232	2.12608	-1.30187	-1.38987	-1.77645	-3.44851	-1.01072	-3.43129	-4.29619
Positive Control	CRP_052	+	0	2.80408	-1.34447	-4.64747	-0.535959	1.30964	-2.37407	-0.486206	-1.94842	-1.58122	0.850879	0.449218	-1.32699	-1.18869	-4.57004	-0.37034	-1.46315	1.12506	-5.09296	-3.02679	-1.10594	-1.11654	-1.77843	0.328607	-0.475335	-0.755844	-0.0717244	-4.45166	-0.598806	-1.14305	-1.64341	-0.75487	1.5007	-1.64521	1.68433	-3.70463	-2.02093	0.110363	-3.38534	2.27349	-0.464345	-1.53324	-2.48116	-3.53617	-0.508609	-3.26673	-4.97483
Panel 21	F9_025	+	0.00608333	0.351372	1.26448	1.74833	1.24318	0.852958	1.43087	1.4183	1.67992	1.82114	1.80368	2.15585	1.80616	1.4983	1.98594	1.96407	2.63166	2.34059	2.04355	1.59798	1.27429	1.65586	1.43712	2.10266	1.86223	1.32048	2.19324	1.3794	1.94347	1.82061	1.81172	1.4653	1.78856	1.24677	1.43893	1.39605	2.01478	1.0082	1.09343	1.78237	1.21263	1.20902	1.26177	1.68379	0.964805	0.848798	0.881195
Panel 21	F9_026	+	0.0486486	0.327064	4.97413	4.98677	4.59125	4.30176	6.05965	6.02607	6.74644	6.81331	6.66355	7.21234	6.34284	5.8208	6.58845	6.59131	7.15403	5.41873	5.08369	4.87606	5.90969	5.03497	4.9798	5.27922	5.36093	5.71895	5.36909	6.17662	6.33486	6.54341	5.39226	4.81693	5.78572	6.00976	6.09942	6.2393	6.6755	4.58995	4.43337	5.17467	4.71201	4.5728	6.13777	5.12799	4.46911	5.4367	5.80783
Panel 21	F9_027		0.10481	0.221893	-5.15329	-4.53282	-5.53282	-5.58035	-4.98393	-5.01625	-4.38685	-4.30757	-4.28771	-3.35107	-4.81198	-4.93898	-4.47714	-3.71596	-3.42043	-4.35107	-4.67669	-4.77596	-4.74082	-5.2109	-4.61176	-4.82011	-4.17658	-5.79586	-3.98622	-4.96128	-5.00694	-4.68038	-4.08559	-5.09789	-4.19232	-5.09789	-5.07339	-4.59771	-4.49981	-5.20025	-5.13797	-4.33061	-4.85726	-5.18442	-4.77201	-4.84477	-5.21625	-5.22702	-5.40507
Panel 21	F9_028		0.147773	0.191358	-5.25981	-4.92577	-6.00231	-6.23243	-5.35698	-5.32193	-5.04931	-4.58727	-4.79987	-4.12029	-5.06371	-5.53282	-5.72547	-5.14305	-4.05889	-5.02562	-5.11279	-5.08804	-5.06854	-5.22702	-5.09789	-4.79987	-4.6878	-5.81198	-5.08804	-5.32193	-4.92139	-5.15329	-4.90833	-5.3629	-5.28771	-5.55979	-5.20025	-5.42353	-4.25981	-5.39289	-5.72547	-4.662	-4.87832	-5.22702	-5.58727	-4.76808	-5.25429	-5.553	-5.53952
Loading Control	FCGBP_129		0.119678	-0.277151	-4.09542	-6.61529	-6.46753	-6.18968	-7.48036	-6.98393	-7.26534	-7.50635	-7.42973	-6.81198	-8.00231	-6.32193	-7.35698	-6.87832	-6.84477	-6.04931	-6.22162	-6.18968	-6.61529	-6.18968	-7.86145	-7.05889	-6.27648	-6.76415	-7.17919	-7.53282	-6.91267	-6.14816	-5.20025	-5.16359	-6.93016	-7.00231	-6.27648	-6.57347	-6.65836	-4.19232	-7.00231	-6.58727	-7.48036	-5.24332	-7.73312	-6.05889	-7.07826	-7.55979	-6.44222
Loading Control	FCGBP_130	+	0.0466479	-0.361378	-5.60121	-7.70275	-8.03978	-6.2109	-8.38082	-8.96578	-8.48036	-8.96578	-8.82828	-8.24332	-7.64386	-7.73312	-8.48036	-8.33352	-8.42973	-7.09789	-8.24332	-8.24332	-7.64386	-8.20025	-9.03978	-8.96578	-7.15843	-8.8954	-9.38082	-8.33352	-7.79586	-7.45482	-7.13797	-7.17919	-8.28771	-8.20025	-7.07826	-8.00231	-7.38082	-5.8039	-9.48036	-8.58727	-8.42973	-6.42973	-9.20025	-7.15843	-8.20025	-8.48036	-7.48036
Loading Control	FCGBP_131	+	0.00436364	-0.529621	-3.98165	-6.05889	-6.77992	-5.79586	-6.87832	-6.77992	-6.673	-6.53282	-6.6295	-6.1078	-7.70275	-6.54625	-7.61529	-6.6295	-9.38082	-6.15843	-7.17919	-6.93016	-6.94786	-5.93016	-6.86145	-6.33352	-5.97483	-6.86145	-6.71786	-7.73312	-6.74855	-5.31617	-4.66933	-5.27648	-6.38082	-5.72547	-5.9568	-6.29903	-6.79586	-4.20556	-6.60121	-7.00231	-6.93016	-4.72929	-7.61529	-6.09789	-8.28771	-7.03978	-6.58727
Loading Control	FCGBP_132		0.394	-0.169798	-0.0014434	-3.19363	-3.21223	-3.16877	-2.77398	-2.51375	-2.55131	-2.24127	-2.78488	-1.33497	-3.99769	-2.2856	-3.07704	-2.46993	-2.6206	-2.48358	-2.41427	-2.56576	-2.33134	-2.25154	-3.60121	-2.26812	-2.45166	-1.9885	-3.553	-2.80289	-2.25017	-0.972563	-1.22364	-1.29053	-3.24605	-2.45641	-1.56149	-1.96973	-2.47473	-0.175273	-3.26673	-3.47875	-3.3496	-1.17234	-3.01392	-2.48197	-3.46594	-1.89754	-1.93181
Loading Control	GPX3_121	+	0.0466087	-0.276565	1.30328	1.75232	0.718877	-0.0659743	0.69207	1.77074	1.2854	1.66248	1.94961	2.596	1.69622	1.9631	2.45675	2.17319	1.50391	0.172744	1.21711	1.5675	1.21872	1.26321	0.41045	1.49544	1.76477	0.959473	1.89685	2.10266	1.18688	1.95832	2.05214	1.79156	2.09383	0.888071	1.77947	0.856468	1.89894	1.04124	2.13281	1.66589	0.538339	0.877823	1.68961	2.12128	1.05527	1.12783	1.55773
Loading Control	GPX3_122	+	0.0465882	-0.316469	-3.86145	-2.36662	-3.15586	-4.32193	-3.91267	-2.97143	-3.22972	-3.22162	-2.37782	-2.25636	-3.05889	-2.72071	-2.16424	-2.14561	-2.91485	-4.52284	-3.97937	-3.34081	-3.92139	-3.57175	-4.54962	-3.18311	-2.93457	-4.07097	-2.38609	-3.27928	-3.5649	-2.70934	-3.50964	-3.22567	-2.51953	-4.07097	-2.84063	-3.9771	-2.93898	-4.2109	-2.75341	-3.19892	-3.82011	-4.09542	-3.31617	-2.94231	-3.74855	-3.77004	-3.46275
Loading Control	GPX3_123	+	0.00485106	-0.403659	-4.63666	-4.02327	-3.96128	-5.66566	-5.13289	-4.51293	-4.46434	-4.23514	-3.61352	-3.47233	-4.29903	-3.93677	-3.15843	-3.67669	-4.43909	-5.86145	-4.61176	-4.11779	-4.19496	-4.40507	-5.33934	-4.08804	-3.79987	-4.59074	-3.86145	-3.47393	-4.13037	-3.58381	-3.85726	-4.13289	-3.51128	-4.53952	-3.89111	-4.75633	-3.61883	-5.02562	-3.41273	-3.92358	-4.6878	-4.78787	-3.98393	-3.27648	-4.52284	-4.53952	-4.03978
Panel 21	H6PD_029	+	0.00957143	0.425388	-9.11779	-10.1178	-8.33352	-8.82828	-7.673	-8.07826	-7.82828	-6.51953	-8.58727	-8.38082	-8.53282	-9.38082	-8.8954	-9.03978	-8.70275	-8.48036	-9.03978	-8.8954	-8.8954	-7.86145	-9.70275	-7.42973	-8.64386	-9.11779	-8.28771	-9.11779	-8.8954	-8.96578	-8.64386	-8.64386	-9.28771	-8.82828	-9.38082	-9.20025	-8.82828	-9.03978	-9.11779	-9.20025	-9.11779	-9.28771	-10.1178	-8.70275	-8.58727	-9.48036	-9.82828
Panel 21	H6PD_030		0.257584	0.253442	-10.7028	-12.2877	-10.1178	-10.7028	-13.2877	-10.7028	-9.28771	-13.2877	-2.93567	-10.4804	-11.7028	-11.2877	-11.2877	-11.7028	-11.7028	-10.9658	-10.7028	-10.9658	-10.9658	-10.4804	-11.7028	-9.20025	-9.82828	-10.7028	-11.2877	-11.7028	-7.79586	-10.9658	-11.2877	-9.96578	-11.7028	-13.2877	-11.3034	-9.70275	-11.2877	-13.2877	-12.2877	-11.2877	-12.2877	-10.1178	-12.2877	-10.9658	-11.2877	-11.7028	-11.3034
Panel 21	H6PD_031		0.540531	0.109751	-10.4804	-9.70275	-8.28771	-8.76415	-8.64386	-9.58727	-8.15843	-8.58727	-8.8954	-8.76415	-9.03978	-10.7028	-12.2877	-9.70275	-9.03978	-9.11779	-10.1178	-10.1178	-9.82828	-9.38082	-10.2877	-13.2877	-8.76415	-9.11779	-12.2877	-10.4804	-9.20025	-9.70275	-9.38082	-9.11779	-9.11779	-9.38082	-9.03978	-12.2877	-9.96578	-10.7028	-10.7028	-10.1178	-9.38082	-9.28771	-9.28771	-9.20025	-9.82828	-9.58727	-9.70275
Panel 21	H6PD_032		0.164711	0.225484	-10.2877	-10.7028	-9.03978	-9.70275	-9.96578	-9.38082	-9.11779	-9.03978	-10.1178	-8.53282	-9.82828	-10.1178	-10.1178	-10.4804	-9.70275	-9.48036	-9.03978	-10.1178	-10.9658	-8.96578	-10.9658	-8.58727	-9.96578	-9.28771	-9.70275	-10.4804	-12.2877	-10.1178	-9.38082	-9.70275	-9.96578	-10.1178	-10.9658	-10.1178	-9.96578	-10.4804	-10.2877	-9.96578	-13.2877	-9.96578	-9.96578	-9.58727	-9.82828	-11.7028	-10.7028
Panel 21	H6PD_033		0.959938	-0.0109188	-9.03978	-8.64386	-7.50635	-8.28771	-8.96578	-9.03978	-7.96578	-9.70275	-7.70275	-8.70275	-9.70275	-9.28771	-8.8954	-9.38082	-9.28771	-7.58727	-9.03978	-9.20025	-9.48036	-8.11779	-11.2877	-6.40507	-8.53282	-2.773	-8.48036	-9.11779	-8.48036	-8.33352	-8.33352	-7.73312	-9.82828	-9.28771	-8.58727	-6.93016	-5.08314	-8.82828	-9.48036	-8.07826	-8.8954	-8.76415	-9.28771	-4.38987	-10.1178	-9.03978	-8.33352
Panel 21	HSPA8_080	+	0.0113684	0.58382	-10.1178	-10.4804	-8.8954	-9.28771	-8.82828	-7.26534	-8.8954	-8.64386	-9.03978	-8.58727	-9.70275	-10.4804	-8.64386	-9.82828	-10.2877	-8.24332	-8.11779	-9.03978	-9.38082	-9.96578	-10.2877	-10.4804	-7.89539	-9.96578	-7.79586	-10.1178	-9.96578	-8.03978	-7.35698	-10.1178	-9.03978	-10.1178	-9.11779	-10.1178	-10.7028	-9.58727	-9.28771	-9.11779	-10.4804	-10.4804	-10.4804	-10.4804	-10.7028	-9.82828	-12.2877
Panel 21	HSPA8_081	+	0.0259048	0.471348	-8.76415	-10.1178	-7.58727	-7.35698	-7.40507	-6.2109	-7.45482	-7.22162	-7.42973	-7.40507	-8.15843	-8.76415	-7.64386	-8.48036	-8.76415	-7.42973	-7.24332	-7.79586	-8.38082	-8.48036	-9.28771	-8.58727	-6.4933	-9.11779	-6.57347	-8.96578	-8.53282	-6.46753	-6.04931	-8.64386	-7.93016	-8.82828	-8.11779	-8.58727	-9.38082	-8.11779	-8.11779	-7.76415	-9.28771	-8.64386	-10.1178	-8.42973	-10.4804	-8.48036	-9.20025
Panel 21	HSPA8_082	+	0.0485867	0.437323	-8.11779	-8.11779	-7.17919	-8.05125	-7.09789	-6.4933	-8.28771	-7.26534	-9.38082	-7.45482	-7.89539	-9.58727	-6.86145	-7.82828	-7.89539	-5.93016	-9.03978	-7.24332	-7.09789	-7.05889	-8.03978	-7.64386	-7.673	-7.86145	-6.57347	-8.28771	-7.50635	-6.28771	-5.93016	-7.64386	-6.96578	-7.40507	-7.42973	-8.03978	-5.26534	-8.11779	-3.14178	-7.00231	-7.82828	-9.48036	-7.55979	-7.26534	-8.07826	-7.96578	-7.61529
Panel 21	HSPA8_083		0.0638987	0.432059	-6.94786	-8.42973	-5.86986	-5.553	-5.4112	-4.51953	-5.2109	-5.02093	-4.6878	-4.43909	-5.73312	-5.73312	-5.43596	-7.33352	-5.51953	-5.28771	-5.3452	-6.39289	-6.42973	-6.96578	-7.17919	-7.09789	-4.74855	-7.673	-3.97937	-7.11779	-7.05889	-4.61529	-4.07826	-7.96578	-6.29903	-5.28771	-5.77201	-7.07826	-7.70275	-6.22162	-6.32193	-5.97483	-7.45482	-7.673	-8.42973	-7.17919	-6.70275	-6.6295	-7.26534
Panel 21	HSPA8_084		0.06705	0.42539	-8.58727	-8.53282	-5.66566	-6.39289	-6.73312	-5.68038	-6.94786	-6.82828	-7.28771	-6.51953	-7.55979	-7.50635	-7.02093	-8.28771	-8.64386	-6.6295	-6.03978	-7.42973	-7.64386	-8.58727	-8.48036	-8.48036	-5.98393	-7.96578	-5.74855	-7.89539	-7.96578	-2.3496	-5.38685	-7.82828	-6.73312	-7.61529	-7.15843	-8.28771	-5.46116	-7.61529	-7.50635	-7.48036	-8.70275	-7.53282	-8.48036	-6.96578	-8.53282	-7.20025	-8.96578
Panel 21	IGFBP3_093	+	0	-0.815375	-6.82828	-6.38082	-6.26534	-5.31043	-6.87832	-6.40507	-6.44222	-5.55979	-5.44851	-5.4933	-6.38082	-4.63308	-5.10284	-6.48036	-6.28771	-6.77992	-7.31043	-8.24332	-7.33352	-7.48036	-7.76415	-5.79586	-6.53282	-6.17919	-5.89539	-6.27648	-6.26534	-5.53952	-7.38082	-6.86145	-5.6878	-6.20025	-7.31043	-6.55979	-6.41735	-7.70275	-6.42973	-7.20025	-5.83879	-6.60121	-6.2109	-6.20025	-6.36885	-6.48036	-5.89539
Panel 21	IGFBP3_094	+	0	-0.715102	-5.74855	-5.57347	-5.39289	-4.29619	-5.16877	-5.31043	-4.74082	-4.12532	-4.39593	-4.07097	-5.00231	-3.60823	-3.79786	-5.44222	-5.11279	-5.44222	-6.27648	-7.26534	-6.07826	-6.45482	-6.4933	-4.53952	-5.17919	-5.04454	-4.87832	-5.48681	-4.90833	-4.30472	-6.04931	-5.85308	-5.04454	-4.85308	-6.09789	-5.13797	-4.99769	-6.48036	-5.1078	-5.88683	-4.77992	-5.553	-5.27648	-4.82828	-5.13289	-5.65109	-4.65109
Panel 21	IGFBP3_096	+	0.00370732	-0.468573	-1.75341	-1.8196	-1.54751	-1.09234	-1.2863	-1.43362	-1.09357	-0.281036	-0.848661	-0.558304	-1.01363	-0.308466	-0.456603	-2.02444	-1.49818	-1.47594	-2.17007	-3.64386	-2.20158	-2.35402	-2.84788	-1.60428	-1.83702	0.171335	-1.56235	-1.23514	-1.39593	-0.314912	-2.26465	-2.18115	-1.34703	-0.987646	-1.87461	-1.65381	-1.0221	-2.5121	-1.94342	-2.48036	-1.65381	-2.05589	-1.2567	-1.97824	-1.55131	-2.06794	-0.914303
Panel 21	IGHV1-24_034		0.669	-0.123152	-5.72547	-7.673	-7.31043	-6.73312	-7.24332	-6.25429	-6.20025	-5.69526	-5.57347	-7.73312	-6.40507	-7.40507	-3.89325	-7.22162	-6.84477	-6.81198	-8.07826	-6.01159	-7.20025	-7.05889	-7.42973	-5.6878	-5.42353	-7.70275	-4.33352	-7.22162	-4.36587	-6.13797	-6.44222	-6.73312	-6.13797	-8.58727	-4.93016	-5.02562	-5.39289	-7.13797	-6.98393	-2.80088	-3.87408	-7.50635	-6.05889	-3.59597	-6.55979	-3.86775	-6.39289
Panel 21	IGHV1-24_035	+	0.0465714	0.408064	-7.70275	-7.86145	-6.93016	-8.00231	-8.82828	-7.26534	-6.33352	-7.33352	-6.61529	-8.76415	-8.38082	-6.79586	-5.84477	-8.53282	-7.28771	-7.64386	-8.70275	-9.20025	-8.00231	-8.24332	-9.70275	-6.45482	-6.71786	-8.8954	-6.44222	-7.24332	-7.09789	-9.03978	-7.89539	-7.93016	-9.03978	-8.8954	-8.53282	-7.50635	-7.42973	-6.91267	-7.79586	-6.03978	-7.96578	-8.07826	-7.76415	-7.13797	-6.71786	-7.48036	-8.33352
Panel 21	IGHV1-24_036		0.207633	0.33193	-2.62149	-2.30615	-3.27648	-4.72166	-4.96128	-3.49005	-1.99482	-4.13037	-2.32699	-4.93457	-4.42973	-1.16165	-3.74662	-3.12532	-3.63666	-4.78389	-4.17397	-4.40507	-2.83547	-4.35107	-4.97937	-1.70934	-1.94342	-5.44851	-3.85517	-5.12784	-2.68594	-2.79887	-6.48036	-2.96353	-2.80088	-5.86986	-5.40507	-2.93788	-3.25154	-2.66018	-2.64476	0.331934	-1.22837	-2.93898	-3.41889	-0.688497	-2.55131	-2.45958	-4.34813
Panel 21	IGHV1-24_036 (oxid)	+	0.030125	0.815628	-9.70275	-4.68038	-6.05889	-9.20025	-12.2877	-10.4804	-5.49981	-5.23786	-6.12784	-7.73312	-8.58727	-5.77201	-6.23243	-5.42973	-10.2877	-5.68038	-3.01976	-9.11779	-3.15843	-7.70275	-5.53952	-4.15586	-4.38987	-2.34447	-13.2877	-3.36736	-6.50635	-6.86145	-8.53282	-8.8954	-6.93016	-9.20025	-6.90587	-4.44222	-6.90587	-6.90587	-6.90587	-4.83239	-3.92577	-5.89539	-5.04931	-1.13353	-6.90587	-6.22162	-6.6878
Panel 21	ITIH4_103		0.23708	0.340063	-9.38082	-11.7028	-11.2877	-10.4804	-4.58035	-10.1178	-9.96578	-9.48036	-6.94786	-10.4804	-10.7028	-11.7028	-7.70275	-9.82828	-9.96578	-8.20025	-9.58727	-7.89539	-10.2877	-10.4804	-10.7028	-9.96578	-10.7028	-4.33934	-8.53282	-9.70275	-10.1178	-10.7028	-10.1178	-10.7028	-3.55809	-9.82828	-9.70275	-9.20025	-10.9658	-10.4804	-10.1178	-9.96578	-9.82828	-3.49167	-10.4804	-10.1178	-10.4804	-10.4804	-7.24332
Panel 21	ITIH4_104	+	0.0005	1.36167	0.234992	-0.366057	1.09092	0.286881	0.638027	0.959548	1.30626	0.717035	1.70004	0.847837	-0.0892673	-0.0497556	0.210888	0.282499	1.24294	0.622274	1.59278	-0.386657	-1.05439	0.959844	-0.185081	1.0769	1.16066	-0.120922	0.919683	-3.53116	-3.22972	-2.65199	0.488515	1.22027	1.28131	-1.95344	0.901108	-0.387789	0.746657	0.671565	0.532467	0.539928	0.949572	-0.926317	-0.271949	0.675906	0.866789	0.109561	-0.0256175
Panel 21	ITIH4_105	+	0.00488889	0.435201	-3.34813	-5.08804	-3.8365	-3.58035	-3.47714	-3.2029	-3.75438	-3.44536	-2.97256	-3.1367	-2.4493	-4.0807	-4.05889	-3.31473	-2.22567	-3.55809	-3.1291	-3.47393	-3.76219	-4.21357	-3.04931	-3.16747	-2.76611	-2.46514	-2.72642	-3.77596	-3.83856	-3.32626	-3.52118	-3.46913	-2.5454	-3.21357	-2.79686	-2.79686	-2.9412	-2.48681	-3.77794	-2.73025	-2.76121	-3.35255	-4.29619	-3.57863	-2.83033	-3.47714	-3.63129
Panel 21	ITIH4_106	+	0.008	0.347425	-0.68177	-1.33643	0.0241777	0.110497	-0.323552	0.217603	0.250477	-0.437135	0.813525	0.0339339	-0.0508013	-0.552156	-0.460171	-0.289122	-0.103612	0.543694	-0.156016	-0.787119	-0.462754	-0.165531	-1.19463	0.081885	0.0316775	-0.469729	0.437015	-1.37407	-0.202074	-0.224992	-0.148321	-0.107959	0.173639	-0.397828	-0.739613	-0.633524	-0.462952	-0.264998	-0.292298	-0.382325	-0.18705	-0.675535	-0.489443	-1.06885	0.032242	-1.00781	-0.692222
Panel 21	ITIH4_108	+	0.00619608	0.365943	-0.215412	-0.381949	0.866473	0.912497	0.582363	0.588229	1.03231	0.637657	1.08298	0.946656	0.711847	0.260146	0.62714	0.580628	0.892741	1.06102	0.601887	0.0329472	-0.171206	0.720016	-0.0223903	0.800082	0.491699	0.298424	1.05617	-0.672543	0.316957	0.273456	0.681314	0.668392	0.991535	0.298776	0.281194	-0.0337172	-0.20141	-0.028852	-0.206395	0.0176369	-0.199752	-0.264998	-0.190009	-0.417926	0.548042	-0.187707	-0.164399
Panel 21	KRT2_085		0.879744	-0.023899	-11.2877	-10.7028	-10.9658	-11.2877	-11.2877	-10.9658	-10.9658	-11.2877	-10.9658	-11.2877	-9.82828	-11.7028	-10.9658	-10.9658	-10.9658	-10.7028	-11.2877	-6.73312	-10.9658	-11.2877	-11.2877	-10.9658	-10.9658	-11.2877	-10.4804	-10.7028	-11.2877	-11.2877	-11.2877	-11.7028	-10.2877	-11.2877	-11.7028	-11.2877	-10.9658	-11.2877	-11.7028	-10.7028	-9.82828	-11.2877	-10.9658	-10.9658	-11.7028	-11.2877	-11.2877
Panel 21	KRT2_086		0.106918	-0.363601	-12.2695	-12.2695	-12.2877	-13.2877	-12.2695	-12.2695	-13.2877	-13.2877	-13.2877	-13.2877	-11.2877	-13.2877	-13.2877	-12.2695	-12.2877	-12.2695	-12.2695	-12.2695	-10.9658	-12.2695	-12.2695	-12.2877	-12.2695	-13.2877	-12.2695	-12.2695	-13.2877	-12.2695	-12.2695	-13.2877	-10.4804	-12.2695	-13.2877	-12.2695	-11.2877	-12.2695	-12.2695	-12.2695	-10.9658	-12.2695	-12.2695	-11.2877	-12.2695	-11.7028	-12.2877
Panel 21	KRT2_087		0.37501	0.150553	-10.7028	-11.2877	-11.2877	-11.2877	-10.7028	-12.2877	-12.2877	-11.7028	-10.9658	-11.2877	-10.4804	-11.7028	-11.2877	-11.2877	-11.7028	-10.9658	-11.7028	-10.9658	-11.2877	-11.2877	-11.2877	-12.2877	-10.1178	-10.4804	-11.2877	-10.7028	-11.2877	-11.2877	-10.9658	-11.2877	-9.03978	-11.2877	-11.7028	-10.7028	-11.2877	-11.2877	-11.2877	-11.2877	-9.28771	-11.2877	-12.2877	-11.2877	-10.7028	-10.9658	-11.3327
Panel 21	KRT6B_037		0.669607	0.0634888	-11.7028	-10.9658	-11.3757	-10.4804	-12.2877	-11.2877	-11.7028	-11.7028	-12.2877	-11.2877	-10.9658	-11.2877	-13.2877	-11.2877	-11.3757	-11.2877	-11.2877	-11.2877	-11.3757	-11.7028	-11.2877	-11.3757	-10.9658	-10.9658	-10.9658	-11.3757	-11.3757	-11.7028	-11.2877	-11.2877	-11.2877	-10.9658	-10.9658	-10.9658	-12.2877	-10.9658	-13.2877	-10.9658	-11.3757	-12.2877	-11.2877	-11.3757	-10.9658	-11.3757	-10.9658
Panel 21	KRT6B_038		0.622807	0.0826848	-12.2877	-12.2877	-12.7612	-12.2877	-13.2877	-13.2877	-13.2877	-13.2877	-13.2877	-12.7612	-12.2877	-13.2877	-13.2877	-13.2877	-13.2877	-12.2877	-12.2877	-12.7612	-12.7612	-13.2877	-13.2877	-12.2877	-13.2877	-12.7612	-13.2877	-13.2877	-13.2877	-12.2877	-12.2877	-13.2877	-13.2877	-13.2877	-12.2877	-9.11779	-8.24332	-12.7612	-12.7612	-13.2877	-12.7612	-13.2877	-13.2877	-12.7612	-12.2877	-12.7612	-13.2877
Panel 21	KRT78_039	+	0.00612245	-0.406831	-10.9658	-11.2877	-10.9658	-11.2877	-10.9658	-10.9658	-10.9658	-10.2877	-11.2877	-10.9658	-10.9658	-11.2877	-11.7028	-10.9658	-11.2877	-11.2877	-11.2877	-10.2877	-10.7028	-10.9658	-10.9658	-12.2877	-10.9658	-11.2877	-10.9658	-10.7028	-10.9658	-11.7028	-11.2877	-10.9658	-11.2877	-11.2877	-11.2877	-10.9658	-10.9658	-10.7028	-13.2877	-13.2877	-11.7028	-10.9658	-10.9658	-11.2877	-11.2877	-11.7028	-10.4804
Panel 21	KRT78_040		0.26451	0.209625	-11.2877	-12.0946	-10.9658	-13.2877	-13.2877	-12.0946	-12.2877	-13.2877	-11.7028	-11.7028	-11.7028	-13.2877	-12.0946	-12.2877	-12.0946	-11.7028	-12.0946	-12.2877	-12.0946	-12.0946	-13.2877	-12.0946	-12.0946	-10.9658	-13.2877	-12.0946	-12.0946	-13.2877	-11.7028	-13.2877	-13.2877	-13.2877	-12.2877	-6.84477	-12.2877	-13.2877	-12.0946	-12.2877	-12.0946	-12.0946	-11.7028	-13.2877	-10.9658	-12.0946	-13.2877
Panel 21	KRT78_041		0.671933	-0.0431288	-13.2877	-13.2877	-13.1696	-13.1696	-13.2877	-13.1696	-13.2877	-13.2877	-13.2877	-13.2877	-13.2877	-13.2877	-13.1696	-13.2877	-13.2877	-13.2877	-13.2877	-13.2877	-13.2877	-13.2877	-13.2877	-13.2877	-13.2877	-13.1696	-13.1696	-13.1696	-13.2877	-13.2877	-13.2877	-12.2877	-13.1696	-13.2877	-13.1696	-13.2877	-13.2877	-13.2877	-13.1696	-12.2877	-13.2877	-13.2877	-13.2877	-13.1696	-13.2877	-13.2877	-13.2877
Panel 21	LRG1_042	+	0	1.11444	-0.718331	-2.47794	0.171207	-0.0315037	-1.53575	-0.598151	-0.471129	-1.04038	-0.29956	-0.884434	-0.754139	-1.77794	-1.60867	-1.12406	-1.10191	-0.0949573	-1.24434	-1.79987	-2.35034	-0.592919	-1.57648	-0.476137	-0.40947	-0.166503	0.289716	-3.22297	-0.807175	-1.18771	-0.0139168	0.0132121	0.180021	-0.591614	-0.492078	-1.73121	-2.0386	-1.43129	-1.26257	-0.64679	-1.16747	-0.831871	-1.27299	-1.20789	-0.838822	-2.4344	-2.13479
Panel 21	LRG1_043	+	0.000740741	0.969808	-1.99022	-5.20025	-0.721183	-0.519735	-2.43051	-1.77054	-1.55173	-2.90293	-2.18115	-2.47714	-2.27788	-2.61087	-2.64837	-2.64115	-1.9754	-1.33061	-2.77004	-3.2709	-2.07461	-1.63532	-2.91921	-1.82113	-1.22904	-2.17007	-2.05589	-3.58035	-1.80743	-2.02679	-1.80945	-0.731206	-0.883103	-1.5391	-1.42663	-2.38987	-2.64295	-2.60384	-2.58381	-1.43792	-2.28209	-0.970582	-2.37857	-1.79937	-1.77103	-3.45799	-3.11779
Panel 21	LRG1_044	+	0	0.967048	-0.874084	-2.88577	-0.164884	-0.267253	-1.63442	-0.700873	-1.15072	-1.32518	-0.678072	-1.20423	-0.943139	-1.98165	-3.22837	-1.18279	-0.985645	-0.556181	-0.873556	-1.60209	-2.10594	-0.770289	-2.1565	-0.504509	-0.418504	-0.261708	-0.417155	-2.79286	-1.33935	-1.03003	-0.520769	-0.224317	0.00561564	-0.505328	-0.324094	-1.7269	-2.18902	-1.4024	-1.20923	-0.653809	-1.44144	-0.905088	-1.28279	-1.53491	-1.09234	-2.16877	-2.32699
Panel 21	LRG1_045	+	0.00048	1.08267	-0.2124	-1.95568	0.254836	0.547252	-1.3065	0.410667	0.618896	0.201132	0.589572	0.280125	0.220701	-0.857521	-1.13987	-0.245882	0.109829	0.361319	-0.534287	-1.13511	-0.853606	-0.0300299	-1.40966	0.193709	0.416515	0.436801	0.354565	-2.4112	-0.380634	0.0153548	-0.0124608	0.309758	0.856787	0.0054719	0.181929	-1.0145	-1.41504	-0.600774	-0.130681	0.0299829	-1.12155	-0.462952	-0.382325	-0.740336	-0.486004	-1.70416	-0.970865
Panel 21	MCAM_046		0.631896	0.084079	-10.4804	-11.7028	-11.7028	-10.2877	-10.7028	-10.9658	-10.6085	-10.2877	-11.2877	-10.4804	-9.96578	-11.7028	-11.7028	-11.2877	-10.2877	-10.1178	-9.82828	-10.9658	-10.7028	-11.2877	-10.9658	-10.9658	-10.1178	-8.11779	-10.7028	-10.9658	-12.2877	-10.9658	-11.7028	-10.1178	-11.2877	-10.1178	-9.70275	-10.2877	-10.9658	-9.58727	-9.70275	-11.7028	-10.1178	-9.38082	-10.1178	-10.2877	-10.4804	-10.1178	-9.82828
Panel 21	MCAM_047	+	0.000666667	-0.472899	-8.28771	-7.55979	-8.33352	-7.89539	-8.15843	-8.24332	-8.24332	-7.64386	-8.00231	-8.15843	-8.33352	-8.70275	-8.00231	-7.70275	-7.86145	-8.07826	-8.24332	-8.58727	-8.15843	-7.24332	-9.11779	-8.58727	-8.03978	-8.42973	-8.11779	-8.28771	-8.96578	-8.76415	-8.64386	-8.58727	-8.64386	-7.93016	-8.42973	-7.79586	-7.93016	-8.03978	-8.38082	-8.20025	-8.11779	-7.89539	-7.673	-7.89539	-7.50635	-8.28771	-7.73312
Panel 21	MCAM_048	+	0	-0.636413	-4.35698	-4.07582	-4.37482	-4.2109	-4.40202	-4.673	-4.88257	-4.32771	-4.69526	-4.42973	-4.41427	-4.78389	-4.42663	-4.59771	-4.17397	-4.79586	-4.63308	-4.86145	-4.37183	-3.9885	-5.06371	-5.13289	-4.32771	-4.64025	-4.83239	-4.2109	-5.21625	-5.40507	-4.31617	-4.79987	-5.54625	-4.58035	-4.52949	-4.04454	-4.37183	-4.06613	-4.62593	-5.12281	-4.40813	-4.16618	-4.6295	-3.88044	-3.60296	-4.57347	-3.8762
Panel 21	MCAM_049	+	0.000969697	-0.559978	-1.98564	-3.59248	-4.25154	-3.95232	-3.72738	-3.6206	-3.91267	-4.08559	-3.8762	-3.8365	-3.72929	-4.32482	-3.77201	-3.88044	-3.62238	-4.59423	-4.19232	-5.12784	-4.10284	-3.65109	-5.02562	-5.50635	-4.43909	-3.58901	-4.4933	-3.32626	-6.81198	-4.60472	-4.13543	-4.92577	-5.3452	-3.90401	-3.63846	-3.23923	-3.3133	-4.25429	-4.52616	-5.02093	-4.30757	-4.0517	-3.19628	-3.67484	-3.95009	-3.76024	-3.37333
Panel 21	MRC1_071	+	0.00157895	0.457389	-7.93016	-9.58727	-8.38082	-8.82828	-8.58727	-9.11779	-8.11779	-9.11779	-7.76415	-8.58727	-8.82828	-9.58727	-9.03978	-8.96578	-8.53282	-7.86145	-8.00231	-9.11779	-9.70275	-8.20025	-9.28771	-8.76415	-8.28771	-9.38082	-8.76415	-8.76415	-8.82828	-8.28771	-8.33352	-8.38082	-7.82828	-9.38082	-8.76415	-9.03978	-8.96578	-8.64386	-9.28771	-9.20025	-9.48036	-8.76415	-9.48036	-8.8954	-9.11779	-9.48036	-9.28771
Panel 21	MRC1_072	+	0	0.784706	-8.33352	-9.11779	-8.38082	-9.70275	-9.58727	-9.11779	-10.1178	-9.28771	-8.70275	-8.42973	-8.96578	-9.82828	-9.38082	-9.20025	-9.70275	-8.11779	-8.28771	-9.11779	-9.28771	-7.93016	-9.58727	-9.96578	-8.42973	-9.82828	-8.8954	-9.48036	-9.82828	-8.82828	-8.07826	-8.48036	-7.73312	-9.58727	-8.11779	-9.96578	-8.82828	-8.53282	-9.20025	-8.82828	-9.20025	-9.20025	-9.96578	-8.70275	-9.96578	-9.58727	-9.82828
Panel 21	MRC1_073	+	0.000545455	0.799656	-7.673	-8.48036	-8.48036	-9.03978	-8.8954	-8.53282	-9.11779	-8.76415	-9.20025	-7.58727	-7.86145	-9.82828	-9.48036	-8.38082	-8.33352	-12.2877	-6.77992	-8.42973	-8.42973	-7.00231	-9.11779	-9.20025	-7.79586	-8.70275	-8.11779	-9.11779	-9.96578	-8.28771	-6.87832	-7.70275	-6.87832	-7.73312	-8.38082	-9.03978	-8.11779	-7.24332	-8.53282	-8.15843	-8.76415	-8.20025	-8.38082	-7.673	-8.70275	-9.28771	-8.8954
Panel 21	MRC1_074		0.485673	0.117402	-9.82828	-9.82828	-9.48036	-10.7028	-10.2877	-10.9658	-9.58727	-10.7028	-11.7028	-10.1178	-9.96578	-11.2877	-10.4804	-10.1178	-10.7028	-10.7442	-9.96578	-11.2877	-10.7028	-9.70275	-11.2877	-13.2877	-10.2877	-10.7442	-10.9658	-10.7028	-10.2877	-10.7028	-9.11779	-8.11779	-9.58727	-13.2877	-10.7028	-9.82828	-10.4804	-11.2877	-10.7028	-10.7442	-10.4804	-9.70275	-10.9658	-10.7028	-10.9658	-10.7028	-10.7028
Panel 21	PKM_089		0.0735122	0.311662	-4.6295	-5.73312	-4.08804	-4.12532	-3.77201	-3.11279	-3.50308	-3.31761	-3.93457	-3.46913	-5.11779	-4.80793	-3.82011	-4.45799	-5.09296	-2.51293	-3.63129	-3.57347	-4.22972	-4.53282	-4.70275	-4.72166	-2.83033	-5.48681	-3.152	-4.97937	-4.79987	-2.94564	-2.44379	-4.65109	-3.77398	-4.43909	-3.84684	-5.01625	-5.65836	-4.95232	-4.16877	-4.07339	-4.86986	-5.05409	-4.98393	-4.6878	-4.72166	-3.95232	-5.22702
Panel 21	PKM_090		0.0629231	0.302292	-8.64386	-9.96578	-8.33352	-8.24332	-7.93016	-7.40507	-7.79586	-7.73312	-8.33352	-7.93016	-9.03978	-8.96578	-8.07826	-8.82828	-9.48036	-7.09789	-7.76415	-7.86145	-8.33352	-9.20025	-8.96578	-8.96578	-7.05889	-9.11779	-7.86145	-8.96578	-8.76415	-7.15843	-6.77992	-8.76415	-8.15843	-8.70275	-7.64386	-8.8954	-9.96578	-8.8954	-8.48036	-8.07826	-9.11779	-8.8954	-9.20025	-8.96578	-9.11779	-7.82828	-9.38082
Panel 21	PKM_091		0.674833	0.0957929	-8.38082	-9.58727	-8.07826	-8.76415	-7.76415	-7.89539	-10.7028	-7.55979	-7.76415	-7.82828	-8.76415	-9.20025	-10.9658	-8.70275	-9.11779	-7.20025	-8.8954	-7.96578	-8.38082	-8.24332	-8.38082	-9.48036	-6.61529	-9.48036	-7.64386	-11.7028	-8.8954	-6.94786	-7.38082	-8.96578	-8.07826	-8.24332	-7.79586	-8.8954	-8.64386	-9.28771	-8.28771	-4.93898	-8.24332	-9.11779	-8.48036	-8.20025	-8.15843	-7.79586	-8.82828
Panel 21	PKM_092	+	0.0340606	0.37297	-9.11779	-10.4804	-8.76415	-8.82828	-8.33352	-7.45482	-8.11779	-7.93016	-8.48036	-8.11779	-9.38082	-9.82828	-8.42973	-9.38082	-9.70275	-7.33352	-8.28771	-8.24332	-8.64386	-9.38082	-9.48036	-9.58727	-7.42973	-9.82828	-7.93016	-9.48036	-9.28771	-7.45482	-7.09789	-9.48036	-8.70275	-8.96578	-8.33352	-9.48036	-9.82828	-9.82828	-8.96578	-8.64386	-9.82828	-9.96578	-9.70275	-9.48036	-9.58727	-8.58727	-9.82828
Loading Control	PLTP_117		0.204292	-0.160582	-2.75828	-3.47073	-2.80591	-3.0807	-3.76024	-3.06613	-3.47714	-3.57863	-3.25842	-3.51622	-3.48843	-3.9771	-3.01742	-3.18442	-3.11029	-3.23786	-4.18442	-4.23786	-3.56832	-2.59074	-4.53952	-3.32193	-3.53952	-4.65472	-3.89325	-3.71407	-3.64747	-3.52118	-3.23107	-2.76808	-3.09912	-3.29903	-3.26673	-3.81401	-3.64205	-3.8997	-3.45324	-3.79386	-3.90185	-3.20689	-3.67669	-2.46196	-3.22432	-4.07826	-3.37632
Loading Control	PLTP_118		0.206465	-0.146706	-4.1818	-4.9703	-4.60121	-4.92139	-5.01625	-4.53952	-5.09789	-4.66566	-4.64386	-4.65836	-4.90401	-5.53282	-4.68409	-4.79586	-4.48358	-5.04454	-4.673	-5.06371	-5.1078	-4.25705	-5.74082	-4.84892	-4.89111	-4.62238	-4.99769	-4.92139	-5.05889	-4.75633	-4.72547	-4.24332	-4.84477	-4.69526	-4.39289	-5.11779	-4.84892	-5.16877	-4.93016	-5.18968	-5.29903	-4.94342	-5.1078	-4.03978	-4.63666	-4.99309	-4.52949
Loading Control	PLTP_119		0.185305	-0.417202	-12.2877	-3.8997	-6.23243	-7.86122	-6.46753	-6.15843	-10.2877	-7.93016	-6.94786	-5.9568	-7.86122	-7.86122	-10.1178	-9.48036	-6.86145	-8.00231	-6.04931	-7.03978	-12.2877	-7.86122	-5.99309	-7.86122	-7.86122	-7.86122	-8.58727	-6.44222	-7.86122	-6.48036	-7.86122	-6.44222	-10.7028	-9.96578	-10.9658	-5.87832	-5.8039	-7.86122	-6.1078	-6.4933	-6.86145	-8.64386	-7.22162	-5.11279	-11.7028	-13.2877	-6.16877
Loading Control	PLTP_120		0.544893	-0.156653	-10.9658	-11.2877	-11.3727	-10.4804	-13.2877	-8.64386	-11.3727	-11.3727	-11.3727	-10.9658	-11.2877	-11.2877	-10.7028	-12.2877	-11.3727	-12.2877	-11.7028	-11.2877	-11.3727	-10.7028	-11.2877	-13.2877	-13.2877	-10.7028	-11.3727	-11.3727	-11.2877	-11.3727	-10.9658	-11.3727	-10.7028	-11.2877	-13.2877	-10.7028	-8.96578	-11.7028	-10.7028	-12.2877	-10.9658	-13.2877	-11.3727	-11.3727	-11.3727	-13.2877	-11.3727
Loading Control	PROZ_125		0.539495	-0.167063	-7.11779	-5.65836	-8.00231	-9.11779	-6.42973	-5.74082	-5.65836	-7.40507	-8.64386	-7.13797	-6.86145	-5.38685	-5.22162	-5.93016	-5.66566	-4.61883	-6.22162	-6.16877	-5.07339	-6.3452	-6.33352	-7.64386	-4.41735	-7.17919	-7.93016	-6.71786	-6.15843	-6.41735	-6.50635	-6.57347	-5.92139	-5.92139	-6.24332	-5.8039	-5.20556	-6.55979	-6.71786	-5.35107	-6.22162	-6.673	-5.81198	-6.55979	-5.06371	-7.33352	-6.673
Loading Control	PROZ_126		0.310913	-0.197255	-7.11779	-6.11779	-9.28771	-10.1178	-5.90401	-6.53282	-5.31617	-4.68409	-6.94786	-5.96578	-5.46753	-6.11779	-5.77992	-6.13797	-5.89539	-5.25429	-5.10284	-6.15843	-6.09789	-5.35107	-6.36885	-5.86986	-5.54625	-5.97483	-6.86145	-7.15843	-6.6878	-5.28771	-5.97483	-6.65836	-5.91267	-5.44222	-5.8039	-5.60121	-5.93898	-6.91267	-5.33934	-6.33352	-5.35698	-6.55979	-5.13797	-7.55979	-6.1078	-5.71028	-7.22162
Loading Control	PROZ_127		0.164135	-0.271836	-8.70275	-6.94786	-9.70275	-9.96578	-7.20025	-7.45482	-6.53282	-5.53952	-7.35698	-6.35698	-6.91267	-7.09789	-6.73312	-6.71786	-6.39289	-6.51953	-5.77201	-6.87832	-6.65836	-6.98559	-7.24332	-6.89539	-6.55979	-6.71786	-7.26534	-7.96578	-7.96578	-6.54625	-6.4933	-7.58727	-6.35698	-6.32193	-7.07826	-6.89539	-6.87832	-7.58727	-6.50635	-6.74855	-5.99309	-7.40507	-6.48036	-8.07826	-6.84477	-6.02093	-8.15843
Loading Control	PROZ_128		0.119767	-0.338091	-4.25705	-2.59859	-6.76415	-7.61529	-2.54288	-3.31043	-2.37407	-1.38911	-3.58208	-2.21625	-2.69432	-2.85517	-2.61883	-2.31115	-2.19892	-1.87726	-1.37333	-2.32554	-2.25498	-1.87779	-2.92139	-2.37632	-2.15457	-2.24605	-2.61617	-3.8365	-3.67669	-2.15586	-2.3496	-3.39593	-2.77794	-1.86302	-2.50717	-2.19892	-2.08498	-3.01859	-1.83496	-2.18836	-1.43948	-2.94231	-2.0511	-3.95009	-2.22364	-1.90455	-3.48681
Positive Control	SERPINA1_054	+	0.000714286	0.973894	4.97341	3.93992	6.08497	4.9438	5.47871	4.90115	5.83013	5.44708	6.37325	5.70522	5.85254	4.95946	5.71916	5.98827	5.73004	5.65765	5.36514	5.25885	4.82502	5.58697	4.60624	5.91688	5.85341	5.40477	5.41279	4.62066	6.03074	6.15168	5.9491	6.03833	5.65876	5.61247	5.83592	4.71634	4.67351	4.53715	5.06379	5.33793	5.05811	5.06144	5.52944	4.02637	5.05424	5.19656	4.44008
Positive Control	SERPINA1_055	+	0	0.797023	4.16601	3.50853	5.0679	4.96239	4.16729	3.98326	4.24923	4.20867	4.62199	4.32833	4.55694	3.49021	4.19279	4.64462	4.28024	5.24812	4.67777	4.50185	3.67327	5.16542	3.66217	4.84087	5.24814	4.51209	4.47477	3.36355	4.36059	5.05345	5.2953	4.99945	4.83554	4.17362	4.77541	3.14066	3.49848	3.75958	4.67717	4.55061	4.5363	3.894	4.3441	3.2172	4.51969	3.88938	3.67347
Positive Control	SERPINA1_056	+	0.000521739	0.621251	3.73368	3.34167	4.1874	4.25011	3.9421	3.82062	4.464	3.62162	4.72885	4.25804	4.45179	3.64371	4.25152	4.33804	4.26188	5.08737	3.8897	3.70178	3.27374	4.13069	3.04804	3.97554	4.03959	3.65557	4.96845	3.22843	4.28024	4.70857	4.68829	4.18621	4.93159	3.95108	4.22836	3.73102	3.18433	3.47358	3.8811	4.06311	3.72451	3.84238	3.98202	3.31169	3.97888	3.11643	3.23275
Positive Control	SERPINA1_057	+	0.0262581	0.43986	2.04621	1.55685	4.4804	2.72901	2.13953	2.01246	3.50475	1.9062	3.63788	2.20933	1.68975	2.34849	2.74932	1.94122	2.48429	3.17122	1.96706	1.65741	1.60345	3.03752	0.59321	3.23938	2.89402	2.1859	2.70956	1.69662	3.26276	3.13299	3.51969	4.52683	1.56321	1.47726	3.14287	3.77185	1.67319	0.728138	2.31057	1.80393	2.25882	3.54694	2.03069	1.51889	1.71176	1.49963	1.48661
Positive Control	TIMP1_058	+	0	0.683517	-6.24332	-6.84477	-6.23243	-6.82828	-6.6878	-5.93898	-6.31043	-6.86145	-6.70275	-6.18968	-6.24332	-7.79586	-6.87832	-7.45482	-5.07826	-5.77201	-5.84477	-6.96578	-7.50635	-6.45482	-6.86145	-6.89539	-6.08804	-5.94786	-6.51953	-7.70275	-7.58727	-6.77992	-6.11779	-5.97483	-4.82011	-7.00231	-5.52616	-6.09789	-6.23243	-5.77201	-7.26534	-5.69526	-6.31043	-6.81198	-6.77992	-6.54625	-5.82011	-6.93016	-7.09789
Positive Control	TIMP1_059	+	0.0308308	0.742723	-5.71028	-6.1078	-4.64025	-5.60823	-12.2877	-6.15843	-5.93898	-9.38082	-12.2877	-5.77201	-5.42973	-5.94786	-5.8039	-5.93016	-4.50308	-3.95232	-7.96578	-6.50635	-6.27648	-6.13797	-10.1178	-7.31043	-6.27648	-6.32193	-7.55979	-6.77992	-6.1078	-6.70275	-6.31043	-5.41735	-4.26257	-9.82828	-4.51622	-8.76415	-5.41735	-5.25981	-7.76415	-4.37482	-6.60121	-6.18968	-7.79586	-5.8365	-5.06371	-7.53282	-7.28771
Positive Control	TIMP1_060	+	0	0.834769	-7.93016	-8.20025	-7.86145	-7.22162	-8.28771	-7.26534	-7.79586	-7.96578	-7.76415	-7.45482	-7.61529	-9.03978	-8.64386	-8.07826	-6.84477	-7.42973	-7.58727	-8.38082	-9.03978	-7.35698	-8.53282	-8.48036	-7.64386	-7.79586	-7.79586	-9.11779	-9.38082	-8.42973	-1.92687	-7.50635	-6.29903	-8.48036	-6.84477	-7.48036	-7.89539	-7.35698	-8.76415	-7.31043	-8.07826	-8.53282	-8.48036	-8.28771	-6.91267	-8.42973	-8.58727
Positive Control	TIMP1_061	+	0	0.695154	-4.65109	-4.65472	-3.6878	-4.12281	-4.43284	-3.91267	-4.53952	-4.96578	-4.31617	-3.94786	-4.25154	-5.35107	-4.77992	-4.99769	-3.2029	-3.75828	-3.82828	-5.08314	-5.63666	-4.32193	-5.48681	-4.94786	-3.77794	-4.32482	-4.39593	-5.74855	-4.60823	-4.9885	-4.41735	-3.85935	-2.95792	-4.9885	-3.52949	-3.152	-4.33934	-3.99539	-5.07826	-3.68038	-4.50963	-3.94786	-4.72166	-4.3629	-3.98165	-5.05409	-4.93016
Positive Control	TIMP1_062	+	0	0.869727	-0.292475	-1.10067	0.0506061	-0.233278	-0.999711	0.364124	-0.371087	-0.813499	-0.109203	0.521754	0.0867838	-1.24982	-0.879914	-0.405834	1.12876	0.188148	0.0271541	-0.918933	-1.92961	-0.302582	-0.898081	-0.878056	0.101919	0.33674	-0.355129	-2.04275	-0.8879	-0.917025	-0.119981	0.177471	1.30859	0.494672	1.12512	-2.41812	-0.175599	0.483571	-1.16553	0.49057	-0.744922	-0.591832	-0.642054	-0.535332	-0.021365	-1.07522	-1.0502
Positive Control	TNC_063	+	0.00162162	0.624941	-9.11779	-10.1178	-7.42973	-8.82828	-9.82828	-9.48036	-8.76415	-8.76415	-8.96578	-8.07826	-9.48036	-10.2877	-10.4804	-9.48036	-8.48036	-7.76415	-7.76415	-8.38082	-9.38082	-7.35698	-9.58727	-9.28771	-8.53282	-8.82828	-7.89539	-9.70275	-10.7028	-9.20025	-8.11779	-8.33352	-7.00231	-8.58727	-8.76415	-9.58727	-8.8954	-9.28771	-8.76415	-8.48036	-9.96578	-9.96578	-7.82828	-9.11779	-9.38082	-10.4804	-9.96578
Positive Control	TNC_064	+	0	0.799145	-8.8954	-9.96578	-8.11779	-8.96578	-9.82828	-9.58727	-8.76415	-8.70275	-9.28771	-8.15843	-9.58727	-10.7028	-9.20025	-9.58727	-8.8954	-7.64386	-8.64386	-8.8954	-9.48036	-7.76415	-9.38082	-9.28771	-8.42973	-8.96578	-8.53282	-9.96578	-8.38082	-9.11779	-8.48036	-8.33352	-7.89539	-8.42973	-8.82828	-9.58727	-9.03978	-9.28771	-8.82828	-8.64386	-9.03978	-9.70275	-8.64386	-9.58727	-9.20025	-9.96578	-9.82828
Positive Control	TNC_065	+	0.00390476	0.73336	-9.48036	-10.4804	-6.84477	-9.03978	-10.9658	-9.70275	-9.11779	-11.7028	-12.2877	-10.2877	-10.2877	-10.2877	-8.33352	-9.82828	-8.8954	-7.35698	-10.7028	-9.58727	-9.96578	-9.03978	-10.2877	-11.2877	-8.15843	-10.7028	-10.2877	-10.1178	-8.03978	-10.9658	-9.82828	-8.76415	-8.28771	-9.70275	-9.38082	-9.82828	-8.48036	-10.2877	-9.82828	-8.76415	-10.7028	-11.2877	-10.2877	-9.48036	-9.03978	-11.2877	-10.7028
Positive Control	TNC_066	+	0.00125714	0.747077	-8.96578	-9.38082	-7.89539	-8.28771	-9.82828	-9.28771	-8.53282	-8.64386	-8.70275	-8.15843	-9.03978	-10.1178	-9.20025	-9.11779	-8.48036	-7.64386	-8.28771	-9.38082	-9.28771	-7.61529	-9.28771	-9.28771	-8.82828	-8.82828	-8.00231	-9.48036	-8.64386	-9.03978	-8.15843	-8.07826	-7.26534	-8.58727	-8.8954	-9.70275	-8.76415	-9.58727	-9.11779	-9.03978	-9.03978	-9.82828	-9.03978	-9.48036	-9.03978	-9.48036	-9.20025
Panel 21	TNXB_097		0.208289	0.253934	-8.58727	-9.58727	-9.28771	-8.53282	-9.48036	-10.4804	-11.7028	-9.82828	-9.38082	-9.38082	-10.1178	-9.96578	-9.82828	-9.96578	-9.70275	-8.8954	-8.64386	-9.70275	-9.96578	-9.03978	-9.28771	-9.38082	-9.82828	-11.7028	-8.70275	-9.82828	-9.70275	-9.48036	-9.70275	-9.58727	-9.20025	-5.81198	-9.03978	-10.4804	-9.20025	-9.82828	-9.58727	-10.1178	-9.58727	-10.2877	-9.58727	-9.82828	-9.28771	-9.70275	-9.82828
Panel 21	TNXB_098	+	0.012	-0.417378	-8.8954	-9.48036	-10.9658	-8.70275	-9.58727	-9.20025	-9.20025	-8.48036	-9.58727	-8.76415	-8.82828	-9.28771	-8.70275	-9.48036	-10.1178	-8.42973	-8.42973	-8.96578	-8.58727	-8.42973	-9.20025	-11.2877	-8.82828	-8.15843	-8.28771	-10.4804	-13.2877	-9.03978	-8.38082	-9.58727	-9.28771	-8.8954	-8.82828	-9.11779	-9.28771	-8.96578	-8.58727	-8.00231	-8.58727	-8.82828	-8.64386	-11.2877	-8.11779	-8.58727	-8.8954
Panel 21	TNXB_099	+	0.00784906	-0.34376	-8.64386	-9.28771	-8.58727	-8.76415	-9.20025	-8.8954	-8.24332	-8.33352	-9.20025	-8.58727	-8.58727	-9.11779	-8.53282	-9.03978	-10.1178	-8.53282	-8.8954	-8.42973	-8.82828	-8.20025	-9.20025	-8.70275	-8.42973	-9.03978	-8.48036	-9.28771	-8.82828	-8.82828	-8.53282	-8.8954	-8.8954	-9.03978	-8.48036	-8.96578	-9.38082	-9.20025	-8.58727	-8.20025	-8.28771	-8.76415	-8.64386	-8.70275	-8.15843	-8.53282	-9.11779
Panel 21	TNXB_100		0.837268	-0.0486271	-8.15843	-8.53282	-7.86145	-7.86145	-8.38082	-8.96578	-8.28771	-8.00231	-8.70275	-7.96578	-8.33352	-8.48036	-7.70275	-8.70275	-8.64386	-7.89539	-8.00231	-8.42973	-9.96578	-8.58727	-8.53282	-6.15843	-7.93016	-7.48036	-7.89539	-8.64386	-6.28771	-8.07826	-8.38082	-8.82828	-1.28912	-8.58727	-8.33352	-8.24332	-8.33352	-8.20025	-8.07826	-8.38082	-6.91267	-8.48036	-8.8954	-6.71786	-7.673	-10.1178	-7.93016
Panel 21	TNXB_101	+	0.00616	-0.316284	-9.20025	-9.58727	-9.03978	-9.20025	-9.38082	-9.20025	-9.20025	-8.76415	-9.82828	-8.82828	-9.28771	-9.58727	-8.96578	-9.70275	-10.4804	-8.96578	-8.70275	-8.96578	-8.8954	-8.64386	-9.11779	-9.03978	-8.70275	-9.38082	-8.70275	-9.20025	-8.96578	-9.03978	-8.82828	-9.70275	-9.28771	-9.03978	-8.8954	-9.03978	-9.20025	-9.58727	-8.8954	-8.76415	-8.53282	-9.03978	-8.82828	-9.28771	-8.38082	-9.11779	-9.03978
Panel 21	TNXB_102	+	0.0470685	-0.446413	-7.53282	-7.76415	-7.42973	-7.13797	-11.7028	-6.98393	-7.35698	-6.98393	-8.00231	-6.89539	-7.55979	-7.40507	-7.13797	-7.73312	-8.70275	-7.38082	-7.22162	-7.89539	-7.35698	-5.66566	-7.76415	-8.07826	-7.76415	-7.31043	-6.89539	-7.50635	-7.673	-7.45482	-6.27648	-8.20025	-7.40507	-8.15843	-7.64386	-8.03978	-7.58727	-7.61529	-11.7028	-7.38082	-6.73312	-7.58727	-7.15843	-7.89539	-6.94786	-7.53282	-8.24332
[truncated: 57 more columns]
