# Supplementary material for: Towards a proteomic plasma biomarker panel for diagnosing vasculitis remission
Source: Nat Commun. 2026 Jul 21;17:6825. doi: 10.1038/s41467-026-75755-6 (PMC13389191; doi:10.1038/s41467-026-75755-6)
Supplement: Supplementary file 8 — Supplementary Data 6 [file 41467_2026_75755_MOESM8_ESM.xlsx]

## Sheet: Legend
Supplementary Data 6 TQL PRM data with 7-protein panel from discovery and validation cohort
Supplementary Data 6A	TQL PRM data 7-panel and controls from discovery cohort (log2 Ratio values light to heavy (endogenous peptide/spike-in peptide standard).
Supplementary Data 6B	TQL PRM data 7-panel and controls from validation cohort (log2 Ratio values light to heavy (endogenous peptide/spike-in peptide standard).
Supplementary Data 6C	Concentration values (µg/ml) for 7-panel proteins in discovery and validation cohort.
Sample columns contain log2 Ratio values light to heavy (endogenous peptide/spike-in peptide standard), 7A, 7B
Sample columns contain concentration values (μg/ml), 7C
Peptide Catergory	peptide belongs to Panel 21, loading control or postive control		Disease Group (label and color code)
Peptide ID	name of the peptide (Gene_name_number)		A, Active
			R, Remission
			PR3_A, PR3 Active
			MPO_A, MPO Active
			PR3_R, PR3 Remission
			MPO_R, MPO Remission

## Sheet: Supplementary Data 6A
Supplementary Data 6A TQL PRM data 7-panel and controls from discovery cohort (log2 Ratio values light to heavy (endogenous peptide/spike-in peptide standard)
Peptide Catergory	Peptide ID	1318_PR3_A	141_PR3_A	1758_PR3_A	96_PR3_A	A18-13_PR3_A	A19-17_PR3_A	A19-18_PR3_A	A19-19_PR3_A	A19-22_PR3_A	A19-26_PR3_A	A20-1_PR3_A	A20-22_PR3_A	A20-25_PR3_A	A20-33_PR3_A	A20-45_PR3_A	A20-52_PR3_A	A20-59_PR3_A	A20-60a_PR3_A	A20-60_PR3_A	A20-61_PR3_A	A20-62_PR3_A	A20-64_PR3_A	A20-65_PR3_A	A21-1_PR3_A	A21-10_PR3_A	A21-12_PR3_A	A21-13_PR3_A	A21-16_PR3_A	A21-17_PR3_A	A21-18_PR3_A	A21-3_PR3_A	A21-4_PR3_A	1808_MPO_A	A19-21_MPO_A	A19-24_MPO_A	A20-18_MPO_A	A20-24_MPO_A	A20-32_MPO_A	A20-38_MPO_A	A20-39_MPO_A	A20-40_MPO_A	A20-44_MPO_A	A20-49_MPO_A	A20-56_MPO_A	A20-58_MPO_A	A20-66_MPO_A	A21-14_MPO_A	A21-15_MPO_A
Panel 7	AHSG_001	0.912608	1.77116	2.38535	3.10846	2.64829	2.85025	2.88993	2.48976	2.64006	2.52945	1.84634	2.86468	2.59597	1.55744	2.53301	1.80299	2.31784	2.04339	3.72106	1.54813	1.97897	2.02539	1.80991	2.02125	0.979565	2.21519	2.20079	2.68493	1.74553	1.24827	0.625852	1.29997	2.24815	2.80155	2.58079	1.35726	2.55378	2.04492	2.79515	2.92765	2.32311	2.62399	2.8723	2.93557	2.57402	2.6786	2.81021	3.21286
Panel 7	MRC1_073	-6.71334	-7.81454	-6.26348	-7.91925	-8.21516	-7.52439	-8.32593	-8.38936	-7.95915	-7.16323	-6.80836	-8.81645	-8.10744	-7.65354	-7.56026	-5.95286	-6.31352	-7.45052	-8.27488	-6.35208	-7.63494	-8.36119	-6.01967	-7.9952	-7.47678	-7.64519	-8.34864	-7.64621	-6.55787	-6.90284	-5.98774	-7.93625	-8.10436	-8.32175	-7.27431	-7.06888	-7.95024	-7.30156	-7.44442	-7.42203	-7.94153	-7.3436	-8.31802	-8.40766	-6.69517	-7.70151	-7.90094	-7.83488
Panel 7	MCAM_047	-4.78616	-4.69322	-4.76057	-4.44137	-4.75157	-5.02993	-5.43553	-5.20508	-5.59424	-5.28392	-4.86852	-5.54794	-4.9898	-5.15437	-4.88628	-5.01819	-4.79219	-5.07429	-4.92173	-4.42171	-4.95619	-5.75601	-4.70641	-5.11318	-5.18568	-4.59932	-5.98583	-5.57194	-4.65821	-5.38555	-6.04878	-5.09021	-5.18914	-4.54712	-4.49263	-4.74425	-5.10705	-5.52679	-4.33345	-4.05582	-4.8669	-4.35153	-4.2305	-5.12509	-4.21308	-5.08763	-5.29772	-5.05139
Panel 7	LRG1_042	3.01113	0.421437	3.74593	4.21193	2.76135	4.4705	3.36427	3.22836	3.84707	3.10911	2.85385	2.37009	2.35073	4.204	3.46077	4.39776	3.25165	2.82974	2.25654	4.14641	3.04899	2.66332	4.36801	3.82586	3.94924	1.89723	2.53832	3.31956	3.82219	3.9077	4.57143	4.04536	3.87755	2.59669	2.40404	2.49041	3.65905	3.42989	3.12832	3.7216	2.19449	2.39251	3.02228	2.04898	3.95652	4.20019	2.41972	2.79888
Panel 7	F9_027	-0.627122	-0.44864	-1.00209	-1.25575	-0.50402	-0.735248	-0.27452	-0.356951	-0.844394	-0.026091	-0.673014	-1.45893	-0.563522	-0.367938	0.0451297	0.0695747	0.103056	-0.134125	-0.46363	-0.553774	-0.117955	-0.618347	0.0512179	-0.703688	-0.329783	-0.584867	-0.422565	-0.166045	-0.225354	-0.825336	-0.519474	-0.796702	-0.586601	-0.956912	0.0269295	-1.40173	-1.14087	-0.22217	-0.827797	-0.737053	-1.13291	-0.691548	-0.620398	-1.30937	0.0232219	-0.430226	-1.23424	-0.783318
Panel 7	COMP_023	-5.06997	-4.29956	-4.15432	-4.8052	-4.4606	-4.5534	-4.94406	-4.19838	-5.52084	-5.85448	-5.17787	-5.30319	-4.50792	-5.24492	-5.4052	-5.53513	-4.4896	-4.75831	-3.75054	-4.78412	-4.94843	-6.14248	-5.08912	-4.58593	-4.88454	-4.91575	-5.58992	-9.49284	-4.77171	-5.14211	-6.00463	-5.90834	-5.05712	-4.71328	-4.43032	-5.08351	-5.4798	-5.7998	-4.31773	-4.92141	-4.30225	-4.27972	-3.81624	-4.83424	-3.2872	-5.41417	-4.744	-4.48131
Panel 7	CLEC3B_020	1.04784	1.90556	2.07852	1.38016	1.46048	1.50713	2.22902	1.69801	1.18075	1.23002	1.10315	1.65764	1.64021	0.781799	1.43635	1.27017	1.2677	1.27489	1.9452	1.29259	1.45658	1.26142	1.91932	1.03231	1.38745	1.85488	1.51575	1.57073	1.25009	0.147187	0.377836	0.741133	1.98609	1.59801	1.71358	0.423326	1.84283	1.66608	2.36553	2.18622	1.41249	1.69517	2.44797	1.62403	2.25674	1.54324	1.47592	1.8601
Positive Control	CRP_050	1.53664	-2.51571	2.37094	3.34216	0.274127	2.10727	0.880131	1.18663	3.68947	2.37303	1.29231	0.841953	-2.41829	1.65498	0.431976	3.14866	-0.0509827	0.858725	1.41088	2.48392	0.469887	2.62157	2.55171	2.53299	2.58928	-1.13568	2.00013	2.41315	2.1245	2.73097	3.96847	1.8418	1.98829	-1.74985	-0.593827	1.31239	-2.10568	3.72709	0.0296266	0.689172	0.573871	-2.36733	0.82192	-2.63323	0.652437	1.8012	-3.99182	-1.83416
Positive Control	TNC_063	-5.79586	-6.82074	-4.48126	-5.64459	-7.49406	-6.30391	-5.18606	-5.75527	-5.97954	-4.79544	-6.15645	-8.7176	-7.52055	-6.34575	-5.58702	-3.94939	-4.93195	-5.16565	-5.66294	-4.3861	-5.85313	-6.52263	-5.19155	-5.32585	-4.68719	-6.59124	-5.53898	-5.77873	-5.08331	-5.28812	-4.43785	-5.24092	-5.54862	-6.09417	-5.82184	-6.68271	-5.43481	-5.35207	-5.83937	-6.16332	-5.99364	-6.52514	-6.08356	-7.19438	-4.16757	-5.23531	-5.89975	-6.95114
Positive Control	TIMP1_058	-0.419536	-0.829388	-0.549544	-0.407478	-0.409799	-0.0989635	-0.537857	-0.970461	-0.990534	-0.31443	-0.459089	-2.51045	-1.06117	-0.647617	0.798892	0.601917	0.298311	-0.558254	-1.28105	-0.537959	-0.471367	-0.582979	0.148403	0.350387	-0.385923	-1.78807	-1.23413	-1.00627	-0.118263	-0.10296	1.51864	-0.890652	0.937889	0.829594	0.0575924	0.409112	-1.19839	0.955638	-0.00283723	-0.00873274	-0.7414	-0.871463	0.385906	-0.346618	0.775615	0.372498	-0.733945	-0.378239
Loading Control	A1GB_113	3.47936	2.65646	4.13983	4.10739	3.53848	3.66725	4.45518	3.82221	4.35088	3.42351	3.92769	3.30215	4.27034	3.52961	4.23659	4.49259	4.20601	3.88394	4.12239	4.08405	3.50444	4.54709	3.76644	3.89796	3.51826	3.91367	3.66471	4.03581	3.74562	3.89957	3.18332	3.90474	3.74784	3.93672	3.86638	3.64457	3.72685	4.38754	4.2225	3.98905	3.31472	4.06607	4.10318	3.02889	4.20796	4.15636	3.29054	3.96952
Loading Control	APOB_109	0.979881	1.1183	2.09596	0.953665	0.539702	0.0974059	1.48429	0.981359	0.589981	0.215789	1.03267	0.5916	1.275	0.977606	0.973495	1.63657	2.03938	1.01652	1.58874	1.39832	1.34247	0.95696	1.39983	-0.0360542	1.9548	1.65857	1.19157	1.40145	1.34732	0.246661	-0.457972	0.395635	0.416396	1.00718	1.23675	0.923571	0.820324	0.82521	0.585892	0.872593	0.75663	1.01802	1.04023	1.29239	1.73305	0.486433	0.415003	1.55866
[truncated: 56 more columns]

## Sheet: Supplementary Data 6B
Supplementary Data 6B TQL PRM data 7-panel and controls from validation cohort (log2 Ratio values light to heavy (endogenous peptide/spike-in peptide standard)
Peptide Catergory	Peptide ID	PRG02A_PR3_A	PRG03A_PR3_A	PRG06A_PR3_A	PRG07A_PR3_A	PRG11A_PR3_A	PRG12A_PR3_A	PRG15A_PR3_A	PRG16A_PR3_A	PRG17A_PR3_A	PRG18A_PR3_A	PRG20A_PR3_A	PRG22A_PR3_A	PRG23A_PR3_A	PRG25A_PR3_A	PRG29A_PR3_A	PRG33A_PR3_A	PRG34A_PR3_A	PRG37A_PR3_A	PRG40A_PR3_A	PRG44A_PR3_A	PRG50A_PR3_A	PRG51A_PR3_A	PRG52A_PR3_A	PRG54A_PR3_A	PRG55A_PR3_A	PRG60A_PR3_A	PRG01A_MPO_A	PRG04A_MPO_A	PRG05A_MPO_A	PRG08A_MPO_A	PRG09A_MPO_A	PRG10A_MPO_A	PRG13A_MPO_A	PRG19A_MPO_A	PRG21A_MPO_A	PRG24A_MPO_A	PRG26A_MPO_A	PRG27A_MPO_A	PRG28A_MPO_A	PRG30A_MPO_A	PRG31A_MPO_A	PRG32A_MPO_A	PRG35A_MPO_A	PRG36A_MPO_A	PRG38A_MPO_A	PRG39A_MPO_A	PRG41A_MPO_A	PRG42A_MPO_A
Panel 7	AHSG_001	3.12604	2.97845	1.87775	2.9311	2.43253	2.63405	3.17826	2.53965	2.75628	3.01748	3.11939	2.92027	2.362	2.92358	3.06962	2.50101	3.6588	2.40737	2.23745	2.72633	2.32354	3.48545	2.95691	1.58651	3.79949	3.3695	2.66955	2.62079	3.68237	2.97328	3.26203	1.43673	3.47987	2.52427	2.49522	3.52064	3.59738	3.38698	2.22961	1.45768	2.19099	3.41661	4.51295	3.12919	3.6632	2.47591	3.696	3.54473
Panel 7	MRC1_073	-8.38638	-7.91453	-5.82373	-7.27069	-6.93973	-7.76519	-7.34668	-8.20084	-6.50471	-8.07422	-7.38432	-7.06536	-7.17412	-6.53096	-6.84879	-5.92537	-8.10363	-7.58882	-7.8189	-7.46667	-7.39899	-8.34297	-7.57856	-6.57301	-7.27174	-7.48485	-8.28134	-7.88297	-8.12756	-8.66051	-8.80311	-6.72537	-7.84016	-7.4044	-7.63596	-8.40182	-7.86514	-7.85234	-7.27075	-6.43294	-6.89907	-6.8206	-7.58402	-7.60243	-7.58889	-7.14243	-7.45321	-8.19839
Panel 7	MCAM_047	-4.72736	-4.93405	-4.24241	-4.72052	-5.18395	-4.94234	-4.50322	-4.61046	-4.18676	-5.34375	-5.02206	-4.45922	-4.5045	-4.57912	-4.62713	-4.73326	-4.5691	-5.22875	-4.49445	-4.48777	-4.81678	-4.73243	-5.08999	-5.02043	-3.95836	-4.84155	-5.17296	-4.34265	-4.27328	-4.88002	-4.32558	-5.27857	-4.36007	-5.02802	-5.28	-4.28481	-3.60123	-3.89777	-5.19847	-3.92182	-4.93135	-3.95179	-4.47193	-4.83675	-4.59254	-4.77452	-4.16785	-4.00811
Panel 7	LRG1_042	2.23706	3.24174	3.12319	2.89817	4.33289	2.99531	4.91314	4.4862	5.57208	3.7846	4.09144	4.41348	3.90161	2.50867	4.99123	5.30527	3.55877	4.34992	2.61414	4.37465	2.83178	2.27814	3.76646	2.82393	2.36239	1.87566	4.10675	3.21446	3.59894	2.7135	1.96767	3.86664	2.63936	1.75158	1.91453	3.05927	3.11882	3.19179	3.10797	3.56936	3.68649	4.17893	3.19242	5.00727	3.40387	3.11434	3.36875	2.28802
Panel 7	F9_027	-1.02443	-0.242422	-0.576124	0.196945	0.0614798	-0.743936	-0.272455	-0.472842	0.205186	0.363868	-0.238376	0.34223	-0.255341	0.0368262	0.130632	0.292734	-0.191678	-0.453622	-0.188254	-0.439055	-0.365047	-1.16064	-0.260197	0.0297563	-0.0940128	-0.528555	-0.795671	-1.17685	-0.884452	-1.30717	-0.612071	-0.409757	-0.743178	-1.02244	-0.350435	-0.629571	-0.246798	-0.703876	-1.17052	-0.163235	-0.55725	-0.251636	-0.0361563	-0.392064	-0.487917	0.26241	-1.25155	-0.294284
Panel 7	COMP_023	-5.33233	-4.65493	-4.26816	-5.91041	-4.55419	-4.44399	-3.84515	-6.56759	-3.47404	-4.47135	-3.97336	-3.50956	-4.46033	-12.1614	-4.5862	-4.31462	-4.50067	-3.62563	-5.27677	-6.22473	-4.37562	-5.97832	-3.28972	-7.11051	-3.95743	-6.22758	-6.65193	-3.96608	-2.93671	-5.4193	-5.95642	-4.66315	-3.89374	-10.0283	-6.41096	-3.84911	-3.95681	-2.96871	-9.46922	-5.82767	-5.53195	-3.60475	-4.2511	-4.12532	-4.25863	-4.28889	-3.48042	-3.91726
Panel 7	CLEC3B_020	1.82159	1.85596	0.828123	2.32311	1.68108	1.57913	1.87861	1.90911	1.71711	1.91374	1.91526	2.08733	1.55324	2.01349	1.74312	2.00446	1.96169	1.78698	1.53239	1.18351	1.16944	2.04214	1.60204	1.63555	2.12583	1.87262	1.66597	1.71682	2.06479	1.76518	1.69468	0.484594	2.09657	1.61418	2.16551	1.8312	2.54012	2.09147	1.17255	1.38401	1.22395	2.43069	1.93601	2.0861	2.21918	2.46249	1.76217	2.31672
Positive Control	CRP_050	-1.46759	-1.18518	0.432028	2.05014	1.56221	0.527829	4.41538	1.77603	3.63969	3.06729	4.12618	4.18627	1.19133	-0.0400365	4.29937	3.23252	-0.0523559	3.91473	-1.86708	3.50956	2.32709	-1.56706	3.12469	-0.899969	-2.91667	0.369219	1.77749	-0.280344	-0.546839	-0.824671	-0.551894	2.57481	-3.88387	-1.42863	0.101994	-1.27547	-1.11997	0.304088	2.67754	1.39609	3.21854	1.11661	-2.04636	2.75714	-0.465361	1.30008	1.47761	-2.30778
Positive Control	TNC_063	-5.83153	-5.89686	-4.71638	-5.14008	-5.00437	-4.84564	-4.82852	-5.43251	-3.24057	-5.33921	-4.34606	-4.99243	-5.83313	-5.26605	-4.15437	-3.2322	-6.34202	-4.81547	-5.77315	-5.31433	-4.77973	-6.73718	-4.50865	-4.54797	-5.92374	-5.0531	-5.75578	-5.71615	-5.70318	-6.39725	-6.65146	-4.21945	-6.91304	-6.23202	-5.48998	-5.97192	-5.42778	-5.71858	-5.68345	-4.74709	-4.74826	-4.67677	-6.90336	-5.25524	-6.80959	-5.15036	-5.12341	-5.21418
Positive Control	TIMP1_058	-1.40958	-0.710523	-0.00943748	-0.574005	-0.0754667	-0.447315	0.655283	-0.264487	0.347956	-0.0361994	0.806773	0.125566	-0.350494	0.259881	0.480611	0.644714	-0.787216	1.19671	-1.13211	0.453095	-0.290226	-1.45528	0.435946	0.171767	-0.0809733	-1.26252	0.177272	-0.622562	-0.147482	-1.53538	-1.21511	-0.897519	-0.82564	-1.09071	-0.488207	-0.577886	-0.409492	-0.250445	0.573448	0.29299	-0.148124	0.322741	-0.0822506	0.926342	-1.11211	0.963294	0.0859467	-0.900229
Loading Control	A1GB_113	3.60184	3.79773	4.1126	4.5757	4.10458	3.8677	5.40771	4.21591	5.13934	4.78019	4.32598	3.72891	4.19889	4.39353	4.51665	4.77127	5.05795	4.18635	4.41532	3.91889	4.57989	3.65144	4.07528	3.69323	4.7938	4.56503	4.14108	3.95979	4.38574	3.40146	4.29291	3.69965	4.12506	3.87611	4.45794	4.39817	4.50663	4.37904	3.35073	4.50392	4.28457	4.66421	4.3669	4.596	4.23157	4.43918	4.36718	4.15789
Loading Control	APOB_109	1.53897	1.56524	1.63827	1.19513	1.80085	1.42491	1.42302	0.848233	2.25267	1.2316	1.904	1.82987	1.7667	2.08105	1.29159	1.88847	2.14888	1.46631	1.47565	1.54222	1.45389	1.01877	1.60045	1.06059	2.14535	1.32323	1.01914	1.57154	1.6873	1.11412	1.89087	1.26641	1.7132	1.25803	0.565903	0.759792	1.88152	1.40736	0.836053	1.91351	1.24914	1.79388	1.63841	2.17201	1.8092	1.94399	1.32135	1.87939
[truncated: 60 more columns]

## Sheet: Supplementary Data 6C
Supplementary Data 6C Concentration values (µg/ml) for 7-panel proteins in discovery and validation cohort.
Peptide Catergory	Peptide ID	Average concentration (µg/ml)	1318_PR3_A	141_PR3_A	1758_PR3_A	96_PR3_A	A18-13_PR3_A	A19-17_PR3_A	A19-18_PR3_A	A19-19_PR3_A	A19-22_PR3_A	A19-26_PR3_A	A20-1_PR3_A	A20-22_PR3_A	A20-25_PR3_A	A20-33_PR3_A	A20-45_PR3_A	A20-52_PR3_A	A20-59_PR3_A	A20-60a_PR3_A	A20-60_PR3_A	A20-61_PR3_A	A20-62_PR3_A	A20-64_PR3_A	A20-65_PR3_A	A21-1_PR3_A	A21-10_PR3_A	A21-12_PR3_A	A21-13_PR3_A	A21-16_PR3_A	A21-17_PR3_A	A21-18_PR3_A	A21-3_PR3_A	A21-4_PR3_A	PRG02A_PR3_A	PRG03A_PR3_A	PRG12A_PR3_A	PRG51A_PR3_A	PRG06A_PR3_A	PRG52A_PR3_A	PRG07A_PR3_A	PRG44A_PR3_A	PRG11A_PR3_A	PRG15A_PR3_A	PRG16A_PR3_A	PRG17A_PR3_A	PRG18A_PR3_A	PRG20A_PR3_A	PRG22A_PR3_A
Panel 7	AHSG_001	12.2397	10.6142	17.0715	7.81366	12.191	11.4603	10.9649	11.1766	12.745	15.1501	15.8406	13.2832	15.8662	12.3808	13.0579	13.2818	10.0908	12.0369	12.5842	9.88653	11.5453	9.99047	10.0713	10.1383	14.7325	18.1229	13.6097	14.13	12.9662	14.1308	15.6088	27.007	11.9183	12.2369	12.4911	14.9423	11.8539	11.7219	9.92209	11.6594	7.8916	11.6256	9.07395	13.0494	10.5859	12.0067	11.25	10.0088
Panel 7	MRC1_073	5.53314	8.12572	6.44216	7.05635	5.5155	5.17793	5.86146	5.38182	5.56706	6.04376	7.98007	7.94264	5.12356	5.40513	6.58731	6.02116	8.57404	9.03064	6.56043	4.60437	8.14657	5.90175	5.02187	8.10947	5.47601	6.58161	6.59379	5.13737	6.05406	8.37985	7.10136	10.7404	6.26891	5.35466	5.09847	5.92643	4.98004	9.9908	5.95951	8.01077	6.15625	7.35834	5.95593	5.02357	7.42706	6.4991	5.77946	5.27011
Panel 7	MCAM_047	0.300867	0.230943	0.484668	0.210549	0.307636	0.244811	0.179694	0.0817615	0.257762	0.175488	0.247807	0.298986	0.194104	0.206694	0.232817	0.234402	0.174913	0.267864	0.205904	0.293336	0.293903	0.223924	0.111235	0.251219	0.216673	0.237497	0.377455	0.112576	0.126326	0.312062	0.150559	0.162003	0.302236	0.357286	0.214023	0.239591	0.193499	0.432892	0.128943	0.122215	0.217322	0.171729	0.251319	0.282536	0.321299	0.0488887	0.161138	0.228766
Panel 7	LRG1_042	35.3151	47.4506	14.2946	40.9643	51.3349	39.6986	37.7933	51.4236	34.8093	31.1412	57.5577	30.1022	43.0873	23.2289	43.8477	39.3655	48.7279	41.8165	42.7234	45.6336	33.453	41.7816	35.4332	35.6675	60.772	60.1011	25.452	46.0791	33.7236	63.5195	24.3303	75.4607	27.7127	42.9971	48.1199	52.3839	27.7384	57.4271	56.7488	37.5135	58.6813	41.0795	68.3452	52.0018	35.5432	56.4829	60.5048	48.3925
Panel 7	F9_027	0.22061	0.258138	0.383285	0.135655	0.124919	0.236075	0.197048	0.22674	0.321646	0.233136	0.453793	0.269814	0.142556	0.165416	0.400447	0.373565	0.316445	0.402494	0.319683	0.267227	0.240294	0.345192	0.229014	0.371478	0.275433	0.313398	0.290594	0.313986	0.275524	0.335028	0.26708	0.610552	0.318612	0.200095	0.343077	0.297174	0.142926	0.314164	0.260516	0.321551	0.246662	0.334634	0.200017	0.301263	0.292204	0.360202	0.267715	0.174896
Panel 7	COMP_023	1.40451	0.658412	2.94214	1.1003	1.09733	1.24884	0.93528	0.992449	1.81658	0.75842	0.788917	0.960267	1.10051	1.02912	0.859305	0.750151	0.459834	1.32269	1.10105	2.13343	0.670531	1.02607	0.293698	0.772489	1.36347	1.17579	1.21779	0.694689	0.0466014	1.07107	0.76025	0.664486	0.650841	0.783224	1.28995	1.21207	0.234933	1.4874	1.65488	0.422017	0.254767	1.09782	1.00101	0.304222	1.25963	0.894181	1.0165	1.49138
Panel 7	CLEC3B_020	8.01893	4.70106	9.97773	7.67014	4.87244	6.62752	6.72696	6.16006	8.52334	6.4871	7.84597	6.09895	8.47714	5.95563	5.63174	6.21231	4.61887	5.57549	5.24722	6.42507	5.19522	6.40351	5.66813	7.08304	5.6202	8.44603	9.45864	7.94538	6.6612	5.61419	2.85906	6.58953	5.80183	8.8973	6.38035	6.95433	7.92851	4.67577	5.6204	7.63696	4.26998	7.50876	4.88466	7.44525	5.12325	5.6732	5.32629	7.60898
[truncated: 165 more columns]
