# Supplementary material for: Towards a proteomic plasma biomarker panel for diagnosing vasculitis remission
Source: Nat Commun. 2026 Jul 21;17:6825. doi: 10.1038/s41467-026-75755-6 (PMC13389191; doi:10.1038/s41467-026-75755-6)
Supplement: Supplementary file 11 — Source Data [file 41467_2026_75755_MOESM11_ESM.xlsx]

## Sheet: README
Source Data — sheet index
Manuscript: Towards a proteomic plasma biomarker panel for diagnosing vasculitis remission
One sheet per figure panel. Paste your numerical data under the column headers in each sheet.
Order below matches the figure order in the manuscript.
Sheet	Figure / Panel	Content
Fig1	Figure 1 (schematic)	Cohort counts for discovery and validation
Fig2a	Figure 2a	PCA coordinates per patient
Fig2b	Figure 2b	Volcano data — active vs HC (PR3 and MPO)
Fig2c	Figure 2c	Venn counts for DEPs and GO terms
Fig2d	Figure 2d	GO enrichment results (PR3-specific / shared / MPO-specific)
Fig2e	Figure 2e	Median log2 intensity for complement pathways (per patient)
Fig2f	Figure 2f	Volcano data — active vs remission (all AAV, PR3, MPO)
Fig3a	Figure 3a	PRM volcano — per peptide
Fig3b	Figure 3b	Boruta feature importance
Fig3c	Figure 3c	Per-patient log2(light/heavy) ratios for 7 panel proteins
Fig3d	Figure 3d	ROC points for 7-protein GLM on 20% test set
Fig3e	Figure 3e	AUC per individual protein + 7-panel, train and test
Fig4a	Figure 4a	ROC points — 7-protein panel in Prague (n=108)
Fig4b	Figure 4b	ROC points — by eGFR strata in Prague remission patients
Fig4c	Figure 4c	ROC points — by treatment subgroup
Fig5a	Figure 5a	Calibration plot Train60→Test40
Fig5b	Figure 5b	ROC points stratified by ANCA serotype (all / PR3 / MPO)
Fig5c	Figure 5c	ROC points for 4 models + PPV heatmap data
Fig5d	Figure 5d	Decision curve analysis (standardized net benefit)
Fig5e	Figure 5e	ROC points — concentration-based VSN model
Fig5f	Figure 5f	Per-patient VSN-normalized peptide concentrations
Suppl.Fig1a	Supplementary Figure 1a	Spearman correlation matrix 5×5 of group median intensities
Suppl.Fig1b	Supplementary Figure 1b	PCA coordinates colored by freezer time
Suppl.Fig1c	Supplementary Figure 1c	PCA coordinates colored by MS plate batch
Suppl.Fig1d	Supplementary Figure 1d	PCA coordinates colored by MS run order
Suppl.Fig1e	Supplementary Figure 1e	PCA coordinates colored by clinical group
Suppl.Fig1f	Supplementary Figure 1f	PCA coordinates colored by disease status
Suppl.Fig1g	Supplementary Figure 1g	Per-patient median log2 intensity — inflammatory response
Suppl.Fig1h	Supplementary Figure 1h	Per-patient median log2 intensity — coagulation
Suppl.Fig1i	Supplementary Figure 1i	Per-patient median log2 intensity — VTE
Suppl.Fig1j	Supplementary Figure 1j	Per-patient median log2 intensity — fibrosis
Suppl.Fig2b	Supplementary Figure 2b	Volcano of 135 covariate-independent proteins (active vs remission)
Suppl.Fig2c	Supplementary Figure 2c	Spearman correlation matrix of 21 candidate proteins
Suppl.Fig2d	Supplementary Figure 2d	MetaDeconfoundR Cliff's δ heatmap — 21 proteins × covariates
Suppl.Fig2e	Supplementary Figure 2e	ROC points — 21-protein GLM on 20% discovery test set
Suppl.Fig3a	Supplementary Figure 3a	PRM 7-protein GLM calibration on 20% discovery test set
Suppl.Fig3b	Supplementary Figure 3b	Permutation gap distribution — PRM GLM (2000 reps)
Suppl.Fig3c	Supplementary Figure 3c	Per-patient PRM log2 ratio vs Global log2 LFQ for 7 proteins + CRP
Suppl.Fig4a	Supplementary Figure 4a	GLM calibration Berlin→Prague
Suppl.Fig4b	Supplementary Figure 4b	Ridge calibration Berlin→Prague (sensitivity)
Suppl.Fig5a	Supplementary Figure 5a	Refit-permutation gap distribution — combined 60/40 (2000 reps)
Suppl.Fig5b	Supplementary Figure 5b	Per-protein log-odds + per-patient TQL ratios vs predicted prob
Suppl.Fig5c	Supplementary Figure 5c	Subgroup AUC forest — panel vs CRP across subgroups
Suppl.Fig5d	Supplementary Figure 5d	Net benefit difference (panel − CRP) across thresholds
Suppl.Fig5e	Supplementary Figure 5e	Net benefit difference (panel − ANCA) across thresholds
Suppl.Fig6a	Supplementary Figure 6a	Concentration model calibration (VSN-normalized) on Test40
Suppl.Fig6b	Supplementary Figure 6b	Refit-permutation gap distribution — concentration model (2000 reps)

## Sheet: Fig2a
Fig2a — Figure 2a
Content: PCA coordinates per patient
Source file: From Figure 2 plotting script in scripts/605_proteins/
PCA of discovery cohort (n=164)
PC1 variance explained: 10.6% PC2 variance explained: 4.3%
PERMANOVA (Canberra distance) p = 0.001
PatientID	status	group	Dim1	Dim2
HC01	healthy control	healthy control	-2.9148	0.707273
HC02	healthy control	healthy control	-8.68848	-0.16472
HC03	healthy control	healthy control	-7.6465	2.16493
HC04	healthy control	healthy control	-8.69118	8.11929
HC05	healthy control	healthy control	-9.56717	2.0175
HC06	healthy control	healthy control	-10.8055	-1.67645
HC07	healthy control	healthy control	-6.45453	-1.80104
HC08	healthy control	healthy control	-3.31609	0.207372
HC09	healthy control	healthy control	-4.8116	-2.0162
HC10	healthy control	healthy control	-0.025137	6.70447
HC14	healthy control	healthy control	-9.27655	-0.109438
HC15	healthy control	healthy control	-10.1747	-7.53895
HC16	healthy control	healthy control	-11.3024	5.16715
HC17	healthy control	healthy control	-8.96677	-0.27348
HC18	healthy control	healthy control	-8.59401	2.58306
HC19	healthy control	healthy control	-10.6169	-2.78584
HC19.8	healthy control	healthy control	-6.42898	3.86606
HC20	healthy control	healthy control	-9.27795	-6.39032
HC21	healthy control	healthy control	-10.6227	-0.826884
HC22	healthy control	healthy control	-7.19933	-1.5648
HC23	healthy control	healthy control	-11.7767	3.56973
HC24	healthy control	healthy control	-9.25798	-0.205147
HC25	healthy control	healthy control	-6.03381	0.489748
HC26	healthy control	healthy control	-7.59124	3.70347
HC27	healthy control	healthy control	-6.08164	-2.17627
HC28	healthy control	healthy control	-7.84035	0.696641
HC29	healthy control	healthy control	-8.88127	1.59384
HC30	healthy control	healthy control	-7.29202	-4.34595
HC31	healthy control	healthy control	-8.0799	6.31083
HC32	healthy control	healthy control	-8.76432	2.76481
HC33	healthy control	healthy control	-10.2187	-2.58537
HC34	healthy control	healthy control	-9.71072	3.40631
HC35	healthy control	healthy control	-6.9868	-6.93744
HC36	healthy control	healthy control	-9.91128	-1.35198
HC37	healthy control	healthy control	-9.57348	-1.61099
HC38	healthy control	healthy control	-8.73178	-2.53154
HC39	healthy control	healthy control	-0.562821	6.12088
HC40	healthy control	healthy control	-4.95077	3.69099
HC41	healthy control	healthy control	-8.9054	-1.292
HC42	healthy control	healthy control	-12.2712	7.84169
HC43	healthy control	healthy control	-10.4488	-1.53554
HC44	healthy control	healthy control	-6.87472	-0.636931
HC45	healthy control	healthy control	-6.29256	0.656357
HC46	healthy control	healthy control	-7.5017	0.717221
HC47	healthy control	healthy control	-8.80462	0.120581
HC48	healthy control	healthy control	-2.87848	5.01602
HC49	healthy control	healthy control	-6.57819	4.40985
HC50	healthy control	healthy control	-8.83566	3.61499
HC51	healthy control	healthy control	-10.2795	0.74288
HC52	healthy control	healthy control	-8.55525	4.14194
MPA_active_1808	active	MPO_A	15.0285	-6.63748
MPA_active_A19.21	active	MPO_A	4.47733	-9.66854
MPA_active_A19.24	active	MPO_A	3.41008	-3.39424
MPA_active_A20.18	active	MPO_A	10.9192	-8.18489
MPA_active_A20.19	active	MPO_A	7.46878	-14.1182
MPA_active_A20.24	active	MPO_A	5.84856	-8.30199
MPA_active_A20.32	active	MPO_A	14.3527	-6.45007
MPA_active_A20.34	active	MPO_A	-1.98176	25.5135
MPA_active_A20.38	active	MPO_A	4.04695	-8.86527
MPA_active_A20.39	active	MPO_A	4.06605	1.37308
MPA_active_A20.40	active	MPO_A	6.18906	5.72388
MPA_active_A20.44	active	MPO_A	3.42112	-9.89545
MPA_active_A20.49	active	MPO_A	4.75489	-7.23586
MPA_active_A20.56	active	MPO_A	5.23766	-11.0144
MPA_active_A20.58	active	MPO_A	13.9285	-3.75163
MPA_active_A20.66	active	MPO_A	10.6773	-6.94397
MPA_active_A21.14	active	MPO_A	3.81791	7.602
MPA_active_A21.15	active	MPO_A	5.56698	-12.1084
MPA_active_A21.2	active	MPO_A	3.57089	6.22577
MPA_active_A21.5	active	MPO_A	3.74133	-7.89575
MPA_active_A21.6	active	MPO_A	6.29406	4.87925
MPA_active_A21.9	active	MPO_A	12.9866	-4.52915
MPA_Remission_1285	remission	MPO_R	2.38756	-16.8327
MPA_Remission_1533	remission	MPO_R	-9.68218	-0.066329
MPA_Remission_1566	remission	MPO_R	-3.46282	-7.16134
MPA_Remission_1803	remission	MPO_R	-3.09738	-9.84664
MPA_Remission_1827	remission	MPO_R	-5.98816	-5.7253
MPA_Remission_A18.31	remission	MPO_R	3.2957	-11.9229
MPA_Remission_A20.18	remission	MPO_R	9.17608	-8.21364
MPA_Remission_A20.19	remission	MPO_R	8.2032	9.89709
MPA_Remission_A20.31	remission	MPO_R	-3.43809	-9.40483
MPA_Remission_A20.32	remission	MPO_R	3.50423	-7.9855
MPA_Remission_A20.4	remission	MPO_R	-5.79397	-3.77227
MPA_Remission_A20.50	remission	MPO_R	0.327275	-14.9948
MPA_Remission_A20.54	remission	MPO_R	-5.93356	-9.2111
MPA_Remission_A21.21	remission	MPO_R	-0.114954	-8.57364
MPA_Remission_A21.5	remission	MPO_R	2.80811	-9.49478
MPA_Remission_A21.8	remission	MPO_R	0.583488	-7.9089
PR3_active_1318	active	PR3_A	12.7451	0.612874
PR3_active_141	active	PR3_A	-0.898416	3.26324
PR3_active_1758	active	PR3_A	12.7334	6.9803
PR3_active_1828	active	PR3_A	-0.378798	10.6374
PR3_active_3	active	PR3_A	4.01518	-1.90409
PR3_active_96	active	PR3_A	9.93467	-6.51633
PR3_active_A18.13	active	PR3_A	11.0975	2.27298
PR3_active_A19.17	active	PR3_A	12.8515	1.94754
PR3_active_A19.18	active	PR3_A	6.74268	4.3207
PR3_active_A19.19	active	PR3_A	8.26385	7.76281
PR3_active_A19.22	active	PR3_A	7.88377	4.8482
PR3_active_A19.26	active	PR3_A	8.55779	7.29841
PR3_active_A20.1	active	PR3_A	9.03802	3.24606
PR3_active_A20.21_a	active	PR3_A	-0.763873	1.61762
PR3_active_A20.22	active	PR3_A	0.91333	-2.08905
PR3_active_A20.25	active	PR3_A	2.02925	8.02123
PR3_active_A20.26	active	PR3_A	11.9997	2.22737
PR3_active_A20.3	active	PR3_A	19.2526	7.83401
PR3_active_A20.33	active	PR3_A	4.74506	2.47586
PR3_active_A20.45	active	PR3_A	8.07877	-2.27424
PR3_active_A20.52	active	PR3_A	22.6011	-2.25018
PR3_active_A20.59	active	PR3_A	15.0234	8.7733
PR3_active_A20.60	active	PR3_A	9.5316	3.10479
PR3_active_A20.61	active	PR3_A	12.6342	5.97948
PR3_active_A20.62	active	PR3_A	11.4013	-4.05745
PR3_active_A20.64	active	PR3_A	6.39062	4.36733
PR3_active_A20.65	active	PR3_A	16.6891	5.95219
PR3_active_A21.1	active	PR3_A	9.76561	6.2435
PR3_active_A21.10	active	PR3_A	14.7918	6.53251
PR3_active_A21.12	active	PR3_A	-0.0562172	6.83112
PR3_active_A21.13	active	PR3_A	7.21014	5.47455
PR3_active_A21.16	active	PR3_A	8.83815	2.18948
PR3_active_A21.17	active	PR3_A	16.4752	3.55835
PR3_active_A21.18	active	PR3_A	16.443	-1.12695
PR3_active_A21.3	active	PR3_A	18.7347	6.78651
PR3_active_A21.4	active	PR3_A	13.9886	6.03338
PR3_Remission_1286	remission	PR3_R	-1.27135	-7.45723
PR3_Remission_1334	remission	PR3_R	-3.68422	-3.56997
PR3_Remission_1726	remission	PR3_R	-2.4254	-0.632585
PR3_Remission_1760	remission	PR3_R	-3.98093	1.66873
PR3_Remission_1763	remission	PR3_R	-5.10128	1.30693
PR3_Remission_1823	remission	PR3_R	2.45906	3.3806
PR3_Remission_1826	remission	PR3_R	-0.79697	1.93762
PR3_Remission_1833	remission	PR3_R	-3.61254	2.33554
PR3_Remission_1836	remission	PR3_R	-0.0165265	4.64213
PR3_Remission_1853	remission	PR3_R	2.26806	-1.55926
PR3_Remission_1868	remission	PR3_R	-2.51387	1.17395
PR3_Remission_3	remission	PR3_R	-0.842185	-0.0658984
PR3_Remission_4	remission	PR3_R	-6.6665	2.47726
PR3_Remission_A18.1	remission	PR3_R	-8.37287	0.181918
PR3_Remission_A18.10	remission	PR3_R	-3.5924	4.54383
PR3_Remission_A18.14	remission	PR3_R	-8.27487	2.19311
PR3_Remission_A18.21	remission	PR3_R	0.43059	0.529034
PR3_Remission_A18.28	remission	PR3_R	-4.5583	4.6257
PR3_Remission_A18.8	remission	PR3_R	-3.88579	3.19168
PR3_Remission_A19.20	remission	PR3_R	1.02268	-3.22879
PR3_Remission_A19.25	remission	PR3_R	-0.504554	2.66904
PR3_Remission_A20.20	remission	PR3_R	-4.65916	1.73472
PR3_Remission_A20.23	remission	PR3_R	-0.302346	0.515011
PR3_Remission_A20.27	remission	PR3_R	5.22496	-1.25459
PR3_Remission_A20.28	remission	PR3_R	-0.998001	1.69947
PR3_Remission_A20.30	remission	PR3_R	4.26711	-6.32398
PR3_Remission_A20.35	remission	PR3_R	-5.54115	2.85087
PR3_Remission_A20.37	remission	PR3_R	-0.255459	1.39474
PR3_Remission_A20.41	remission	PR3_R	-4.52206	-0.701963
PR3_Remission_A20.42	remission	PR3_R	-3.72915	2.31175
PR3_Remission_A20.43	remission	PR3_R	-2.5961	5.40103
PR3_Remission_A20.51	remission	PR3_R	-5.80296	2.94212
PR3_Remission_A20.55	remission	PR3_R	-2.42141	-1.25226
PR3_Remission_A20.57	remission	PR3_R	-2.98061	5.17895
PR3_Remission_A20.60	remission	PR3_R	6.00182	-2.61019
PR3_Remission_A20.63	remission	PR3_R	-5.99777	3.53182
PR3_Remission_A20.67	remission	PR3_R	-7.60865	-3.16322
PR3_Remission_A20.68	remission	PR3_R	-1.21314	2.9943
PR3_Remission_A20.69	remission	PR3_R	-6.99353	-4.46

## Sheet: Fig2b
Fig2b — Figure 2b
Content: Volcano data — active vs HC (PR3 and MPO)
Source file: data/variance_final_data_raw.csv + DEP analysis output
GeneName	comparison	log2FC	neg_log10_p	FDR_q	significant
AHSG	PR3_A	-1.27083	12.2328	1.47e-11	significant
AOC3	PR3_A	-0.595786	1.73717	0.0364512	significant
APCS	PR3_A	0.75144	10.2138	1.09e-09	significant
APOC3	PR3_A	0.420206	1.46375	0.0634061	significant
ATRN	PR3_A	-0.926047	7.56318	2.33e-07	significant
B4GALT1	PR3_A	0.530303	0.391825	0.515612	non_significant
C2	PR3_A	0.0442455	0.193541	0.72556	non_significant
C3	PR3_A	0.18539	1.69262	0.0397353	significant
C4A	PR3_A	0.172246	0.608336	0.341144	non_significant
C4B	PR3_A	0.615405	5.99512	6.31e-06	significant
C5	PR3_A	0.408983	6.29253	3.43e-06	significant
CCL15	PR3_A	0.791333	2.43767	0.00916368	significant
CCL18	PR3_A	2.39901	13.4584	1.24e-12	significant
CD14	PR3_A	0.48776	3.97912	0.000380118	significant
CD163	PR3_A	0.641758	5.31861	2.48e-05	significant
CHI3L1	PR3_A	2.94877	8.54744	3.5e-08	significant
CRP	PR3_A	5.03961	20.0764	1.01e-18	significant
CSF1	PR3_A	1.66688	9.06281	1.19e-08	significant
CSF1R	PR3_A	-0.338369	0.995014	0.160626	non_significant
ECM1	PR3_A	0.167363	0.93574	0.180794	non_significant
F12	PR3_A	-0.600432	4.10162	0.00029373	significant
F2	PR3_A	0.109739	0.704389	0.281175	non_significant
F8	PR3_A	0.106461	0.0929911	0.86759	non_significant
FN1	PR3_A	-0.0247674	0.026209	0.963738	non_significant
HP	PR3_A	1.31962	6.35495	3e-06	significant
ICAM1	PR3_A	0.264885	1.77777	0.0335291	significant
IGFBP4	PR3_A	1.26537	3.42669	0.0012243	significant
IL1RAP	PR3_A	-0.80509	7.26611	4.31e-07	significant
ITIH4	PR3_A	0.762155	4.84053	6.85e-05	significant
ITIH4	PR3_A	0.292052	0.504882	0.419466	non_significant
KIT	PR3_A	-1.33533	4.13145	0.000276626	significant
KLKB1	PR3_A	-0.512937	6.84704	1.02e-06	significant
KNG1	PR3_A	-0.0635122	0.440091	0.47536	non_significant
KNG1	PR3_A	0.350745	0.38772	0.518606	non_significant
KRT1	PR3_A	1.2326	4.13537	0.000276626	significant
KRT16	PR3_A	0.645578	0.763871	0.254156	non_significant
LBP	PR3_A	1.81987	15.1468	3.32e-14	significant
LTA4H	PR3_A	0.286209	0.441419	0.475046	non_significant
LYZ	PR3_A	0.888609	6.0635	5.44e-06	significant
MBL2	PR3_A	0.970593	4.19142	0.000247988	significant
NOTCH2	PR3_A	-0.393127	1.8541	0.0294967	significant
ORM1	PR3_A	1.81237	23.7487	1.08e-21	significant
ORM2	PR3_A	0.541015	4.04509	0.000332523	significant
PF4	PR3_A	-0.269368	0.546186	0.385687	non_significant
PF4V1	PR3_A	-0.0668988	0.0878662	0.870056	non_significant
PLA2G7	PR3_A	-0.200377	0.90749	0.191955	non_significant
PPBP	PR3_A	0.141374	0.20146	0.718519	non_significant
RAC1	PR3_A	0.278262	0.338303	0.56542	non_significant
RARRES2	PR3_A	-0.181469	0.567842	0.370646	non_significant
S100A8	PR3_A	3.20492	20.9842	1.57e-19	significant
S100A9	PR3_A	1.85135	12.3858	1.16e-11	significant
SAA1	PR3_A	4.30719	18.8348	1.47e-17	significant
SAA2	PR3_A	5.98772	22.0073	1.98e-20	significant
SAA4	PR3_A	0.61525	4.98969	5.12e-05	significant
SELP	PR3_A	0.952715	2.33468	0.0112882	significant
SERPINA1	PR3_A	0.652425	8.36253	4.69e-08	significant
SERPINA3	PR3_A	1.65287	22.0474	1.98e-20	significant
SERPINF2	PR3_A	0.233138	2.2266	0.0141359	significant
SPP1	PR3_A	2.01409	4.98463	5.14e-05	significant
THBS1	PR3_A	0.611198	2.46634	0.00868641	significant
VCAM1	PR3_A	0.258524	1.1714	0.11485	non_significant
VNN1	PR3_A	-0.682875	1.06162	0.142654	non_significant
A1BG	PR3_A	-0.109683	1.02517	0.152655	non_significant
A1BG	PR3_A	0.520166	1.88235	0.028129	significant
A2M	PR3_A	-0.536953	5.80066	9.3e-06	significant
ACTA1	PR3_A	0.765803	3.38189	0.00133571	significant
ACTB	PR3_A	1.49666	7.14456	5.56e-07	significant
ACTN1	PR3_A	0.769193	2.01127	0.0219147	significant
ACTR3	PR3_A	0.971978	3.18593	0.00201172	significant
ADA2	PR3_A	-0.295809	0.361924	0.539887	non_significant
ADAMDEC1	PR3_A	0.398163	0.759655	0.25539	non_significant
ADAMTS13	PR3_A	-0.6481	4.96205	5.37e-05	significant
ADAMTSL4	PR3_A	-0.233701	0.646356	0.3169	non_significant
ADGRF5	PR3_A	-0.0107122	0.0145124	0.980096	non_significant
ADGRG6	PR3_A	-0.274576	0.617296	0.335316	non_significant
ADIPOQ	PR3_A	-0.45981	2.53642	0.00748622	significant
AFM	PR3_A	-0.903743	8.38876	4.58e-08	significant
AGT	PR3_A	0.356152	2.94341	0.00336196	significant
ALB	PR3_A	-0.514291	1.00792	0.156745	non_significant
ALB	PR3_A	-0.663253	4.18588	0.000249244	significant
ALB	PR3_A	-1.1842	11.2006	1.47e-10	significant
ALB	PR3_A	-0.667506	9.09082	1.14e-08	significant
ALCAM	PR3_A	-0.630242	1.08982	0.135527	non_significant
ALDOA	PR3_A	0.0436765	0.0520455	0.920537	non_significant
ALDOB	PR3_A	0.66973	1.16834	0.115337	non_significant
AMBP	PR3_A	0.632987	4.73162	8.25e-05	significant
AMBP	PR3_A	0.865552	0.62218	0.333493	non_significant
ANG	PR3_A	1.87409	7.82371	1.34e-07	significant
ANGPTL3	PR3_A	0.886949	2.59788	0.00655418	significant
ANGPTL6	PR3_A	0.00549772	0.00888363	0.988449	non_significant
ANPEP	PR3_A	0.0454265	0.105629	0.850144	non_significant
ANTXR2	PR3_A	-1.8317	5.89503	7.78e-06	significant
APMAP	PR3_A	0.750582	5.62718	1.31e-05	significant
APOA1	PR3_A	-0.847737	12.5195	9.15e-12	significant
APOA2	PR3_A	-1.16493	13.0207	3.04e-12	significant
APOA4	PR3_A	-0.379248	1.86179	0.0291631	significant
APOA5	PR3_A	0.788109	2.14292	0.0167439	significant
APOB	PR3_A	-0.074289	0.302811	0.601322	non_significant
APOC1	PR3_A	-0.241771	1.08795	0.135738	non_significant
APOC4	PR3_A	0.103133	0.291933	0.612904	non_significant
APOC4-APOC2	PR3_A	0.00639245	0.013725	0.980233	non_significant
APOD	PR3_A	0.21211	0.942337	0.178529	non_significant
APOE	PR3_A	1.12577	4.60167	0.000106609	significant
APOF	PR3_A	-0.103131	0.225144	0.688826	non_significant
APOH	PR3_A	0.339757	2.27063	0.0129775	significant
APOL1	PR3_A	-0.0812317	0.215351	0.699187	non_significant
APOM	PR3_A	-0.884537	3.70963	0.000663286	significant
APOM	PR3_A	-0.651408	4.13035	0.000276626	significant
ARF3	PR3_A	-3.30584	4.36743	0.000171928	significant
AZGP1	PR3_A	0.657224	8.89394	1.72e-08	significant
B2M	PR3_A	1.82268	8.15994	7.1e-08	significant
B2M	PR3_A	1.49637	6.95026	8.38e-07	significant
BASP1	PR3_A	1.03129	3.75968	0.000597812	significant
BCHE	PR3_A	-1.03806	6.08886	5.3e-06	significant
BLMH	PR3_A	0.264758	0.271271	0.633183	non_significant
BLVRB	PR3_A	0.138335	0.152931	0.77917	non_significant
BPIFB1	PR3_A	-0.495587	0.772607	0.250316	non_significant
BST1	PR3_A	-0.197201	0.398357	0.510059	non_significant
BTD	PR3_A	-0.302741	1.95865	0.02411	significant
C18orf63	PR3_A	0.871258	2.02349	0.0214662	significant
C1QA	PR3_A	0.19478	0.780839	0.246219	non_significant
C1QB	PR3_A	0.417622	2.61749	0.00634661	significant
C1QC	PR3_A	0.126705	0.28421	0.620208	non_significant
C1R	PR3_A	0.596811	9.87899	2.1e-09	significant
C1RL	PR3_A	0.71888	6.19397	4.25e-06	significant
C1S	PR3_A	0.51436	3.84465	0.000494383	significant
C1S	PR3_A	0.247715	2.41504	0.00957435	significant
C3_C5 convertase	PR3_A	0.187965	1.00994	0.156745	non_significant
C4BPA	PR3_A	0.48986	4.37742	0.000170143	significant
C4BPB	PR3_A	0.778931	8.14709	7.19e-08	significant
C6	PR3_A	0.149078	0.727011	0.26944	non_significant
C7	PR3_A	0.393385	2.65512	0.00589677	significant
C8A	PR3_A	0.0666936	0.233425	0.67841	non_significant
C8B	PR3_A	-0.495482	4.18373	0.000249244	significant
C8G	PR3_A	0.0630254	0.217762	0.697966	non_significant
C9	PR3_A	1.13911	13.9288	4.72e-13	significant
CA1	PR3_A	-0.222584	0.285809	0.61915	non_significant
CA2	PR3_A	0.0159753	0.020744	0.968488	non_significant
CACNA2D1	PR3_A	-0.762787	1.46806	0.0629727	significant
CAMP	PR3_A	-0.133726	0.282997	0.620718	non_significant
CAND1	PR3_A	0.938246	0.565463	0.37144	non_significant
CAT	PR3_A	-0.782722	1.16503	0.115892	non_significant
CCL14	PR3_A	1.18715	8.41357	4.4e-08	significant
CD109	PR3_A	-0.119676	0.216719	0.698313	non_significant
CD248	PR3_A	0.588877	1.1135	0.129407	non_significant
CD44	PR3_A	-0.052531	0.0585582	0.9131	non_significant
CD59	PR3_A	0.908526	1.86861	0.028829	significant
CD5L	PR3_A	-0.669361	3.08454	0.00246527	significant
CD93	PR3_A	0.381332	0.852042	0.213713	non_significant
CDH1	PR3_A	1.9617	7.87182	1.25e-07	significant
CDH13	PR3_A	-0.619964	4.21356	0.000237174	significant
CDH2	PR3_A	1.31818	3.09612	0.00241237	significant
CDH5	PR3_A	-0.337714	2.01287	0.0219147	significant
CDH6	PR3_A	-0.550809	0.31494	0.588283	non_significant
CDHR5	PR3_A	-0.325579	0.645305	0.316932	non_significant
CDSN	PR3_A	1.75515	2.59851	0.00655418	significant
CEACAM1	PR3_A	0.374267	1.03808	0.14898	non_significant
CETP	PR3_A	-0.899149	3.92556	0.000422422	significant
CFD	PR3_A	0.273152	1.33395	0.0842086	significant
CFH	PR3_A	-0.0832994	0.510045	0.41543	non_significant
CFH	PR3_A	-0.865795	0.984388	0.164174	non_significant
CFHR2	PR3_A	1.01179	7.30426	4e-07	significant
CFHR3	PR3_A	0.562961	1.4013	0.072329	significant
CFHR4	PR3_A	-0.0414041	0.0910763	0.869761	non_significant
CFHR5	PR3_A	0.653218	3.72498	0.000643879	significant
CFI	PR3_A	0.339066	3.97644	0.000380196	significant
CFP	PR3_A	-0.477448	4.01895	0.000348897	significant
CHGA	PR3_A	2.95558	10.2726	9.79e-10	significant
CHIT1	PR3_A	0.630748	1.82551	0.0311297	significant
CHL1	PR3_A	-0.446166	2.73182	0.00505336	significant
CILP	PR3_A	-2.04121	7.38554	3.41e-07	significant
CLEC3B	PR3_A	-1.15476	17.4742	2.54e-16	significant
CLIC1	PR3_A	1.79367	6.50657	2.17e-06	significant
CLU	PR3_A	0.017134	0.08786	0.870056	non_significant
CNDP1	PR3_A	-0.641854	4.02129	0.000348897	significant
CNTN1	PR3_A	-2.11925	8.42678	4.35e-08	significant
COL15A1	PR3_A	-0.191451	0.258422	0.650177	non_significant
COL18A1	PR3_A	1.06695	10.1248	1.3e-09	significant
COL6A3	PR3_A	-0.0381786	0.103372	0.853045	non_significant
COLEC10	PR3_A	-1.2149	2.22424	0.0141571	significant
COLEC11	PR3_A	-0.591467	3.06379	0.00257316	significant
COMP	PR3_A	-0.95392	2.76207	0.00477796	significant
CORO1A	PR3_A	1.37623	7.05042	6.82e-07	significant
CP	PR3_A	0.276818	2.20792	0.0145283	significant
CPB2	PR3_A	0.18908	0.957094	0.17346	non_significant
CPN1	PR3_A	0.0972764	0.482823	0.437442	non_significant
CPN2	PR3_A	0.332599	1.99659	0.0224546	significant
CRISP3	PR3_A	-0.305121	1.30004	0.0891736	significant
CRTAC1	PR3_A	-0.729896	7.98256	1.02e-07	significant
CST3	PR3_A	1.07691	3.90858	0.000434161	significant
CSTA	PR3_A	1.74125	4.37685	0.000170143	significant
CTSD	PR3_A	0.194292	0.855474	0.212565	non_significant
CTSG	PR3_A	1.51721	5.39241	2.13e-05	significant
CTSS	PR3_A	-0.384746	0.567373	0.370646	non_significant
DAG1	PR3_A	1.5872	3.20993	0.00193315	significant
DBH	PR3_A	-0.6409	1.57916	0.0504556	significant
DCD	PR3_A	0.50148	0.892872	0.196511	non_significant
DDT	PR3_A	1.38063	5.49052	1.72e-05	significant
DEFA1	PR3_A	1.66811	12.3755	1.16e-11	significant
DMKN	PR3_A	-0.243355	0.592126	0.352505	non_significant
DPEP2	PR3_A	-0.745337	2.21197	0.0145059	significant
DPP4	PR3_A	-1.69097	3.12385	0.00227445	significant
DSG1	PR3_A	0.761501	1.69701	0.0394633	significant
DSG2	PR3_A	0.00796858	0.0262872	0.963738	non_significant
DSP	PR3_A	1.31319	3.19937	0.00197052	significant
EEF1A1	PR3_A	2.29839	6.88302	9.66e-07	significant
EFEMP1	PR3_A	0.396238	1.74783	0.0356847	significant
EGFR	PR3_A	-0.548817	4.52437	0.000125609	significant
ENG	PR3_A	-0.974487	2.60373	0.00652253	significant
ENO1	PR3_A	1.07232	3.87035	0.000471366	significant
ENPEP	PR3_A	-0.557672	0.843604	0.217359	non_significant
ENPP2	PR3_A	-1.06475	3.12887	0.00227099	significant
EPB42	PR3_A	0.00370537	0.00178454	0.997548	non_significant
ERAP1	PR3_A	0.000785534	0.000827005	0.998098	non_significant
ERN1	PR3_A	1.19654	4.24205	0.000223551	significant
EXT2	PR3_A	0.104938	0.19752	0.721646	non_significant
EXTL2	PR3_A	-0.537779	1.23643	0.101448	non_significant
F10	PR3_A	-0.0545848	0.23674	0.674547	non_significant
F11	PR3_A	0.0345198	0.145013	0.792055	non_significant
F13A1	PR3_A	-0.68966	8.65954	2.76e-08	significant
F13B	PR3_A	0.0821483	0.405946	0.504416	non_significant
F5	PR3_A	0.0208329	0.0929322	0.86759	non_significant
F7	PR3_A	-0.229542	1.22329	0.103965	non_significant
F9	PR3_A	0.788352	15.2781	2.66e-14	significant
FAH	PR3_A	0.50297	1.91542	0.0264418	significant
FBLN1	PR3_A	-0.278789	0.747899	0.261029	non_significant
FBLN1	PR3_A	-0.245629	1.89552	0.027484	significant
FBLN5	PR3_A	1.99764	8.37129	4.68e-08	significant
FBN1	PR3_A	-0.020544	0.030427	0.960927	non_significant
FCGBP	PR3_A	-0.0258878	0.0638398	0.905055	non_significant
FCGR3A	PR3_A	1.51485	1.96579	0.023803	significant
FCN2	PR3_A	0.250064	1.09528	0.134205	non_significant
FCN3	PR3_A	0.0625346	0.253123	0.655042	non_significant
FERMT3	PR3_A	0.984708	2.75117	0.00487708	significant
FETUB	PR3_A	-0.321218	1.67202	0.0412646	significant
FGA	PR3_A	0.979934	3.46752	0.00112051	significant
FGB	PR3_A	0.69562	2.30897	0.0119284	significant
FGFBP2	PR3_A	0.375758	0.595285	0.350749	non_significant
FGFR1	PR3_A	0.127268	0.239409	0.673002	non_significant
FGG	PR3_A	1.41001	4.79025	7.32e-05	significant
FGG	PR3_A	0.620262	1.82098	0.0312046	significant
FGL1	PR3_A	2.05481	9.35095	6.74e-09	significant
FLNA	PR3_A	0.92727	2.91098	0.00353639	significant
FUCA1	PR3_A	0.112627	0.165841	0.764752	non_significant
GALE	PR3_A	-1.13648	17.843	1.24e-16	significant
GAPDH	PR3_A	0.615915	3.38952	0.00131946	significant
GC	PR3_A	-0.224895	2.82394	0.00426022	significant
GDI1	PR3_A	0.128145	0.180209	0.743998	non_significant
GGH	PR3_A	0.0672722	0.194469	0.72537	non_significant
GGT1	PR3_A	2.93252	4.68782	9.06e-05	significant
GLIPR2	PR3_A	0.207226	0.392479	0.515612	non_significant
GM2A	PR3_A	2.45102	3.61543	0.00081481	significant
GNPTG	PR3_A	0.405953	1.31966	0.0865068	significant
GOLM1	PR3_A	1.05253	4.86621	6.59e-05	significant
GP1BA	PR3_A	0.277685	2.1501	0.0165331	significant
GP5	PR3_A	0.0502843	0.0669219	0.901915	non_significant
GP9	PR3_A	1.55787	4.58535	0.000109917	significant
GPLD1	PR3_A	-0.897254	8.6611	2.76e-08	significant
GPX3	PR3_A	-0.0478277	0.136982	0.803374	non_significant
GSN	PR3_A	-0.5136	3.9143	0.000430979	significant
GSR	PR3_A	-0.114239	0.169567	0.761037	non_significant
GSS	PR3_A	0.502612	1.05448	0.144236	non_significant
GSTO1	PR3_A	0.383452	0.517557	0.409215	non_significant
GSTP1	PR3_A	0.79856	2.06675	0.0195775	significant
GUCA2A	PR3_A	1.9083	4.82012	6.92e-05	significant
H4C1	PR3_A	0.447041	0.620352	0.334129	non_significant
H6PD	PR3_A	0.331521	0.790426	0.242448	non_significant
HABP2	PR3_A	-0.0188235	0.0803547	0.883667	non_significant
HBA1	PR3_A	-0.991654	2.66958	0.00572878	significant
HBA2	PR3_A	-0.682637	1.55355	0.0531831	significant
HBB	PR3_A	-0.908703	2.37024	0.0104852	significant
HBD	PR3_A	-0.515021	1.01918	0.153951	non_significant
HBG1	PR3_A	-0.873879	3.1877	0.00201172	significant
HEXB	PR3_A	-0.0980418	0.12813	0.814518	non_significant
HGFAC	PR3_A	-0.729692	7.95058	1.06e-07	significant
HP	PR3_A	2.79827	7.84781	1.28e-07	significant
HPR	PR3_A	0.751553	1.03246	0.150516	non_significant
HPX	PR3_A	0.184265	1.31604	0.0867389	significant
HRG	PR3_A	-0.960709	9.99403	1.66e-09	significant
HSP90B1	PR3_A	0.671373	4.64839	9.78e-05	significant
HSPA5	PR3_A	0.317108	2.56039	0.00711456	significant
HSPA8	PR3_A	0.40453	1.32315	0.0860715	significant
HSPG2	PR3_A	-0.313797	2.79442	0.00451753	significant
HYOU1	PR3_A	0.535911	0.783591	0.245266	non_significant
ICAM2	PR3_A	-0.26463	0.902864	0.193021	non_significant
ICOSLG	PR3_A	-0.841082	7.86581	1.25e-07	significant
IDH1	PR3_A	0.26123	0.257761	0.650177	non_significant
IGF1	PR3_A	-1.26746	2.91454	0.00352425	significant
IGF2	PR3_A	-0.495061	4.26924	0.000211348	significant
IGF2R	PR3_A	0.077111	0.166684	0.764686	non_significant
IGFALS	PR3_A	-0.926149	5.49437	1.72e-05	significant
IGFBP2	PR3_A	1.96175	10.7451	3.6e-10	significant
IGFBP3	PR3_A	-1.0277	7.81482	1.34e-07	significant
IGFBP5	PR3_A	0.0453252	0.0631524	0.905055	non_significant
IGFBP6	PR3_A	1.30964	5.91199	7.56e-06	significant
IGFBP7	PR3_A	0.100097	0.359029	0.541892	non_significant
IGHA1	PR3_A	0.113122	0.271579	0.633183	non_significant
IGHA2	PR3_A	0.0493261	0.126113	0.816831	non_significant
IGHA2	PR3_A	-0.681711	4.30874	0.000195052	significant
IGHD	PR3_A	-1.03639	1.79152	0.0328107	significant
IGHG1	PR3_A	-0.180629	1.23675	0.101448	non_significant
IGHG2	PR3_A	-0.201131	0.730748	0.268407	non_significant
IGHG3	PR3_A	-0.269922	1.05715	0.143742	non_significant
IGHG4	PR3_A	1.52526	5.67088	1.22e-05	significant
IGHM	PR3_A	-0.530593	2.71512	0.00522795	significant
IGHV1-18	PR3_A	-0.66858	1.09881	0.133487	non_significant
IGHV1-2	PR3_A	0.697915	0.818263	0.228132	non_significant
IGHV1-24	PR3_A	1.32805	2.91665	0.00352402	significant
IGHV1-3	PR3_A	0.831013	1.04234	0.147925	non_significant
IGHV1-69	PR3_A	1.57154	8.52628	3.6e-08	significant
IGHV1OR15-1	PR3_A	0.947433	2.36509	0.0105673	significant
IGHV1OR15-9	PR3_A	0.379012	0.374883	0.530551	non_significant
IGHV2-26	PR3_A	-0.436893	1.22368	0.103965	non_significant
IGHV2-5	PR3_A	0.388315	0.441319	0.475046	non_significant
IGHV2-70	PR3_A	0.38715	0.412158	0.50044	non_significant
IGHV2-70D	PR3_A	-1.21679	2.24731	0.0135308	significant
IGHV3-13	PR3_A	-0.326572	0.713598	0.276578	non_significant
IGHV3-15	PR3_A	0.244535	0.715616	0.275948	non_significant
IGHV3-20	PR3_A	0.202047	0.229053	0.683962	non_significant
IGHV3-30	PR3_A	-0.485429	5.35779	2.29e-05	significant
IGHV3-35	PR3_A	-1.4861	4.61324	0.000104543	significant
IGHV3-38	PR3_A	-0.324353	1.21728	0.105112	non_significant
IGHV3-38-3	PR3_A	-1.21029	5.76374	1e-05	significant
IGHV3-43	PR3_A	-0.16951	0.368863	0.536841	non_significant
IGHV3-49	PR3_A	0.408622	1.62287	0.0460618	significant
IGHV3-64	PR3_A	-1.01305	1.8172	0.0313281	significant
IGHV3-64D	PR3_A	-0.452992	2.73676	0.00501889	significant
IGHV3-7	PR3_A	-0.342476	2.44994	0.00898296	significant
IGHV3-72	PR3_A	-0.479388	2.91716	0.00352402	significant
IGHV3-73	PR3_A	-0.292756	1.06401	0.142509	non_significant
IGHV3-74	PR3_A	1.37671	4.48205	0.000136568	significant
IGHV3-9	PR3_A	-0.0542864	0.106107	0.850144	non_significant
IGHV3OR15-7	PR3_A	0.0295071	0.0290357	0.962371	non_significant
IGHV3OR16-12	PR3_A	-0.550591	2.40348	0.00979236	significant
IGHV3OR16-9	PR3_A	-0.554727	4.8982	6.17e-05	significant
IGHV4-28	PR3_A	-0.139392	0.345834	0.556833	non_significant
IGHV4-30-2	PR3_A	0.25795	0.570527	0.369637	non_significant
IGHV4-34	PR3_A	0.363523	1.61532	0.0467204	significant
IGHV4OR15-8	PR3_A	0.197528	0.237206	0.674547	non_significant
IGHV5-10-1	PR3_A	0.359741	1.30438	0.0885465	significant
IGHV5-51	PR3_A	0.132207	0.252562	0.655042	non_significant
IGHV6-1	PR3_A	0.34428	0.710587	0.277845	non_significant
IGKC	PR3_A	-0.242274	1.79266	0.0328107	significant
IGKJ1	PR3_A	1.41648	2.12558	0.0172274	significant
IGKJ4	PR3_A	0.265096	0.201041	0.718519	non_significant
IGKV1-16	PR3_A	-0.327646	1.23862	0.101448	non_significant
IGKV1-17	PR3_A	-0.140835	0.367201	0.537783	non_significant
IGKV1-27	PR3_A	0.0699013	0.11956	0.827755	non_significant
IGKV1-37	PR3_A	-0.096925	0.075576	0.890314	non_significant
IGKV1-39	PR3_A	0.237515	0.891391	0.196683	non_significant
IGKV1-5	PR3_A	0.280958	0.970992	0.168435	non_significant
IGKV1-8	PR3_A	0.0418083	0.118474	0.828336	non_significant
IGKV1D-13	PR3_A	0.391297	0.413966	0.499428	non_significant
IGKV1D-16	PR3_A	-0.131149	0.484048	0.437171	non_significant
IGKV1D-33	PR3_A	0.0695545	0.15596	0.776599	non_significant
IGKV1D-8	PR3_A	-0.386293	1.19216	0.11042	non_significant
IGKV2-24	PR3_A	-0.249593	1.06609	0.142356	non_significant
IGKV2-30	PR3_A	-0.0427508	0.0762576	0.890314	non_significant
IGKV2-40	PR3_A	0.148709	0.376005	0.530285	non_significant
IGKV2D-28	PR3_A	-0.0454265	0.142569	0.795071	non_significant
IGKV2D-29	PR3_A	-0.02275	0.0685422	0.901248	non_significant
IGKV3-20	PR3_A	0.630873	4.50137	0.000131529	significant
IGKV3-7	PR3_A	-0.156284	0.518198	0.409215	non_significant
IGKV3D-11	PR3_A	0.229549	0.743037	0.2628	non_significant
IGKV3D-15	PR3_A	-0.104091	0.187139	0.733587	non_significant
IGKV3D-20	PR3_A	0.514179	1.82067	0.0312046	significant
IGKV3D-7	PR3_A	0.563549	2.80079	0.00447256	significant
IGKV4-1	PR3_A	-0.287015	1.54894	0.0535826	significant
IGKV5-2	PR3_A	-1.05916	1.82841	0.0310777	significant
IGKV6-21	PR3_A	-0.314162	0.672995	0.299435	non_significant
IGKV6D-21	PR3_A	-0.731896	1.81188	0.0315195	significant
IGLC2	PR3_A	-0.140781	0.311854	0.59129	non_significant
IGLC6	PR3_A	-0.210214	1.01981	0.153951	non_significant
IGLC7	PR3_A	0.230397	0.292488	0.612904	non_significant
Ig-like	PR3_A	0.0666487	0.153092	0.77917	non_significant
Ig-like	PR3_A	0.00333454	0.00349449	0.996501	non_significant
IGLL1	PR3_A	0.225074	1.25566	0.0981908	significant
IGLL1	PR3_A	0.0513585	0.0990722	0.859993	non_significant
IGLL5	PR3_A	-0.150789	0.679999	0.295333	non_significant
IGLV10-54	PR3_A	-0.595899	1.24143	0.101165	non_significant
IGLV1-36	PR3_A	-0.0160877	0.0204413	0.968488	non_significant
IGLV1-40	PR3_A	0.0671246	0.157958	0.776599	non_significant
IGLV1-44	PR3_A	0.25991	0.533969	0.395803	non_significant
IGLV1-47	PR3_A	-0.36301	1.47439	0.0628291	significant
IGLV1-51	PR3_A	0.0120028	0.0204147	0.968488	non_significant
IGLV2-11	PR3_A	-0.137628	0.409062	0.502945	non_significant
IGLV2-14	PR3_A	0.0315612	0.0208053	0.968488	non_significant
IGLV2-18	PR3_A	-0.424364	0.895023	0.196038	non_significant
IGLV2-23	PR3_A	-0.355916	0.296562	0.608821	non_significant
IGLV2-8	PR3_A	-0.116062	0.327356	0.577501	non_significant
IGLV3-1	PR3_A	0.234754	0.771529	0.250324	non_significant
IGLV3-10	PR3_A	-0.310093	1.52894	0.0557578	significant
IGLV3-12	PR3_A	0.223604	0.191609	0.727432	non_significant
IGLV3-16	PR3_A	0.240424	0.15685	0.776599	non_significant
IGLV3-19	PR3_A	0.378301	1.6912	0.0397372	significant
IGLV3-21	PR3_A	0.470927	1.00857	0.156745	non_significant
IGLV3-25	PR3_A	0.213415	0.646619	0.3169	non_significant
IGLV3-27	PR3_A	0.365853	0.973514	0.167897	non_significant
IGLV3-9	PR3_A	0.0605098	0.092949	0.86759	non_significant
IGLV4-60	PR3_A	-0.00334096	0.00336598	0.996501	non_significant
IGLV4-69	PR3_A	-0.0445714	0.0310793	0.960927	non_significant
IGLV5-45	PR3_A	-0.311522	0.866927	0.207555	non_significant
IGLV5-52	PR3_A	-0.445924	0.734157	0.266945	non_significant
IGLV6-57	PR3_A	-0.396004	1.47044	0.0629727	significant
IGLV7-43	PR3_A	0.217456	0.747018	0.261029	non_significant
IGLV7-46	PR3_A	0.228032	0.430504	0.482835	non_significant
IGLV8-61	PR3_A	-0.0970797	0.0648817	0.904589	non_significant
IGLV9-49	PR3_A	-0.577261	1.16212	0.116348	non_significant
IL6ST	PR3_A	2.24226	8.85245	1.85e-08	significant
ILK	PR3_A	1.14701	2.69294	0.00547734	significant
INHBC	PR3_A	0.137038	0.208658	0.708701	non_significant
INHBE	PR3_A	0.290759	0.467296	0.451381	non_significant
ISLR	PR3_A	-0.945173	4.37485	0.000170143	significant
ITGA2B	PR3_A	0.820495	1.82469	0.0311297	significant
ITGB1	PR3_A	-1.82415	4.40026	0.000163747	significant
ITIH1	PR3_A	-0.613339	9.17483	9.63e-09	significant
ITIH2	PR3_A	-0.808742	12.0321	2.25e-11	significant
ITIH3	PR3_A	0.888358	6.86519	9.94e-07	significant
ITIH4	PR3_A	1.20927	5.88407	7.9e-06	significant
ITLN1	PR3_A	-0.328981	0.738552	0.264891	non_significant
JCHAIN	PR3_A	-0.4192	1.86989	0.028829	significant
JUP	PR3_A	0.640909	1.58353	0.0501085	significant
KIAA1958	PR3_A	-0.878266	0.75052	0.260187	non_significant
KITLG	PR3_A	0.0402353	0.0278486	0.963366	non_significant
KRT10	PR3_A	1.29651	4.85846	6.65e-05	significant
KRT14	PR3_A	1.47496	5.53758	1.58e-05	significant
KRT2	PR3_A	0.950579	3.14504	0.00219915	significant
KRT5	PR3_A	0.367056	0.491691	0.430493	non_significant
KRT6A	PR3_A	0.886787	2.26126	0.0132074	significant
KRT6B	PR3_A	0.981505	2.47983	0.0084563	significant
KRT78	PR3_A	0.690365	1.1821	0.11269	non_significant
KRT81	PR3_A	-0.950656	6.46014	2.38e-06	significant
KRT9	PR3_A	1.03935	2.7794	0.00464661	significant
KRTDAP	PR3_A	-1.22854	2.5244	0.00766382	significant
LAMA2	PR3_A	0.32421	0.469133	0.450461	non_significant
LAMB1	PR3_A	0.448848	0.728724	0.269018	non_significant
LAMP1	PR3_A	-0.21428	0.317371	0.587357	non_significant
LAMP2	PR3_A	-0.583807	5.23012	3.02e-05	significant
LCAT	PR3_A	0.0455279	0.251995	0.655042	non_significant
LCN2	PR3_A	3.28621	13.3278	1.58e-12	significant
LCP1	PR3_A	0.330809	1.97516	0.0234654	significant
LDHA	PR3_A	0.399195	1.97338	0.0234762	significant
LDHB	PR3_A	-0.269951	0.362517	0.539887	non_significant
LEFTY2	PR3_A	-1.24156	11.0142	2.17e-10	significant
LGALS1	PR3_A	0.0666282	0.0679992	0.901248	non_significant
LGALS3BP	PR3_A	-0.103921	0.358534	0.541892	non_significant
LILRA3	PR3_A	0.256531	0.326148	0.577937	non_significant
LMAN2	PR3_A	1.7224	3.84809	0.000493309	significant
LOX	PR3_A	1.20263	3.28451	0.00164516	significant
LPA	PR3_A	-0.286508	1.0027	0.158222	non_significant
LRG1	PR3_A	1.63775	17.3955	2.7e-16	significant
LRP1	PR3_A	-0.656232	1.72011	0.0376641	significant
LTF	PR3_A	0.262524	0.497117	0.426089	non_significant
LUM	PR3_A	-0.542417	7.0422	6.86e-07	significant
LYVE1	PR3_A	0.464988	1.78906	0.0328871	significant
MAN1A1	PR3_A	0.0697369	0.129359	0.813687	non_significant
MAN2A1	PR3_A	0.0631859	0.0894744	0.870056	non_significant
MARCKS	PR3_A	0.361444	0.822961	0.226239	non_significant
MASP1	PR3_A	-0.523398	8.44089	4.3e-08	significant
MASP1	PR3_A	-0.336578	1.88402	0.0281206	significant
MASP2	PR3_A	0.352864	2.24951	0.0135159	significant
MCAM	PR3_A	-0.440982	3.35677	0.00140776	significant
MEGF8	PR3_A	-0.0382517	0.0578083	0.913102	non_significant
MENT	PR3_A	-0.636465	0.789681	0.242448	non_significant
MGP	PR3_A	1.09516	1.06325	0.142509	non_significant
MINPP1	PR3_A	0.048144	0.0308769	0.960927	non_significant
MMP2	PR3_A	0.150383	0.330548	0.574437	non_significant
MMRN1	PR3_A	1.36473	4.81754	6.92e-05	significant
MMRN2	PR3_A	-0.571197	0.561028	0.374407	non_significant
MPO	PR3_A	0.20652	0.198292	0.721646	non_significant
MRC1	PR3_A	2.56193	12.2825	1.37e-11	significant
MSN	PR3_A	0.577619	1.99588	0.0224546	significant
MST1	PR3_A	-0.115631	0.364085	0.539422	non_significant
MYH9	PR3_A	1.5141	6.0827	5.32e-06	significant
MYL12A	PR3_A	2.33859	5.53996	1.58e-05	significant
MYL6	PR3_A	1.31628	3.52584	0.000987251	significant
MYOC	PR3_A	-0.145388	0.220073	0.695587	non_significant
NAGLU	PR3_A	0.956686	1.46898	0.0629727	significant
NCAM1	PR3_A	-0.887987	2.87607	0.00381419	significant
NCAM2	PR3_A	-0.178056	0.315521	0.588283	non_significant
NEGR1	PR3_A	-0.613464	0.837551	0.219311	non_significant
NEO1	PR3_A	-0.187683	0.365369	0.538941	non_significant
NID1	PR3_A	1.00753	5.65681	1.25e-05	significant
NOTCH3	PR3_A	-0.971361	1.92261	0.0261013	significant
NPC2	PR3_A	1.03307	7.37841	3.42e-07	significant
NRP1	PR3_A	0.534058	1.72462	0.0373972	significant
OAF	PR3_A	1.38673	2.67309	0.00570797	significant
OGN	PR3_A	0.484482	1.68822	0.0398821	significant
OIT3	PR3_A	1.04115	4.65473	9.71e-05	significant
OLFM1	PR3_A	0.263868	1.4293	0.0680191	significant
OSMR	PR3_A	0.51676	1.31591	0.0867389	significant
P4HB	PR3_A	0.591075	2.0979	0.0182916	significant
PCDHGC5	PR3_A	-0.00549486	0.00296035	0.996501	non_significant
PCOLCE	PR3_A	0.121829	0.457936	0.460208	non_significant
PCSK9	PR3_A	0.106716	0.290585	0.613591	non_significant
PCYOX1	PR3_A	-0.536544	2.62551	0.00625759	significant
PDIA3	PR3_A	0.724718	1.83473	0.0307352	significant
PEBP4	PR3_A	0.219266	0.399726	0.509529	non_significant
PEPD	PR3_A	-0.679221	8.16743	7.09e-08	significant
PFN1	PR3_A	1.08894	5.81263	9.13e-06	significant
PGD	PR3_A	-0.583855	0.701991	0.282069	non_significant
PGK1	PR3_A	0.860497	2.44032	0.00914593	significant
PGLYRP2	PR3_A	-1.02076	16.214	3.36e-15	significant
PHOX2B	PR3_A	-1.2283	5.05753	4.42e-05	significant
PI16	PR3_A	-0.67311	3.52488	0.000987251	significant
PIGR	PR3_A	0.456138	1.56597	0.0518468	significant
PIP	PR3_A	0.97922	2.03998	0.0207442	significant
PKM	PR3_A	3.39774	7.61074	2.12e-07	significant
PLEK	PR3_A	1.16598	2.63895	0.00609349	significant
PLG	PR3_A	-0.332737	2.86154	0.00392539	significant
PLTP	PR3_A	-0.090523	0.306065	0.598026	non_significant
PLXDC2	PR3_A	0.237954	0.407893	0.503228	non_significant
PLXND1	PR3_A	-0.721572	1.31412	0.0868389	significant
PODXL	PR3_A	0.419051	0.554671	0.379074	non_significant
PON1	PR3_A	-0.888986	10.9476	2.44e-10	significant
PON3	PR3_A	-1.0812	6.06384	5.44e-06	significant
POSTN	PR3_A	-0.235443	0.68436	0.293067	non_significant
PPIA	PR3_A	1.26662	3.70169	0.000671758	significant
PRDX1	PR3_A	-1.14293	2.9351	0.00341026	significant
PRDX2	PR3_A	-0.351935	0.616814	0.335316	non_significant
PRDX6	PR3_A	0.696826	4.82952	6.91e-05	significant
PRG2	PR3_A	0.325455	0.38749	0.518606	non_significant
PRG4	PR3_A	0.772636	5.17501	3.4e-05	significant
PRKCSH	PR3_A	-0.0649733	0.0543437	0.918831	non_significant
PROC	PR3_A	0.0437949	0.0695603	0.901154	non_significant
PROCR	PR3_A	0.221646	0.40258	0.507263	non_significant
PROS1	PR3_A	0.12339	0.904932	0.192596	non_significant
PROZ	PR3_A	-0.131812	0.282013	0.620904	non_significant
PRSS2	PR3_A	1.13341	1.21308	0.10583	non_significant
PRTN3	PR3_A	2.97532	16.8502	8.54e-16	significant
PSMA5	PR3_A	1.06731	3.55055	0.00094086	significant
PTGDS	PR3_A	0.6265	3.40835	0.00127027	significant
PTPRF	PR3_A	0.659015	1.43049	0.0680191	significant
PTPRG	PR3_A	-0.331148	1.53972	0.054561	significant
PTPRJ	PR3_A	-0.29809	1.43828	0.0670322	significant
PTPRS	PR3_A	-0.365887	1.15047	0.119176	non_significant
PVR	PR3_A	0.270611	0.922691	0.185829	non_significant
PZP	PR3_A	-0.105116	0.0879697	0.870056	non_significant
QSOX1	PR3_A	0.0720488	0.43074	0.482835	non_significant
RAC2	PR3_A	3.6301	14.7434	7.8e-14	significant
RAP1B	PR3_A	0.827185	1.91181	0.026567	significant
RBP4	PR3_A	0.896074	5.53059	1.59e-05	significant
REG1A	PR3_A	1.93384	7.45141	2.97e-07	significant
RNASE1	PR3_A	2.62065	9.72119	2.95e-09	significant
RNASE4	PR3_A	1.65381	7.2491	4.43e-07	significant
ROBO4	PR3_A	0.453008	2.1405	0.0167731	significant
SCGB3A1	PR3_A	-0.64797	1.7601	0.0348059	significant
SELENBP1	PR3_A	-0.150198	0.448625	0.469156	non_significant
SELENOP	PR3_A	-0.504774	5.87894	7.92e-06	significant
SELL	PR3_A	-0.58641	4.8391	6.85e-05	significant
SEMA4B	PR3_A	0.00541235	0.00864971	0.988449	non_significant
SERPINA10	PR3_A	0.356904	2.37745	0.0103548	significant
SERPINA11	PR3_A	0.166563	0.321626	0.582807	non_significant
SERPINA4	PR3_A	-0.380422	3.30642	0.00157248	significant
SERPINA5	PR3_A	0.531649	2.20901	0.0145283	significant
SERPINA6	PR3_A	-0.281957	2.13299	0.0170006	significant
SERPINA7	PR3_A	0.237017	0.943154	0.178529	non_significant
SERPINB1	PR3_A	1.81866	6.77989	1.18e-06	significant
SERPINC1	PR3_A	0.445331	6.14158	4.75e-06	significant
SERPIND1	PR3_A	0.0430115	0.136475	0.803374	non_significant
SERPINF1	PR3_A	0.747036	10.7336	3.6e-10	significant
SERPING1	PR3_A	0.419813	6.52491	2.1e-06	significant
SFTPB	PR3_A	1.78322	4.63934	9.91e-05	significant
SHBG	PR3_A	-0.706934	3.2645	0.00171376	significant
SLC3A2	PR3_A	-0.66383	1.86056	0.0291631	significant
SLC4A1	PR3_A	-0.562028	1.27272	0.0946858	significant
SLPI	PR3_A	0.732879	5.74401	1.04e-05	significant
SNED1	PR3_A	-0.100854	0.13202	0.810184	non_significant
SOD1	PR3_A	2.00611	8.20304	6.65e-08	significant
SOD3	PR3_A	-0.572956	1.17805	0.113423	non_significant
SPARC	PR3_A	0.349563	0.435343	0.479547	non_significant
SPARCL1	PR3_A	0.744546	4.77743	7.48e-05	significant
SPP2	PR3_A	-0.794905	1.816	0.0313281	significant
SRGN	PR3_A	-0.178029	0.270956	0.633183	non_significant
SSC5D	PR3_A	0.286621	0.38158	0.524614	non_significant
ST3GAL6	PR3_A	-0.0980542	0.156501	0.776599	non_significant
TAGLN2	PR3_A	0.784055	2.76553	0.00476175	significant
TF	PR3_A	-0.611929	7.95121	1.06e-07	significant
TFPI	PR3_A	0.667416	1.51288	0.0576786	significant
TFRC	PR3_A	-0.0111728	0.0313809	0.960927	non_significant
TGFBI	PR3_A	-0.21273	1.47206	0.0629723	significant
THBS4	PR3_A	-0.0219673	0.0220016	0.968488	non_significant
TIMP1	PR3_A	1.08205	8.0698	8.45e-08	significant
TLN1	PR3_A	1.20073	3.92579	0.000422422	significant
TMSB4X	PR3_A	0.98188	3.12585	0.00227445	significant
TNC	PR3_A	1.58015	13.9041	4.72e-13	significant
TNXB	PR3_A	-0.862865	10.7559	3.6e-10	significant
TPI1	PR3_A	0.993217	4.30691	0.000195052	significant
TPM3	PR3_A	0.99139	1.19821	0.109205	non_significant
TPM4	PR3_A	1.61025	4.82388	6.92e-05	significant
TRAJ17	PR3_A	0.425506	0.42928	0.483158	non_significant
TSKU	PR3_A	1.13867	2.77816	0.00464661	significant
TTN	PR3_A	-0.204258	0.840147	0.218549	non_significant
TTR	PR3_A	-0.493754	4.82847	6.91e-05	significant
TUBA1A	PR3_A	1.09569	2.43169	0.00925226	significant
TUBA4A	PR3_A	1.40093	2.95278	0.00330629	significant
TUBB4B	PR3_A	0.309423	0.761922	0.254678	non_significant
TXN	PR3_A	0.868433	1.78397	0.0331639	significant
VASN	PR3_A	-0.0159566	0.0525511	0.920537	non_significant
VCL	PR3_A	0.911031	5.62673	1.31e-05	significant
VTN	PR3_A	0.262659	1.69818	0.0394633	significant
VWF	PR3_A	1.80408	10.305	9.37e-10	significant
WDR1	PR3_A	1.28642	1.99888	0.0224546	significant
YWHAZ	PR3_A	2.04728	10.0353	1.55e-09	significant
ZYX	PR3_A	2.228	9.2453	8.39e-09	significant
AHSG	MPO_A	-1.59028	8.87912	8.88e-08	significant
AOC3	MPO_A	0.0199131	0.0372223	0.950868	non_significant
APCS	MPO_A	0.574252	4.61522	0.000178947	significant
APOC3	MPO_A	0.38532	1.31255	0.105209	non_significant
ATRN	MPO_A	-0.479614	1.23486	0.121899	non_significant
B4GALT1	MPO_A	0.892132	0.758729	0.289684	non_significant
C2	MPO_A	-0.0427944	0.13454	0.804037	non_significant
C3	MPO_A	-0.0570747	0.257717	0.663144	non_significant
C4A	MPO_A	0.42299	1.53959	0.0727709	significant
C4B	MPO_A	0.241971	1.09528	0.158764	non_significant
C5	MPO_A	0.443711	3.97769	0.00058972	significant
CCL15	MPO_A	-0.0602448	0.0534351	0.923936	non_significant
CCL18	MPO_A	2.29091	5.57544	2.77e-05	significant
CD14	MPO_A	0.674994	4.20705	0.000387738	significant
CD163	MPO_A	0.419648	1.10697	0.155566	non_significant
CHI3L1	MPO_A	3.2506	7.77052	5.13e-07	significant
CRP	MPO_A	3.47343	7.68637	5.93e-07	significant
CSF1	MPO_A	1.9197	7.24244	1.29e-06	significant
CSF1R	MPO_A	-0.262445	0.394622	0.53169	non_significant
ECM1	MPO_A	0.255504	1.21277	0.126077	non_significant
F12	MPO_A	-0.294623	1.67939	0.0560092	significant
F2	MPO_A	-0.283305	1.94045	0.0340154	significant
F8	MPO_A	0.809696	0.803287	0.268822	non_significant
FN1	MPO_A	0.571482	1.0017	0.190104	non_significant
HP	MPO_A	1.32597	6.591	3.96e-06	significant
ICAM1	MPO_A	0.159419	0.534029	0.427419	non_significant
IGFBP4	MPO_A	0.497096	1.03714	0.177447	non_significant
IL1RAP	MPO_A	-0.786908	3.30961	0.00228139	significant
ITIH4	MPO_A	0.597558	2.27436	0.017771	significant
ITIH4	MPO_A	-0.137123	0.12393	0.817995	non_significant
KIT	MPO_A	-0.712434	1.42318	0.0902507	significant
KLKB1	MPO_A	-0.629882	5.92111	1.4e-05	significant
KNG1	MPO_A	-0.0195184	0.0967886	0.853854	non_significant
KNG1	MPO_A	0.21778	0.163879	0.762566	non_significant
KRT1	MPO_A	-0.117287	0.120687	0.819703	non_significant
KRT16	MPO_A	0.0149804	0.0100573	0.988546	non_significant
LBP	MPO_A	1.5828	6.29903	6.75e-06	significant
LTA4H	MPO_A	0.624853	1.42776	0.0896592	significant
LYZ	MPO_A	0.444835	1.73955	0.0496419	significant
MBL2	MPO_A	0.873208	2.26213	0.0179807	significant
NOTCH2	MPO_A	-0.0113068	0.0201043	0.975696	non_significant
ORM1	MPO_A	1.38638	7.3664	1.08e-06	significant
ORM2	MPO_A	0.436513	2.91392	0.00505222	significant
PF4	MPO_A	-0.268752	0.658243	0.348246	non_significant
PF4V1	MPO_A	-0.412947	1.32481	0.10415	non_significant
PLA2G7	MPO_A	0.212234	0.618118	0.368841	non_significant
PPBP	MPO_A	0.245047	0.395182	0.53169	non_significant
RAC1	MPO_A	0.754137	1.38241	0.0975923	significant
RARRES2	MPO_A	-0.350779	1.3252	0.10415	non_significant
S100A8	MPO_A	2.4273	9.36711	6.5e-08	significant
S100A9	MPO_A	1.6362	6.9616	1.94e-06	significant
SAA1	MPO_A	2.90106	5.99905	1.24e-05	significant
SAA2	MPO_A	3.90127	8.88524	8.88e-08	significant
SAA4	MPO_A	0.288078	1.16137	0.139624	non_significant
SELP	MPO_A	1.02727	2.5173	0.0112103	significant
SERPINA1	MPO_A	0.417015	2.81227	0.00619512	significant
SERPINA3	MPO_A	1.1583	6.77572	2.74e-06	significant
SERPINF2	MPO_A	0.0568658	0.246597	0.673659	non_significant
SPP1	MPO_A	1.4663	2.24997	0.0183912	significant
THBS1	MPO_A	0.463506	1.35246	0.0998955	significant
VCAM1	MPO_A	0.270925	1.36531	0.0998955	significant
VNN1	MPO_A	-0.243726	0.323537	0.600884	non_significant
A1BG	MPO_A	-0.0638689	0.306201	0.617603	non_significant
A1BG	MPO_A	0.253354	0.558323	0.407989	non_significant
A2M	MPO_A	-0.207403	0.582253	0.392824	non_significant
ACTA1	MPO_A	0.762295	3.0967	0.00355819	significant
ACTB	MPO_A	1.12975	4.05985	0.000502018	significant
ACTN1	MPO_A	0.840643	1.85405	0.0403172	significant
ACTR3	MPO_A	0.217949	0.23421	0.685077	non_significant
ADA2	MPO_A	0.194015	0.246848	0.673659	non_significant
ADAMDEC1	MPO_A	1.30342	4.35	0.000300267	significant
ADAMTS13	MPO_A	-0.558247	4.983	8.99e-05	significant
ADAMTSL4	MPO_A	0.236522	0.5119	0.440063	non_significant
ADGRF5	MPO_A	-0.0363177	0.061445	0.910195	non_significant
ADGRG6	MPO_A	0.0243182	0.0336655	0.955415	non_significant
ADIPOQ	MPO_A	0.142842	0.396832	0.53169	non_significant
AFM	MPO_A	-0.631673	4.69283	0.000155347	significant
AGT	MPO_A	0.0913257	0.31154	0.612588	non_significant
ALB	MPO_A	-0.537064	0.872554	0.237929	non_significant
ALB	MPO_A	0.310158	1.09151	0.159626	non_significant
ALB	MPO_A	-1.16896	5.1158	6.92e-05	significant
ALB	MPO_A	-0.599895	4.19323	0.000395643	significant
ALCAM	MPO_A	0.396131	0.404844	0.525859	non_significant
ALDOA	MPO_A	-0.273331	0.336867	0.583942	non_significant
ALDOB	MPO_A	-0.140347	0.174472	0.748318	non_significant
AMBP	MPO_A	0.637799	4.69846	0.000155311	significant
AMBP	MPO_A	1.05173	0.594719	0.38457	non_significant
ANG	MPO_A	0.482905	0.648603	0.349303	non_significant
ANGPTL3	MPO_A	1.12331	4.63156	0.000174468	significant
ANGPTL6	MPO_A	0.120482	0.162284	0.763968	non_significant
ANPEP	MPO_A	-0.118607	0.309027	0.614867	non_significant
ANTXR2	MPO_A	-1.80921	4.74061	0.000142777	significant
APMAP	MPO_A	0.735476	3.74097	0.000955192	significant
APOA1	MPO_A	-0.502684	4.33105	0.000310216	significant
APOA2	MPO_A	-0.940116	8.91354	8.88e-08	significant
APOA4	MPO_A	0.001522	0.00307078	0.996284	non_significant
APOA5	MPO_A	0.500868	1.02882	0.180304	non_significant
APOB	MPO_A	-0.0825329	0.285735	0.636877	non_significant
APOC1	MPO_A	-0.988777	5.95741	1.31e-05	significant
APOC4	MPO_A	0.250786	0.816389	0.261572	non_significant
APOC4-APOC2	MPO_A	-0.011655	0.0219964	0.974781	non_significant
APOD	MPO_A	0.0365494	0.106437	0.839535	non_significant
APOE	MPO_A	-0.457125	1.2858	0.111098	non_significant
APOF	MPO_A	-0.898771	4.00232	0.000562407	significant
APOH	MPO_A	-0.343773	1.76293	0.047904	significant
APOL1	MPO_A	-0.225412	0.868144	0.239654	non_significant
APOM	MPO_A	-0.225204	0.466932	0.47264	non_significant
APOM	MPO_A	-0.555727	3.08069	0.00364068	significant
ARF3	MPO_A	-3.01507	2.50016	0.0115906	significant
AZGP1	MPO_A	0.927867	8.80864	9.4e-08	significant
B2M	MPO_A	1.00559	4.67959	0.000158151	significant
B2M	MPO_A	2.14309	7.18866	1.4e-06	significant
BASP1	MPO_A	0.487818	1.34163	0.101289	non_significant
BCHE	MPO_A	-0.568629	2.56822	0.0100931	significant
BLMH	MPO_A	0.697995	0.947418	0.208151	non_significant
BLVRB	MPO_A	0.262911	0.215291	0.703287	non_significant
BPIFB1	MPO_A	-0.2825	0.268997	0.65131	non_significant
BST1	MPO_A	-0.152388	0.248908	0.673328	non_significant
BTD	MPO_A	-0.694304	4.50497	0.00022517	significant
C18orf63	MPO_A	-0.578548	0.526821	0.432355	non_significant
C1QA	MPO_A	-0.0487789	0.13827	0.801517	non_significant
C1QB	MPO_A	-0.660591	2.45185	0.0127994	significant
C1QC	MPO_A	0.185921	0.277948	0.640587	non_significant
C1R	MPO_A	0.40658	4.20644	0.000387738	significant
C1RL	MPO_A	0.0792985	0.27858	0.640587	non_significant
C1S	MPO_A	-0.387331	0.719014	0.311435	non_significant
C1S	MPO_A	0.0396771	0.15237	0.780176	non_significant
C3_C5 convertase	MPO_A	0.245486	1.1682	0.138761	non_significant
C4BPA	MPO_A	0.505145	2.41561	0.0137485	significant
C4BPB	MPO_A	0.281478	1.35262	0.0998955	significant
C6	MPO_A	0.164398	0.998848	0.190757	non_significant
C7	MPO_A	0.58599	4.13371	0.000435955	significant
C8A	MPO_A	-0.575846	2.57071	0.0100931	significant
C8B	MPO_A	-0.281792	1.66158	0.0578422	significant
C8G	MPO_A	-0.5837	3.20911	0.00283185	significant
C9	MPO_A	1.32973	8.37103	2.33e-07	significant
CA1	MPO_A	0.0199288	0.0173439	0.977443	non_significant
CA2	MPO_A	0.344403	0.533901	0.427419	non_significant
CACNA2D1	MPO_A	-0.336274	0.345781	0.576917	non_significant
CAMP	MPO_A	-0.348294	0.496803	0.44983	non_significant
CAND1	MPO_A	-1.47039	1.16236	0.139624	non_significant
CAT	MPO_A	0.780965	0.824763	0.257306	non_significant
CCL14	MPO_A	1.34826	7.23897	1.29e-06	significant
CD109	MPO_A	0.00246681	0.00345725	0.996284	non_significant
CD248	MPO_A	1.32703	3.01777	0.00406119	significant
CD44	MPO_A	0.535129	0.916884	0.219616	non_significant
CD59	MPO_A	1.58955	6.43906	5.24e-06	significant
CD5L	MPO_A	-0.942313	3.06761	0.00369842	significant
CD93	MPO_A	0.865612	3.67581	0.00106356	significant
CDH1	MPO_A	2.1457	8.20771	2.5e-07	significant
CDH13	MPO_A	-0.200902	0.465123	0.473323	non_significant
CDH2	MPO_A	0.716177	1.6068	0.0642093	significant
CDH5	MPO_A	-0.111009	0.387477	0.533259	non_significant
CDH6	MPO_A	-0.756299	0.52219	0.434675	non_significant
CDHR5	MPO_A	-0.193401	0.304739	0.618045	non_significant
CDSN	MPO_A	0.579663	0.387692	0.533259	non_significant
CEACAM1	MPO_A	-0.13255	0.187085	0.732647	non_significant
CETP	MPO_A	-0.576441	2.35964	0.0151033	significant
CFD	MPO_A	0.819464	4.84233	0.000117542	significant
CFH	MPO_A	0.0558233	0.187293	0.732647	non_significant
CFH	MPO_A	0.600317	0.531432	0.42882	non_significant
CFHR2	MPO_A	0.986594	4.36938	0.000292762	significant
CFHR3	MPO_A	0.507808	1.41034	0.0925935	significant
CFHR4	MPO_A	0.415022	0.780683	0.27924	non_significant
CFHR5	MPO_A	0.903093	4.15434	0.000424048	significant
CFI	MPO_A	0.00925833	0.0272424	0.967999	non_significant
CFP	MPO_A	-0.0576978	0.133137	0.80518	non_significant
CHGA	MPO_A	2.75028	9.82097	3.05e-08	significant
CHIT1	MPO_A	1.49311	3.84059	0.000793905	significant
CHL1	MPO_A	-0.21968	0.687657	0.331182	non_significant
CILP	MPO_A	-0.385678	0.773079	0.283383	non_significant
CLEC3B	MPO_A	-0.215691	1.29112	0.110135	non_significant
CLIC1	MPO_A	1.58341	2.47867	0.0121054	significant
CLU	MPO_A	-0.251102	3.73186	0.000967027	significant
CNDP1	MPO_A	-1.1649	5.8543	1.57e-05	significant
CNTN1	MPO_A	-0.854474	2.15669	0.0220816	significant
COL15A1	MPO_A	1.02411	2.80429	0.00624625	significant
COL18A1	MPO_A	1.35225	7.62749	6.42e-07	significant
COL6A3	MPO_A	0.408517	2.11272	0.0240564	significant
COLEC10	MPO_A	-1.62329	2.20853	0.0198538	significant
COLEC11	MPO_A	-0.450808	1.62436	0.0624698	significant
COMP	MPO_A	-1.21163	2.36647	0.0150397	significant
CORO1A	MPO_A	0.742647	3.18375	0.00297959	significant
CP	MPO_A	0.365719	1.833	0.0421183	significant
CPB2	MPO_A	0.486344	2.26796	0.0179327	significant
CPN1	MPO_A	-0.414348	2.14388	0.022507	significant
CPN2	MPO_A	-0.408506	2.34475	0.0155416	significant
CRISP3	MPO_A	-1.20178	5.81607	1.68e-05	significant
CRTAC1	MPO_A	-0.122066	0.387364	0.533259	non_significant
CST3	MPO_A	0.955308	3.15459	0.00316275	significant
CSTA	MPO_A	0.369924	0.280823	0.639608	non_significant
CTSD	MPO_A	0.332822	1.45928	0.0857648	significant
CTSG	MPO_A	1.86081	8.33487	2.33e-07	significant
CTSS	MPO_A	-0.366057	0.453905	0.484602	non_significant
DAG1	MPO_A	1.47675	2.93322	0.00489969	significant
DBH	MPO_A	-0.503923	0.848185	0.248116	non_significant
DCD	MPO_A	-0.16706	0.135889	0.804037	non_significant
DDT	MPO_A	1.37221	3.71573	0.00099504	significant
DEFA1	MPO_A	0.168027	0.28036	0.639608	non_significant
DMKN	MPO_A	0.292715	0.515261	0.437706	non_significant
DPEP2	MPO_A	-1.07616	2.05298	0.0270467	significant
DPP4	MPO_A	-0.47883	0.268111	0.651338	non_significant
DSG1	MPO_A	0.268607	0.345807	0.576917	non_significant
DSG2	MPO_A	0.292297	1.10337	0.156346	non_significant
DSP	MPO_A	-0.179661	0.115226	0.828594	non_significant
EEF1A1	MPO_A	2.37151	7.98146	3.51e-07	significant
EFEMP1	MPO_A	0.822243	4.23702	0.000372915	significant
EGFR	MPO_A	-0.122414	0.482488	0.461088	non_significant
ENG	MPO_A	-0.498311	0.861227	0.242792	non_significant
ENO1	MPO_A	0.640987	1.88908	0.0379143	significant
ENPEP	MPO_A	-0.73956	1.32476	0.10415	non_significant
ENPP2	MPO_A	-0.372682	0.651038	0.348246	non_significant
EPB42	MPO_A	-0.74693	0.485314	0.45916	non_significant
ERAP1	MPO_A	-0.298417	0.47822	0.463496	non_significant
ERN1	MPO_A	1.20087	5.87638	1.52e-05	significant
EXT2	MPO_A	0.951178	2.76072	0.0068603	significant
EXTL2	MPO_A	-0.320444	0.614325	0.370373	non_significant
F10	MPO_A	-0.104268	0.550688	0.414214	non_significant
F11	MPO_A	-0.0144391	0.0350243	0.954059	non_significant
F13A1	MPO_A	-0.576994	3.96474	0.000601991	significant
F13B	MPO_A	0.297929	1.87551	0.0387418	significant
F5	MPO_A	0.405235	3.64595	0.00111147	significant
F7	MPO_A	-0.24731	1.14727	0.143669	non_significant
F9	MPO_A	0.68181	6.35523	6.07e-06	significant
FAH	MPO_A	-0.140243	0.419707	0.517809	non_significant
FBLN1	MPO_A	0.313501	1.35879	0.0998955	significant
FBLN1	MPO_A	0.146035	0.592121	0.385914	non_significant
FBLN5	MPO_A	2.21305	10.6144	7.35e-09	significant
FBN1	MPO_A	0.284471	0.651083	0.348246	non_significant
FCGBP	MPO_A	0.112516	0.230939	0.686256	non_significant
FCGR3A	MPO_A	1.75693	2.3275	0.0159897	significant
FCN2	MPO_A	-0.431499	0.742064	0.297745	non_significant
FCN3	MPO_A	0.128512	0.389378	0.533259	non_significant
FERMT3	MPO_A	0.874522	2.59503	0.00966791	significant
FETUB	MPO_A	-0.0546531	0.134573	0.804037	non_significant
FGA	MPO_A	0.538294	2.39032	0.0144027	significant
FGB	MPO_A	0.35879	1.86968	0.0390775	significant
FGFBP2	MPO_A	-0.117166	0.122847	0.818565	non_significant
FGFR1	MPO_A	0.560772	1.43886	0.0882186	significant
FGG	MPO_A	-0.278255	0.448518	0.488426	non_significant
FGG	MPO_A	1.01236	6.97828	1.93e-06	significant
FGL1	MPO_A	1.33857	2.85122	0.00575801	significant
FLNA	MPO_A	0.987791	3.37631	0.00200281	significant
FUCA1	MPO_A	-0.387637	0.901929	0.225007	non_significant
GALE	MPO_A	-0.62554	2.02272	0.0286124	significant
GAPDH	MPO_A	0.480517	1.9849	0.0308572	significant
GC	MPO_A	-0.0609532	0.236778	0.683692	non_significant
GDI1	MPO_A	0.314491	0.6518	0.348246	non_significant
GGH	MPO_A	-0.0456213	0.0623264	0.909927	non_significant
GGT1	MPO_A	0.810626	0.407866	0.525625	non_significant
GLIPR2	MPO_A	0.868082	2.74817	0.00701556	significant
GM2A	MPO_A	2.24015	2.70519	0.00769544	significant
GNPTG	MPO_A	0.268796	0.629839	0.361935	non_significant
GOLM1	MPO_A	0.808297	2.66489	0.0083896	significant
GP1BA	MPO_A	0.433161	2.36332	0.015062	significant
GP5	MPO_A	0.100982	0.168854	0.755393	non_significant
GP9	MPO_A	1.78159	5.23393	5.52e-05	significant
GPLD1	MPO_A	-0.535654	2.59029	0.00971282	significant
GPX3	MPO_A	0.00706287	0.015467	0.979585	non_significant
GSN	MPO_A	-0.539506	3.4517	0.00171058	significant
GSR	MPO_A	0.363933	0.709398	0.3167	non_significant
GSS	MPO_A	0.186743	0.18814	0.732647	non_significant
GSTO1	MPO_A	0.859697	2.0597	0.0267663	significant
GSTP1	MPO_A	0.790583	1.87786	0.0387193	significant
GUCA2A	MPO_A	2.76331	9.26751	6.54e-08	significant
H4C1	MPO_A	-0.0050169	0.00412304	0.996284	non_significant
H6PD	MPO_A	0.531621	1.36413	0.0998955	significant
HABP2	MPO_A	-0.271828	2.08901	0.0251473	significant
HBA1	MPO_A	-0.768099	1.57053	0.0692087	significant
HBA2	MPO_A	-0.445542	0.764318	0.286768	non_significant
HBB	MPO_A	-0.439848	0.652873	0.348246	non_significant
HBD	MPO_A	-0.131675	0.121509	0.819619	non_significant
HBG1	MPO_A	-0.39698	0.652622	0.348246	non_significant
HEXB	MPO_A	0.743585	1.38823	0.0966696	significant
HGFAC	MPO_A	-0.856034	6.78652	2.74e-06	significant
HP	MPO_A	2.58315	6.80485	2.71e-06	significant
HPR	MPO_A	-0.288737	0.355608	0.56882	non_significant
HPX	MPO_A	0.139643	0.664095	0.345956	non_significant
HRG	MPO_A	-0.81081	3.82079	0.000823457	significant
HSP90B1	MPO_A	0.629162	3.67114	0.00106617	significant
HSPA5	MPO_A	0.0675145	0.229503	0.687203	non_significant
HSPA8	MPO_A	0.0619488	0.111616	0.832535	non_significant
HSPG2	MPO_A	0.140852	0.633247	0.360024	non_significant
HYOU1	MPO_A	0.993688	1.45245	0.08677	significant
ICAM2	MPO_A	-0.64829	2.28313	0.0175127	significant
ICOSLG	MPO_A	-0.0371186	0.0756194	0.887118	non_significant
IDH1	MPO_A	1.36301	2.20745	0.0198538	significant
IGF1	MPO_A	-0.225776	0.225823	0.69039	non_significant
IGF2	MPO_A	-0.126831	0.446965	0.489067	non_significant
IGF2R	MPO_A	0.0637591	0.111837	0.832535	non_significant
IGFALS	MPO_A	-0.585673	3.78594	0.000868779	significant
IGFBP2	MPO_A	2.17449	8.8833	8.88e-08	significant
IGFBP3	MPO_A	-0.823924	3.05104	0.00379476	significant
IGFBP5	MPO_A	-0.0837485	0.0853586	0.870484	non_significant
IGFBP6	MPO_A	0.963789	4.31091	0.00031795	significant
IGFBP7	MPO_A	0.681904	4.51642	0.00022195	significant
IGHA1	MPO_A	-0.150226	0.292631	0.631982	non_significant
IGHA2	MPO_A	-0.255418	0.676902	0.338583	non_significant
IGHA2	MPO_A	0.0796063	0.145627	0.789492	non_significant
IGHD	MPO_A	-0.27172	0.243039	0.677869	non_significant
IGHG1	MPO_A	-0.277209	1.35582	0.0998955	significant
IGHG2	MPO_A	-0.301114	0.932846	0.213437	non_significant
IGHG3	MPO_A	0.248644	0.748458	0.294996	non_significant
IGHG4	MPO_A	0.565723	0.674604	0.339477	non_significant
IGHM	MPO_A	0.0389081	0.0546991	0.922844	non_significant
IGHV1-18	MPO_A	-0.554649	0.535061	0.427419	non_significant
IGHV1-2	MPO_A	1.50011	2.20976	0.0198538	significant
IGHV1-24	MPO_A	1.69652	4.3846	0.000286837	significant
IGHV1-3	MPO_A	0.343267	0.255363	0.665428	non_significant
IGHV1-69	MPO_A	0.238968	0.561455	0.406048	non_significant
IGHV1OR15-1	MPO_A	-0.503268	1.20571	0.127711	non_significant
IGHV1OR15-9	MPO_A	1.02409	1.55423	0.0709497	significant
IGHV2-26	MPO_A	0.650989	1.69315	0.0545039	significant
IGHV2-5	MPO_A	-0.0624859	0.0490936	0.931609	non_significant
IGHV2-70	MPO_A	0.893354	1.35965	0.0998955	significant
IGHV2-70D	MPO_A	-0.925107	0.973768	0.198969	non_significant
IGHV3-13	MPO_A	-0.561409	1.13928	0.145852	non_significant
IGHV3-15	MPO_A	0.0871725	0.186886	0.732647	non_significant
IGHV3-20	MPO_A	-0.11167	0.0904948	0.864462	non_significant
IGHV3-30	MPO_A	-0.408523	2.19622	0.0202667	significant
IGHV3-35	MPO_A	0.0169913	0.0201106	0.975696	non_significant
IGHV3-38	MPO_A	-0.30574	1.04478	0.174912	non_significant
IGHV3-38-3	MPO_A	-0.16447	0.387439	0.533259	non_significant
IGHV3-43	MPO_A	0.324144	0.745278	0.296354	non_significant
IGHV3-49	MPO_A	0.636962	2.62628	0.00905359	significant
IGHV3-64	MPO_A	-0.700899	0.949064	0.208039	non_significant
IGHV3-64D	MPO_A	-0.197306	0.970367	0.199914	non_significant
IGHV3-7	MPO_A	-0.275662	1.05735	0.170468	non_significant
IGHV3-72	MPO_A	-0.0624385	0.150226	0.782603	non_significant
IGHV3-73	MPO_A	-0.00175676	0.0030551	0.996284	non_significant
IGHV3-74	MPO_A	1.6624	5.95916	1.31e-05	significant
IGHV3-9	MPO_A	0.528962	2.04698	0.0272849	significant
IGHV3OR15-7	MPO_A	0.422842	0.568485	0.401491	non_significant
IGHV3OR16-12	MPO_A	0.193703	0.57239	0.399862	non_significant
IGHV3OR16-9	MPO_A	-0.0267621	0.0696507	0.897827	non_significant
IGHV4-28	MPO_A	-0.529138	1.31615	0.10509	non_significant
IGHV4-30-2	MPO_A	-1.1062	1.9024	0.0369487	significant
IGHV4-34	MPO_A	0.267346	0.840534	0.250263	non_significant
IGHV4OR15-8	MPO_A	-0.302017	0.400319	0.530128	non_significant
IGHV5-10-1	MPO_A	0.463147	1.25169	0.118081	non_significant
IGHV5-51	MPO_A	0.352316	0.610681	0.372556	non_significant
IGHV6-1	MPO_A	0.443148	1.27103	0.114534	non_significant
IGKC	MPO_A	-0.245518	1.22344	0.124152	non_significant
IGKJ1	MPO_A	0.513086	0.392153	0.533144	non_significant
IGKJ4	MPO_A	-0.459239	0.319945	0.60335	non_significant
IGKV1-16	MPO_A	-0.220494	0.58251	0.392824	non_significant
IGKV1-17	MPO_A	0.267022	0.764631	0.286768	non_significant
IGKV1-27	MPO_A	-0.149832	0.201665	0.721572	non_significant
IGKV1-37	MPO_A	-0.238932	0.216833	0.702136	non_significant
IGKV1-39	MPO_A	0.329672	1.39429	0.0957035	significant
IGKV1-5	MPO_A	-0.904224	4.12321	0.000442294	significant
IGKV1-8	MPO_A	0.375298	1.22485	0.124152	non_significant
IGKV1D-13	MPO_A	0.793622	0.845522	0.248116	non_significant
IGKV1D-16	MPO_A	-0.0985437	0.19524	0.728561	non_significant
IGKV1D-33	MPO_A	0.089069	0.193499	0.728561	non_significant
IGKV1D-8	MPO_A	-0.642744	1.54221	0.0726357	significant
IGKV2-24	MPO_A	-0.251484	0.932658	0.213437	non_significant
IGKV2-30	MPO_A	-1.05042	5.44245	3.64e-05	significant
IGKV2-40	MPO_A	0.263493	0.608138	0.373805	non_significant
IGKV2D-28	MPO_A	0.00854846	0.0171469	0.977443	non_significant
IGKV2D-29	MPO_A	-0.153302	0.49625	0.44983	non_significant
IGKV3-20	MPO_A	0.102698	0.176878	0.745561	non_significant
IGKV3-7	MPO_A	0.0471892	0.0898974	0.864462	non_significant
IGKV3D-11	MPO_A	0.27979	0.709808	0.3167	non_significant
IGKV3D-15	MPO_A	-0.196105	0.313032	0.611756	non_significant
IGKV3D-20	MPO_A	0.524143	1.4295	0.0896565	significant
IGKV3D-7	MPO_A	0.200951	0.405389	0.525859	non_significant
IGKV4-1	MPO_A	-0.0138263	0.0440227	0.939312	non_significant
IGKV5-2	MPO_A	-0.0421288	0.0252494	0.970798	non_significant
IGKV6-21	MPO_A	0.379902	0.651547	0.348246	non_significant
IGKV6D-21	MPO_A	-0.39241	0.580372	0.393552	non_significant
IGLC2	MPO_A	-0.933914	4.47288	0.000239581	significant
IGLC6	MPO_A	-0.178467	0.519308	0.434675	non_significant
IGLC7	MPO_A	-1.0255	1.31625	0.10509	non_significant
Ig-like	MPO_A	-0.291562	0.973999	0.198969	non_significant
Ig-like	MPO_A	-0.178356	0.2604	0.660369	non_significant
IGLL1	MPO_A	-0.448805	0.399045	0.530516	non_significant
IGLL1	MPO_A	0.0462851	0.0882985	0.866128	non_significant
IGLL5	MPO_A	-0.288473	1.37847	0.0980988	significant
IGLV10-54	MPO_A	-0.506106	0.893461	0.228759	non_significant
IGLV1-36	MPO_A	-0.0865355	0.131949	0.805929	non_significant
IGLV1-40	MPO_A	0.129351	0.248521	0.673328	non_significant
IGLV1-44	MPO_A	-0.0926973	0.231136	0.686256	non_significant
IGLV1-47	MPO_A	-0.48037	2.00365	0.0296996	significant
IGLV1-51	MPO_A	-0.42078	0.98923	0.19381	non_significant
IGLV2-11	MPO_A	0.251817	0.786363	0.276382	non_significant
IGLV2-14	MPO_A	1.15137	1.36067	0.0998955	significant
IGLV2-18	MPO_A	0.118288	0.192647	0.728561	non_significant
IGLV2-23	MPO_A	-0.391703	0.287805	0.635656	non_significant
IGLV2-8	MPO_A	0.160706	0.346399	0.576917	non_significant
IGLV3-1	MPO_A	0.606944	1.43826	0.0882186	significant
IGLV3-10	MPO_A	-0.362785	1.47545	0.0833102	significant
IGLV3-12	MPO_A	-0.327146	0.228178	0.687977	non_significant
IGLV3-16	MPO_A	-1.27756	1.16112	0.139624	non_significant
IGLV3-19	MPO_A	0.403306	1.02079	0.183085	non_significant
IGLV3-21	MPO_A	-0.162335	0.241026	0.679686	non_significant
IGLV3-25	MPO_A	-0.300291	0.845896	0.248116	non_significant
IGLV3-27	MPO_A	-0.77672	1.80216	0.0443769	significant
IGLV3-9	MPO_A	-0.429095	0.925048	0.216556	non_significant
IGLV4-60	MPO_A	-0.622533	1.22242	0.124152	non_significant
IGLV4-69	MPO_A	-0.465563	0.472515	0.468545	non_significant
IGLV5-45	MPO_A	-0.290764	0.798907	0.27013	non_significant
IGLV5-52	MPO_A	-0.239973	0.274322	0.644662	non_significant
IGLV6-57	MPO_A	0.332529	1.11351	0.153747	non_significant
IGLV7-43	MPO_A	-0.546353	1.35081	0.0999035	significant
IGLV7-46	MPO_A	-0.580877	1.08084	0.163066	non_significant
IGLV8-61	MPO_A	-0.964405	0.827333	0.256516	non_significant
IGLV9-49	MPO_A	-0.802766	0.789958	0.274871	non_significant
IL6ST	MPO_A	1.96891	8.24019	2.49e-07	significant
ILK	MPO_A	1.26892	3.05028	0.00379476	significant
INHBC	MPO_A	-0.445208	0.798733	0.27013	non_significant
INHBE	MPO_A	0.587667	0.965061	0.201533	non_significant
ISLR	MPO_A	-0.226086	0.508973	0.441994	non_significant
ITGA2B	MPO_A	1.0908	2.65892	0.00845149	significant
ITGB1	MPO_A	-0.121725	0.0974388	0.853854	non_significant
ITIH1	MPO_A	-0.531669	4.80486	0.000126425	significant
ITIH2	MPO_A	-0.619925	7.02839	1.83e-06	significant
ITIH3	MPO_A	0.965159	6.27487	6.98e-06	significant
ITIH4	MPO_A	1.64662	6.58215	3.96e-06	significant
ITLN1	MPO_A	0.18108	0.217884	0.701779	non_significant
JCHAIN	MPO_A	-0.189098	0.434666	0.501979	non_significant
JUP	MPO_A	0.280216	0.415786	0.518431	non_significant
KIAA1958	MPO_A	0.0120804	0.00623576	0.995618	non_significant
KITLG	MPO_A	0.196448	0.203125	0.720518	non_significant
KRT10	MPO_A	0.451517	0.63362	0.360024	non_significant
KRT14	MPO_A	-0.255974	0.260738	0.660369	non_significant
KRT2	MPO_A	0.327645	0.417977	0.517809	non_significant
KRT5	MPO_A	-0.0312086	0.0193859	0.975696	non_significant
KRT6A	MPO_A	0.389283	0.652282	0.348246	non_significant
KRT6B	MPO_A	0.329093	0.404788	0.525859	non_significant
KRT78	MPO_A	-0.156192	0.107572	0.838832	non_significant
KRT81	MPO_A	-0.826076	4.74278	0.000142777	significant
KRT9	MPO_A	0.270404	0.284446	0.637475	non_significant
KRTDAP	MPO_A	-0.955725	1.46665	0.0846675	significant
LAMA2	MPO_A	1.01292	2.02201	0.0286124	significant
LAMB1	MPO_A	0.535241	0.664238	0.345956	non_significant
LAMP1	MPO_A	-0.190132	0.194742	0.728561	non_significant
LAMP2	MPO_A	-0.405792	1.61427	0.0636613	significant
LCAT	MPO_A	-0.0808564	0.341859	0.5797	non_significant
LCN2	MPO_A	2.96261	7.17289	1.4e-06	significant
LCP1	MPO_A	0.347753	1.34891	0.0999712	significant
LDHA	MPO_A	-0.355895	1.21437	0.126043	non_significant
LDHB	MPO_A	-0.160724	0.185285	0.733987	non_significant
LEFTY2	MPO_A	-1.19597	4.17561	0.000407856	significant
LGALS1	MPO_A	0.873208	2.31021	0.0165459	significant
LGALS3BP	MPO_A	-0.106986	0.234209	0.685077	non_significant
LILRA3	MPO_A	-0.231669	0.198024	0.726269	non_significant
LMAN2	MPO_A	1.78023	4.10529	0.00045649	significant
LOX	MPO_A	2.44845	8.15029	2.68e-07	significant
LPA	MPO_A	0.0282998	0.0450512	0.938703	non_significant
LRG1	MPO_A	1.4364	7.61244	6.42e-07	significant
LRP1	MPO_A	-0.848303	3.09706	0.00355819	significant
LTF	MPO_A	0.161171	0.287452	0.635656	non_significant
LUM	MPO_A	0.0720733	0.182835	0.736769	non_significant
LYVE1	MPO_A	0.682396	2.81073	0.00619512	significant
MAN1A1	MPO_A	-0.216827	0.369042	0.552671	non_significant
MAN2A1	MPO_A	0.387479	0.689395	0.330741	non_significant
MARCKS	MPO_A	1.42112	8.02607	3.35e-07	significant
MASP1	MPO_A	-0.278653	1.56364	0.0700171	significant
MASP1	MPO_A	-0.373953	1.12875	0.148936	non_significant
MASP2	MPO_A	0.547455	1.67566	0.0562428	significant
MCAM	MPO_A	-0.375916	2.40304	0.0140693	significant
MEGF8	MPO_A	-0.76393	1.74385	0.0496007	significant
MENT	MPO_A	-1.99744	3.81522	0.000826635	significant
MGP	MPO_A	0.596544	0.377727	0.544055	non_significant
MINPP1	MPO_A	-0.00290333	0.0015627	0.996408	non_significant
MMP2	MPO_A	0.564981	1.60753	0.0642093	significant
MMRN1	MPO_A	1.23639	4.04494	0.000514647	significant
MMRN2	MPO_A	-1.7811	2.09891	0.0247063	significant
MPO	MPO_A	0.56291	0.627342	0.363096	non_significant
MRC1	MPO_A	2.14986	8.2866	2.41e-07	significant
MSN	MPO_A	0.321894	0.836517	0.251866	non_significant
MST1	MPO_A	-0.121102	0.29663	0.627474	non_significant
MYH9	MPO_A	1.47419	4.2178	0.00038568	significant
MYL12A	MPO_A	1.70113	2.23899	0.0187608	significant
MYL6	MPO_A	1.5821	5.09847	6.99e-05	significant
MYOC	MPO_A	0.542663	1.7845	0.0460044	significant
NAGLU	MPO_A	1.03107	1.7822	0.0460356	significant
NCAM1	MPO_A	-0.579976	1.25348	0.118009	non_significant
NCAM2	MPO_A	-0.344134	0.994249	0.192183	non_significant
NEGR1	MPO_A	-0.0289254	0.0244322	0.970975	non_significant
NEO1	MPO_A	-0.350529	0.505731	0.443216	non_significant
NID1	MPO_A	0.941863	5.09894	6.99e-05	significant
NOTCH3	MPO_A	-0.336089	0.570539	0.400581	non_significant
NPC2	MPO_A	1.535	12.53	1.79e-10	significant
NRP1	MPO_A	0.552082	1.57438	0.0688909	significant
OAF	MPO_A	1.30234	2.83022	0.00600267	significant
OGN	MPO_A	1.03007	5.56099	2.82e-05	significant
OIT3	MPO_A	1.45337	5.29691	4.85e-05	significant
OLFM1	MPO_A	-0.146284	0.192562	0.728561	non_significant
OSMR	MPO_A	0.737212	1.81466	0.0433191	significant
P4HB	MPO_A	0.348673	0.916346	0.219616	non_significant
PCDHGC5	MPO_A	-1.88071	1.70584	0.0531703	significant
PCOLCE	MPO_A	0.493164	3.06865	0.00369842	significant
PCSK9	MPO_A	-0.137938	0.506867	0.443098	non_significant
PCYOX1	MPO_A	-0.287108	1.3127	0.105209	non_significant
PDIA3	MPO_A	0.519315	0.90665	0.223237	non_significant
PEBP4	MPO_A	0.520505	1.75504	0.0485587	significant
PEPD	MPO_A	-0.325235	1.26889	0.114695	non_significant
PFN1	MPO_A	0.813051	4.40645	0.000275935	significant
PGD	MPO_A	0.390182	0.291608	0.632177	non_significant
PGK1	MPO_A	0.569149	0.724877	0.308924	non_significant
PGLYRP2	MPO_A	-0.342285	2.37916	0.0146917	significant
PHOX2B	MPO_A	-0.726982	5.34718	4.39e-05	significant
PI16	MPO_A	0.0392674	0.099543	0.851459	non_significant
PIGR	MPO_A	0.0476911	0.0829213	0.873852	non_significant
PIP	MPO_A	0.911536	1.63925	0.060627	significant
PKM	MPO_A	2.87026	5.34773	4.39e-05	significant
PLEK	MPO_A	1.26477	1.82909	0.0422994	significant
PLG	MPO_A	-0.457088	4.9168	0.000100376	significant
PLTP	MPO_A	-0.102598	0.282795	0.638606	non_significant
PLXDC2	MPO_A	-0.244099	0.343119	0.57924	non_significant
PLXND1	MPO_A	-0.413127	0.478987	0.463496	non_significant
PODXL	MPO_A	-0.0628259	0.0405373	0.945256	non_significant
PON1	MPO_A	-0.846816	6.69033	3.25e-06	significant
PON3	MPO_A	-0.695346	5.62945	2.49e-05	significant
POSTN	MPO_A	-0.302027	0.976587	0.198913	non_significant
PPIA	MPO_A	0.995339	3.28767	0.00238129	significant
PRDX1	MPO_A	-1.10006	1.52056	0.0757141	significant
PRDX2	MPO_A	-0.237453	0.394284	0.53169	non_significant
PRDX6	MPO_A	0.676536	3.79679	0.000854842	significant
PRG2	MPO_A	0.348288	0.321394	0.602595	non_significant
PRG4	MPO_A	0.408512	2.26566	0.0179327	significant
PRKCSH	MPO_A	-0.279053	0.237118	0.683692	non_significant
PROC	MPO_A	-0.130416	0.417278	0.517809	non_significant
PROCR	MPO_A	0.613556	1.56068	0.0701978	significant
PROS1	MPO_A	0.342217	1.51614	0.0761735	significant
PROZ	MPO_A	-0.0676595	0.124962	0.817523	non_significant
PRSS2	MPO_A	1.02166	0.94618	0.208151	non_significant
PRTN3	MPO_A	2.23226	7.06306	1.74e-06	significant
PSMA5	MPO_A	0.424206	0.491133	0.454103	non_significant
PTGDS	MPO_A	0.740924	3.57446	0.0012998	significant
PTPRF	MPO_A	1.37879	4.96424	9.25e-05	significant
PTPRG	MPO_A	0.233927	0.964192	0.201533	non_significant
PTPRJ	MPO_A	-0.576277	6.19035	8.13e-06	significant
PTPRS	MPO_A	0.23874	0.525771	0.432363	non_significant
PVR	MPO_A	0.346255	1.05889	0.170414	non_significant
PZP	MPO_A	-0.684414	0.750516	0.294406	non_significant
QSOX1	MPO_A	0.142814	0.881094	0.233982	non_significant
RAC2	MPO_A	2.88173	6.3597	6.07e-06	significant
RAP1B	MPO_A	0.201825	0.210443	0.709827	non_significant
RBP4	MPO_A	0.135545	0.35247	0.571726	non_significant
REG1A	MPO_A	0.868931	1.06186	0.169799	non_significant
RNASE1	MPO_A	1.61003	4.36585	0.000292762	significant
RNASE4	MPO_A	1.3841	4.31964	0.000315015	significant
ROBO4	MPO_A	0.200958	0.617221	0.368841	non_significant
SCGB3A1	MPO_A	0.265929	0.450794	0.486977	non_significant
SELENBP1	MPO_A	0.279068	0.466743	0.47264	non_significant
SELENOP	MPO_A	-0.249894	1.25528	0.117931	non_significant
SELL	MPO_A	-0.455787	2.14832	0.022394	significant
SEMA4B	MPO_A	-0.0519152	0.0650793	0.90575	non_significant
SERPINA10	MPO_A	0.233207	1.01789	0.183727	non_significant
SERPINA11	MPO_A	0.86351	3.70653	0.00100772	significant
SERPINA4	MPO_A	-0.188781	0.657286	0.348246	non_significant
SERPINA5	MPO_A	0.546907	2.43757	0.0131484	significant
SERPINA6	MPO_A	-0.546025	6.23026	7.58e-06	significant
SERPINA7	MPO_A	0.393633	1.72037	0.0516508	significant
SERPINB1	MPO_A	1.51105	2.9243	0.00496687	significant
SERPINC1	MPO_A	0.108712	0.304099	0.618045	non_significant
SERPIND1	MPO_A	-0.109103	0.338739	0.582652	non_significant
SERPINF1	MPO_A	0.443739	3.09381	0.00355819	significant
SERPING1	MPO_A	0.617209	5.18708	6.05e-05	significant
SFTPB	MPO_A	2.18452	6.99794	1.9e-06	significant
SHBG	MPO_A	-0.208383	0.414241	0.519121	non_significant
SLC3A2	MPO_A	-0.488772	0.890649	0.229566	non_significant
SLC4A1	MPO_A	-0.345972	0.520949	0.434675	non_significant
SLPI	MPO_A	1.06464	5.17603	6.11e-05	significant
SNED1	MPO_A	0.0162308	0.0139239	0.981425	non_significant
SOD1	MPO_A	0.327841	0.417832	0.517809	non_significant
SOD3	MPO_A	0.278347	0.497378	0.44983	non_significant
SPARC	MPO_A	0.303711	0.37071	0.551733	non_significant
SPARCL1	MPO_A	0.573366	2.55173	0.0104192	significant
SPP2	MPO_A	-0.502234	0.722443	0.309821	non_significant
SRGN	MPO_A	-0.361755	0.562716	0.405863	non_significant
SSC5D	MPO_A	0.484727	0.621222	0.367314	non_significant
ST3GAL6	MPO_A	0.565006	1.37161	0.0992757	significant
TAGLN2	MPO_A	0.82794	3.43646	0.00175763	significant
TF	MPO_A	-0.678746	7.86524	4.34e-07	significant
TFPI	MPO_A	0.695307	1.44235	0.0880965	significant
TFRC	MPO_A	-0.000943024	0.00213937	0.996408	non_significant
TGFBI	MPO_A	-0.311915	2.33236	0.0159008	significant
THBS4	MPO_A	-0.170784	0.168783	0.755393	non_significant
TIMP1	MPO_A	0.925396	7.28944	1.24e-06	significant
TLN1	MPO_A	0.559565	1.35627	0.0998955	significant
TMSB4X	MPO_A	0.917751	3.69936	0.0010159	significant
TNC	MPO_A	0.978112	4.9522	9.38e-05	significant
TNXB	MPO_A	-0.541254	3.32823	0.00220259	significant
TPI1	MPO_A	0.498635	0.847426	0.248116	non_significant
TPM3	MPO_A	1.30674	1.2369	0.121749	non_significant
TPM4	MPO_A	1.31143	2.89679	0.00521971	significant
TRAJ17	MPO_A	-0.65944	0.909677	0.222348	non_significant
TSKU	MPO_A	0.876956	1.7412	0.0496419	significant
TTN	MPO_A	0.0900403	0.232557	0.686256	non_significant
TTR	MPO_A	-0.23377	0.764871	0.286768	non_significant
TUBA1A	MPO_A	1.6141	3.65583	0.00109538	significant
TUBA4A	MPO_A	0.659846	0.847689	0.248116	non_significant
TUBB4B	MPO_A	0.381053	1.3229	0.104218	non_significant
TXN	MPO_A	0.981864	1.35264	0.0998955	significant
VASN	MPO_A	0.128883	0.519577	0.434675	non_significant
VCL	MPO_A	0.968914	4.1409	0.000433044	significant
VTN	MPO_A	0.265503	1.44873	0.0871628	significant
VWF	MPO_A	1.80068	6.4392	5.24e-06	significant
WDR1	MPO_A	1.37326	1.82072	0.0429194	significant
YWHAZ	MPO_A	2.32853	5.67178	2.3e-05	significant
ZYX	MPO_A	1.4472	3.34533	0.00213409	significant

## Sheet: Fig2c
Fig2c — Figure 2c
Content: Venn counts for DEPs and GO terms
Source file: Construct from Supp Table 3 + DEP overlap analysis
VENN: PR3-AAV			VENN: PR3_MPO shared			VENN: MPO-AAV
Gene name	Protein Groups	ProteinDescriptions	Gene name	Protein Groups	ProteinDescriptions	Gene name	Protein Groups	ProteinDescriptions
A1BG	P04217-2	Alpha-1B-glycoprotein	ACTA1	P68133	Actin, alpha skeletal muscle	ADAMDEC1	O15204;O15204-2	ADAM DEC1;Isoform 2 of ADAM DEC1
A2M	P01023	Alpha-2-macroglobulin	ACTB	P60709	Actin, cytoplasmic 1	APOC1	K7ERI9;P02654	Apolipoprotein C-I (Fragment);Apolipoprotein C-I
ACTR3	P61158	Actin-related protein 3	ACTN1	P12814;P12814-2;P12814-3	Alpha-actinin-1;Isoform 2 of Alpha-actinin-1;Isoform 3 of Alpha-actinin-1	APOF	Q13790	Apolipoprotein F
ADIPOQ	Q15848	Adiponectin	ADAMTS13	Q76LX8	A disintegrin and metalloproteinase with thrombospondin motifs 13	C4A	P0C0L4	Complement C4-A
AGT	P01019	Angiotensinogen	AFM	P43652	Afamin	C8A	P07357	Complement component C8 alpha chain
ANG	P03950	Angiogenin	AHSG	P02765	Alpha-2-HS-glycoprotein	C8G	P07360	Complement component C8 gamma chain
AOC3	Q16853	Membrane primary amine oxidase	ALB	A0A0C4DGB6	Albumin	CD248	Q9HCU0	Endosialin
APOA4	P06727	Apolipoprotein A-IV	AMBP	P02760	Protein AMBP	CD93	Q9NPY3	Complement component C1q receptor
APOA5	A0A669KB69;Q6Q788	Apolipoprotein A-V	ANGPTL3	Q9Y5C1	Angiopoietin-related protein 3	CLU	P10909-6	Isoform 6 of Clusterin
APOC3	B0YIW2;P02656	Apolipoprotein C-III	ANTXR2	P58335-4	Isoform 4 of Anthrax toxin receptor 2	COL15A1	A0A087X0K0;P39059	Collagen alpha-1(XV) chain
APOE	P02649	Apolipoprotein E	APCS	P02743	Serum amyloid P-component	COL6A3	P12111	Collagen alpha-3(VI) chain
ATRN	O75882;O75882-2	Attractin;Isoform 2 of Attractin	APMAP	Q9HDC9	Adipocyte plasma membrane-associated protein	CPB2	Q96IY4	Carboxypeptidase B2
BASP1	P80723	Brain acid soluble protein 1	APOA1	P02647	Apolipoprotein A-I	CPN1	P15169	Carboxypeptidase N catalytic chain
C18orf63	Q68DL7	Uncharacterized protein C18orf63	APOA2	V9GYM3	Apolipoprotein A-II	CTSD	A0A1B0GV23;A0A1B0GVD5;A0A1B0GWE8;P07339	Cathepsin D
C1RL	Q9NZP8	Complement C1r subcomponent-like protein	APOH	P02749	Beta-2-glycoprotein 1	EXT2	Q93063;Q93063-3	Exostosin-2;Isoform 3 of Exostosin-2
C1S	C9IZP8	Complement C1s subcomponent (Fragment)	APOM	O95445-2	Apolipoprotein M	F13B	P05160	Coagulation factor XIII B chain
C3	P01024	Complement C3	ARF3	P61204;P61204-2;P84077	ADP-ribosylation factor 3;Isoform 2 of ADP-ribosylation factor 3;ADP-ribosylation factor 1	F2	P00734	Prothrombin
C4B	P0C0L5	Complement C4-B	AZGP1	P25311	Zinc-alpha-2-glycoprotein	F5	A0A0A0MRJ7;P12259	Coagulation factor V
CACNA2D1	P54289	Voltage-dependent calcium channel subunit alpha-2/delta-1	B2M	H0YLF3	Beta-2-microglobulin (Fragment)	FGFR1	A0A3B3ISD1;A0A6I8PRY1;B5A958;C1KBH7;E7EU09;P11362-14;P11362-18;P11362-19;P11362-21;P11362-7	Fibroblast growth factor receptor;Fibroblast growth factor receptor 1 (Fragment);Fibroblast growth factor receptor 1;Fibroblast growth factor receptor 1;Fibroblast growth factor receptor;Isoform 15 of Fibroblast growth factor receptor 1;Isoform 18 of Fibroblast growth factor receptor 1;Isoform 19 of Fibroblast growth factor receptor 1;Isoform 21 of Fibroblast growth factor receptor 1;Isoform 14 o…
CCL15	A0A087X1J9;A0A0B4J2E2;P10147;P55773;P55773-2;Q16663	C-C motif chemokine 15 (Fragment);C-C motif chemokine;C-C motif chemokine 3;C-C motif chemokine 23;Isoform Long of C-C motif chemokine 23;C-C motif chemokine 15	BCHE	P06276	Cholinesterase	GLIPR2	Q9H4G4	Golgi-associated plant pathogenesis-related protein 1
CD163	C9JHR8;F5GZZ9;Q86VB7;Q86VB7-2;Q86VB7-3;Q86VB7-4	Scavenger receptor cysteine-rich type 1 protein M130;Scavenger receptor cysteine-rich type 1 protein M130;Scavenger receptor cysteine-rich type 1 protein M130;Isoform 2 of Scavenger receptor cysteine-rich type 1 protein M130;Isoform 3 of Scavenger receptor cysteine-rich type 1 protein M130;Isoform 4 of Scavenger receptor cysteine-rich type 1 protein M130	BTD	P43251;P43251-2;P43251-3;P43251-4	Biotinidase;Isoform 2 of Biotinidase;Isoform 3 of Biotinidase;Isoform 4 of Biotinidase	GSTO1	P78417	Glutathione S-transferase omega-1
CDH13	P55290;P55290-4	Cadherin-13;Isoform 4 of Cadherin-13	C1QB	A0A0A0MSV6;D6R934;P02746	Complement C1q subcomponent subunit B (Fragment);Complement C1q subcomponent subunit B;Complement C1q subcomponent subunit B	H6PD	O95479;O95479-2	GDH/6PGL endoplasmic bifunctional protein;Isoform 2 of GDH/6PGL endoplasmic bifunctional protein
CDH5	P33151	Cadherin-5	C1R	A0A3B3ISR2;B4DPQ0	Complement subcomponent C1r	HABP2	Q14520;Q14520-2	Hyaluronan-binding protein 2;Isoform 2 of Hyaluronan-binding protein 2
CDSN	G8JLG2;Q15517;Q2L6G8	Corneodesmosin	C4BPA	P04003	C4b-binding protein alpha chain	HEXB	P07686	Beta-hexosaminidase subunit beta
CFI	E7ETH0;G3XAM2;P05156	Complement factor I	C4BPB	P20851;P20851-2	C4b-binding protein beta chain;Isoform 2 of C4b-binding protein beta chain	HYOU1	A0A494C039;Q9Y4L1	Hypoxia up-regulated protein 1
CFP	P27918	Properdin	C5	P01031	Complement C5	ICAM2	J3QQR8;J3QQX6;J3QRQ1;J3QRT5;P13598	Intercellular adhesion molecule 2 (Fragment);Intercellular adhesion molecule 2 (Fragment);Intercellular adhesion molecule 2 (Fragment);Intercellular adhesion molecule 2;Intercellular adhesion molecule 2
CHL1	O00533;O00533-2	Neural cell adhesion molecule L1-like protein;Isoform 2 of Neural cell adhesion molecule L1-like protein	C7	P10643	Complement component C7	IDH1	O75874	Isocitrate dehydrogenase [NADP] cytoplasmic
CILP	O75339	Cartilage intermediate layer protein 1	C8B	P07358	Complement component C8 beta chain	IGFBP7	Q16270;Q16270-2	Insulin-like growth factor-binding protein 7;Isoform 2 of Insulin-like growth factor-binding protein 7
CLEC3B	E9PHK0;P05452	Tetranectin	C9	P02748	Complement component C9	IGHG1	P01857	Immunoglobulin heavy constant gamma 1
CRTAC1	A0A0C4DFP6;Q9NQ79;Q9NQ79-2	Cartilage acidic protein 1;Cartilage acidic protein 1;Isoform 2 of Cartilage acidic protein 1	CCL14	Q16627	C-C motif chemokine 14	IGHV1-2	P23083	Immunoglobulin heavy variable 1-2
CSTA	C9J0E4;P01040	Cystatin-A	CCL18	P55774	C-C motif chemokine 18	IGHV1OR15-9	A0A0B4J2B8	Immunoglobulin heavy variable 1/OR15-9 (non-functional) (Fragment)
DBH	P09172	Dopamine beta-hydroxylase	CD14	P08571	Monocyte differentiation antigen CD14	IGHV2-26	A0A0B4J1V2	Immunoglobulin heavy variable 2-26
DEFA1	P59665;P59666	Neutrophil defensin 1;Neutrophil defensin 3	CD59	A0A2U3TZL5;E9PNW4;P13987;P13987-2	CD59 glycoprotein (Fragment);CD59 glycoprotein;CD59 glycoprotein;Isoform 2 of CD59 glycoprotein	IGHV2-70	P01814	Immunoglobulin heavy variable 2-70
DPP4	P27487	Dipeptidyl peptidase 4	CD5L	O43866	CD5 antigen-like	IGHV3-9	P01782	Immunoglobulin heavy variable 3-9
DSG1	Q02413	Desmoglein-1	CDH1	A0A087WXI5;P12830	Cadherin-1	IGHV4-30-2	A0A087WSY4	Immunoglobulin heavy variable 4-30-2
DSP	P15924;P15924-2;P15924-3	Desmoplakin;Isoform DPII of Desmoplakin;Isoform DSPIa of Desmoplakin	CDH2	P19022	Cadherin-2	IGKV1-39	P01597;P04432	Immunoglobulin kappa variable 1-39;Immunoglobulin kappa variable 1D-39
EGFR	P00533;P00533-3;P00533-4	Epidermal growth factor receptor;Isoform 3 of Epidermal growth factor receptor;Isoform 4 of Epidermal growth factor receptor	CETP	P11597	Cholesteryl ester transfer protein	IGKV1-5	P01602	Immunoglobulin kappa variable 1-5
ENG	P17813;P17813-2	Endoglin;Isoform Short of Endoglin	CFD	K7ERG9;P00746	Adipsin;Complement factor D	IGKV1D-8	A0A087WSZ0;A0A0G2JQJ0	Immunoglobulin kappa variable 1D-8;Immunoglobulin kappa variable 1D-8 (Fragment)
ENPP2	E7EUF1;Q13822;Q13822-3	Ectonucleotide pyrophosphatase/phosphodiesterase family member 2;Ectonucleotide pyrophosphatase/phosphodiesterase family member 2;Isoform 3 of Ectonucleotide pyrophosphatase/phosphodiesterase family member 2	CFHR2	A0A3B3IQ51;P36980;P36980-2;V9GYE7	Complement factor H-related protein 2;Complement factor H-related protein 2;Isoform Short of Complement factor H-related protein 2;Complement factor H-related protein 2	IGKV2-30	P06310	Immunoglobulin kappa variable 2-30
FAH	P16930	Fumarylacetoacetase	CFHR3	Q02985;Q02985-2	Complement factor H-related protein 3;Isoform 2 of Complement factor H-related protein 3	IGLC2	P0DOY2	Immunoglobulin lambda constant 2
FETUB	Q9UGM5	Fetuin-B	CFHR5	Q9BXR6	Complement factor H-related protein 5	IGLL5	A0A0B4J231;B9A064	Immunoglobulin lambda-like polypeptide 5
GC	D6RF35;P02774;P02774-3	Gc-globulin;Vitamin D-binding protein;Isoform 3 of Vitamin D-binding protein	CHGA	P10645	Chromogranin-A	IGLV2-14	P01704	Immunoglobulin lambda variable 2-14
GGT1	E7ET76;P19440	Glutathione hydrolase 1 proenzyme (Fragment);Glutathione hydrolase 1 proenzyme	CHI3L1	P36222	Chitinase-3-like protein 1	IGLV3-1	P01715	Immunoglobulin lambda variable 3-1
GNPTG	Q9UJJ9	N-acetylglucosamine-1-phosphotransferase subunit gamma	CHIT1	Q13231;Q13231-3;Q13231-4	Chitotriosidase-1;Isoform 3 of Chitotriosidase-1;Isoform 4 of Chitotriosidase-1	IGLV3-27	P01718	Immunoglobulin lambda variable 3-27
HBA2	G3V1N2	HCG1745306, isoform CRA_a	CLIC1	O00299	Chloride intracellular channel protein 1	IGLV7-43	P04211	Immunoglobulin lambda variable 7-43
HBB	P68871	Hemoglobin subunit beta	CNDP1	Q96KN2	Beta-Ala-His dipeptidase	LAMA2	A0A087WX80;A0A087WYF1;P24043	Laminin subunit alpha-2
HBG1	A0A2R8Y7X9;P69891	GLOBIN domain-containing protein;Hemoglobin subunit gamma-1	CNTN1	Q12860;Q12860-2	Contactin-1;Isoform 2 of Contactin-1	LGALS1	P09382	Galectin-1
HPX	P02790	Hemopexin	COL18A1	P39060;P39060-1;P39060-2	Collagen alpha-1(XVIII) chain;Isoform 2 of Collagen alpha-1(XVIII) chain;Isoform 3 of Collagen alpha-1(XVIII) chain	LTA4H	P09960	Leukotriene A-4 hydrolase
HSPA5	P11021	Endoplasmic reticulum chaperone BiP	COLEC10	Q9Y6Z7	Collectin-10	MARCKS	P29966	Myristoylated alanine-rich C-kinase substrate
HSPA8	E9PKE3;P11142	Heat shock cognate 71 kDa protein	COLEC11	Q9BWP8;Q9BWP8-10;Q9BWP8-2;Q9BWP8-3;Q9BWP8-4;Q9BWP8-5;Q9BWP8-6;Q9BWP8-7;Q9BWP8-8;Q9BWP8-9	Collectin-11;Isoform 10 of Collectin-11;Isoform 2 of Collectin-11;Isoform 3 of Collectin-11;Isoform 4 of Collectin-11;Isoform 5 of Collectin-11;Isoform 6 of Collectin-11;Isoform 7 of Collectin-11;Isoform 8 of Collectin-11;Isoform 9 of Collectin-11	MEGF8	Q7Z7M0	Multiple epidermal growth factor-like domains protein 8
HSPG2	P98160	Basement membrane-specific heparan sulfate proteoglycan core protein	COMP	G3XAP6;P49747	Cartilage oligomeric matrix protein	MENT	Q9BUN1	Protein MENT
ICAM1	P05362	Intercellular adhesion molecule 1	CORO1A	P31146	Coronin-1A	MMP2	P08253;P08253-3	72 kDa type IV collagenase;Isoform 3 of 72 kDa type IV collagenase
ICOSLG	K4DIA0;O75144;O75144-2	ICOS ligand;ICOS ligand;Isoform 2 of ICOS ligand	CP	P00450	Ceruloplasmin	MMRN2	Q9H8L6	Multimerin-2
IGF1	P05019;P05019-2;P05019-3;P05019-4	Insulin-like growth factor I;Isoform 2 of Insulin-like growth factor I;Isoform 3 of Insulin-like growth factor I;Isoform 4 of Insulin-like growth factor I	CPN2	P22792	Carboxypeptidase N subunit 2	MYOC	Q99972	Myocilin
IGF2	P01344;P01344-2;P01344-3	Insulin-like growth factor II;Isoform 2 of Insulin-like growth factor II;Isoform 3 of Insulin-like growth factor II	CRISP3	J3KPA1;P54108;P54108-2;P54108-3	Cysteine-rich secretory protein 3;Cysteine-rich secretory protein 3;Isoform 2 of Cysteine-rich secretory protein 3;Isoform 3 of Cysteine-rich secretory protein 3	PCDHGC5	Q9Y5F6-2	Isoform 2 of Protocadherin gamma-C5
IGFBP4	P22692	Insulin-like growth factor-binding protein 4	CRP	P02741	C-reactive protein	PCOLCE	Q15113	Procollagen C-endopeptidase enhancer 1
IGHA2	A0A286YEY5;P01877	Immunoglobulin heavy constant alpha 2 (Fragment);Immunoglobulin heavy constant alpha 2	CSF1	P09603	Macrophage colony-stimulating factor 1	PEBP4	Q96S96	Phosphatidylethanolamine-binding protein 4
IGHD	A0A0A0MS09;P01880;P01880-2	Immunoglobulin heavy constant delta (Fragment);Immunoglobulin heavy constant delta;Isoform 2 of Immunoglobulin heavy constant delta	CST3	P01034	Cystatin-C	PROCR	Q9UNN8	Endothelial protein C receptor
IGHG4	P01861	Immunoglobulin heavy constant gamma 4	CTSG	P08311	Cathepsin G	PROS1	A0A0S2Z4L3;A0A3B3ISJ1;P07225	Vitamin K-dependent protein S (Fragment);Vitamin K-dependent protein S;Vitamin K-dependent protein S
IGHM	P01871	Immunoglobulin heavy constant mu	DAG1	Q14118	Dystroglycan	RAC1	P63000;P63000-2	Ras-related C3 botulinum toxin substrate 1;Isoform B of Ras-related C3 botulinum toxin substrate 1
IGHV1-69	P01742	Immunoglobulin heavy variable 1-69	DDT	P30046	D-dopachrome decarboxylase	SERPINA11	Q86U17	Serpin A11
IGHV1OR15-1	A0A075B7D0	Immunoglobulin heavy variable 1/OR15-1 (non-functional) (Fragment)	DPEP2	Q9H4A9	Dipeptidase 2	SERPINA7	P05543	Thyroxine-binding globulin
IGHV2-70D	A0A0C4DH43;A0A0J9YVU5	Immunoglobulin heavy variable 2-70D;Immunoglobulin heavy variable 2-70 (Fragment)	EEF1A1	P68104;Q5VTE0	Elongation factor 1-alpha 1;Putative elongation factor 1-alpha-like 3	ST3GAL6	A0A087WXB8;C9IZL6;C9J480;Q9Y274	ST3 beta-galactoside alpha-2,3-sialyltransferase 6, isoform CRA_b;Type 2 lactosamine alpha-2,3-sialyltransferase (Fragment);Type 2 lactosamine alpha-2,3-sialyltransferase (Fragment);Type 2 lactosamine alpha-2,3-sialyltransferase
IGHV3-35	A0A0C4DH35	Probable non-functional immunoglobulin heavy variable 3-35	EFEMP1	Q12805;Q12805-2;Q12805-3;Q12805-4	EGF-containing fibulin-like extracellular matrix protein 1;Isoform 2 of EGF-containing fibulin-like extracellular matrix protein 1;Isoform 3 of EGF-containing fibulin-like extracellular matrix protein 1;Isoform 4 of EGF-containing fibulin-like extracellular matrix protein 1	VCAM1	P19320	Vascular cell adhesion protein 1
IGHV3-38-3	P0DTE1	Probable non-functional immunoglobulin heavy variable 3-38-3	ENO1	P06733	Alpha-enolase
IGHV3-64	A0A075B6Q5	Immunoglobulin heavy variable 3-64	ERN1	O75460	Serine/threonine-protein kinase/endoribonuclease IRE1
IGHV3-64D	A0A0J9YX35	Immunoglobulin heavy variable 3-64D	F12	P00748	Coagulation factor XII
IGHV3-7	P01780	Immunoglobulin heavy variable 3-7	F13A1	P00488	Coagulation factor XIII A chain
IGHV3-72	A0A0B4J1Y9	Immunoglobulin heavy variable 3-72	F9	P00740	Coagulation factor IX
IGHV3OR16-12	A0A075B7B8	Immunoglobulin heavy variable 3/OR16-12 (non-functional) (Fragment)	FBLN1	P23142	Fibulin-1
IGHV3OR16-9	S4R460	Immunoglobulin heavy variable 3/OR16-9 (non-functional)	FBLN5	G3V4U0;Q9UBX5	Fibulin-5
IGHV4-34	P06331	Immunoglobulin heavy variable 4-34	FCGR3A	H0Y755;P08637	Low affinity immunoglobulin gamma Fc region receptor III-A
IGHV5-10-1	A0A0J9YXX1	Immunoglobulin heavy variable 5-10-1	FERMT3	Q86UX7;Q86UX7-2	Fermitin family homolog 3;Isoform 2 of Fermitin family homolog 3
IGKC	P01834	Immunoglobulin kappa constant	FGA	P02671	Fibrinogen alpha chain
IGKJ1	A0A0A0MT89	Immunoglobulin kappa joining 1	FGB	P02675	Fibrinogen beta chain
IGKV3-20	P01619	Immunoglobulin kappa variable 3-20	FGG	C9JPQ9;C9JU00	Fibrinogen gamma chain (Fragment)
IGKV3D-7	A0A0C4DH55;A0A0C4DH90	Immunoglobulin kappa variable 3D-7;Immunoglobulin kappa variable 3/OR2-268 (non-functional) (Fragment)	FGL1	Q08830	Fibrinogen-like protein 1
IGKV4-1	P06312	Immunoglobulin kappa variable 4-1	FLNA	P21333;P21333-2	Filamin-A;Isoform 2 of Filamin-A
IGKV5-2	P06315	Immunoglobulin kappa variable 5-2	GALE	Q14376;Q14376-2;Q5QPP1;Q5QPP3;Q5QPP4	UDP-glucose 4-epimerase;Isoform 2 of UDP-glucose 4-epimerase;UDP-glucose 4-epimerase (Fragment);UDP-glucose 4-epimerase (Fragment);UDP-glucose 4-epimerase (Fragment)
IGKV6D-21	A0A0A0MT36	Immunoglobulin kappa variable 6D-21	GAPDH	P04406	Glyceraldehyde-3-phosphate dehydrogenase
IGLL1	C9JEE0	Immunoglobulin lambda-like polypeptide 1 (Fragment)	GM2A	P17900	Ganglioside GM2 activator
IGLV3-19	P01714	Immunoglobulin lambda variable 3-19	GOLM1	Q8NBJ4;Q8NBJ4-2	Golgi membrane protein 1;Isoform 2 of Golgi membrane protein 1
IGLV6-57	P01721	Immunoglobulin lambda variable 6-57	GP1BA	A0A0C4DGZ8;P07359	Glycoprotein Ib (Platelet), alpha polypeptide;Platelet glycoprotein Ib alpha chain
ISLR	O14498	Immunoglobulin superfamily containing leucine-rich repeat protein	GP9	P14770	Platelet glycoprotein IX
ITGB1	P05556	Integrin beta-1	GPLD1	P80108	Phosphatidylinositol-glycan-specific phospholipase D
JCHAIN	P01591	Immunoglobulin J chain	GSN	P06396	Gelsolin
JUP	P14923	Junction plakoglobin	GSTP1	P09211	Glutathione S-transferase P
KRT1	P04264	Keratin, type II cytoskeletal 1	GUCA2A	Q02747	Guanylin
KRT10	P13645	Keratin, type I cytoskeletal 10	HBA1	P69905	Hemoglobin subunit alpha
KRT14	P02533	Keratin, type I cytoskeletal 14	HGFAC	Q04756	Hepatocyte growth factor activator
KRT2	P35908	Keratin, type II cytoskeletal 2 epidermal	HP	J3QR68	Haptoglobin (Fragment)
KRT6A	P02538	Keratin, type II cytoskeletal 6A	HRG	P04196	Histidine-rich glycoprotein
KRT6B	P04259	Keratin, type II cytoskeletal 6B	HSP90B1	P14625	Endoplasmin
KRT9	P35527	Keratin, type I cytoskeletal 9	IGFALS	P35858;P35858-2	Insulin-like growth factor-binding protein complex acid labile subunit;Isoform 2 of Insulin-like growth factor-binding protein complex acid labile subunit
LDHA	P00338;P00338-3	L-lactate dehydrogenase A chain;Isoform 3 of L-lactate dehydrogenase A chain	IGFBP2	P18065	Insulin-like growth factor-binding protein 2
LUM	P51884	Lumican	IGFBP3	A6XND0;A6XND1;P17936;P17936-2	Insulin-like growth factor-binding protein 3;Insulin-like growth factor-binding protein 3;Insulin-like growth factor-binding protein 3;Isoform 2 of Insulin-like growth factor-binding protein 3
MSN	P26038	Moesin	IGFBP6	P24592	Insulin-like growth factor-binding protein 6
NCAM1	H7BYX6	Neural cell adhesion molecule 1	IGHV1-24	A0A0C4DH33	Immunoglobulin heavy variable 1-24
NOTCH2	Q04721	Neurogenic locus notch homolog protein 2	IGHV3-30	P01768;P0DP03	Immunoglobulin heavy variable 3-30;Immunoglobulin heavy variable 3-30-5
NOTCH3	Q9UM47	Neurogenic locus notch homolog protein 3	IGHV3-49	A0A0A0MS15	Immunoglobulin heavy variable 3-49
OLFM1	Q99784	Noelin	IGHV3-74	A0A0B4J1X5	Immunoglobulin heavy variable 3-74
P4HB	P07237	Protein disulfide-isomerase	IGKV3D-20	A0A0C4DH25	Immunoglobulin kappa variable 3D-20
PCYOX1	Q9UHG3	Prenylcysteine oxidase 1	IGLV1-47	P01700	Immunoglobulin lambda variable 1-47
PDIA3	P30101	Protein disulfide-isomerase A3	IGLV3-10	A0A075B6K4	Immunoglobulin lambda variable 3-10
PEPD	P12955	Xaa-Pro dipeptidase	IL1RAP	Q9NPH3;Q9NPH3-2;Q9NPH3-5	Interleukin-1 receptor accessory protein;Isoform 2 of Interleukin-1 receptor accessory protein;Isoform 4 of Interleukin-1 receptor accessory protein
PGK1	P00558	Phosphoglycerate kinase 1	IL6ST	A0A494BZU0;P40189;P40189-3	Interleukin-6 receptor subunit beta;Interleukin-6 receptor subunit beta;Isoform 3 of Interleukin-6 receptor subunit beta
PI16	Q6UXB8	Peptidase inhibitor 16	ILK	A0A0A0MTH3;Q13418	Integrin-linked protein kinase
PIGR	P01833	Polymeric immunoglobulin receptor	ITGA2B	P08514	Integrin alpha-IIb
PLXND1	D6RH25	Plexin-D1	ITIH1	P19827	Inter-alpha-trypsin inhibitor heavy chain H1
PSMA5	P28066	Proteasome subunit alpha type-5	ITIH2	P19823;Q5T985	Inter-alpha-trypsin inhibitor heavy chain H2
PTPRG	P23470;P23470-2	Receptor-type tyrosine-protein phosphatase gamma;Isoform 2 of Receptor-type tyrosine-protein phosphatase gamma	ITIH3	Q06033;Q06033-2	Inter-alpha-trypsin inhibitor heavy chain H3;Isoform 2 of Inter-alpha-trypsin inhibitor heavy chain H3
RAP1B	P61224;P61224-3	Ras-related protein Rap-1b;Isoform 3 of Ras-related protein Rap-1b	ITIH4	B7ZKJ8	ITIH4 protein
RBP4	P02753;Q5VY30	Retinol-binding protein 4;Retinol-binding protein	KIT	P10721;P10721-2	Mast/stem cell growth factor receptor Kit;Isoform 2 of Mast/stem cell growth factor receptor Kit
REG1A	P05451	Lithostathine-1-alpha	KLKB1	H0YAC1;P03952	Plasma kallikrein (Fragment);Plasma kallikrein
ROBO4	Q8WZ75;Q8WZ75-2	Roundabout homolog 4;Isoform 2 of Roundabout homolog 4	KRT81	A0A087X106;O43790;P78385;Q14533	Keratin, type II cuticular Hb1;Keratin, type II cuticular Hb6;Keratin, type II cuticular Hb3;Keratin, type II cuticular Hb1
SAA4	P35542	Serum amyloid A-4 protein	KRTDAP	P60985;P60985-2	Keratinocyte differentiation-associated protein;Isoform 2 of Keratinocyte differentiation-associated protein
SCGB3A1	Q96QR1	Secretoglobin family 3A member 1	LAMP2	P13473;P13473-2;P13473-3	Lysosome-associated membrane glycoprotein 2;Isoform LAMP-2B of Lysosome-associated membrane glycoprotein 2;Isoform LAMP-2C of Lysosome-associated membrane glycoprotein 2
SELENOP	A0A182DWH7;P49908	Selenoprotein P (Fragment);Selenoprotein P	LBP	P18428	Lipopolysaccharide-binding protein
SERPINA10	G3V2W1;Q9UK55	Protein Z-dependent protease inhibitor	LCN2	P80188;X6R8F3	Neutrophil gelatinase-associated lipocalin
SERPINA4	P29622	Kallistatin	LCP1	P13796	Plastin-2
SERPINC1	P01008	Antithrombin-III	LEFTY2	O00292;O00292-2;O75610	Left-right determination factor 2;Isoform 2 of Left-right determination factor 2;Left-right determination factor 1
SERPINF2	P08697	Alpha-2-antiplasmin	LMAN2	Q12907	Vesicular integral-membrane protein VIP36
SHBG	I3L145;P04278	Sex hormone-binding globulin	LOX	P28300	Protein-lysine 6-oxidase
SLC3A2	F5GZS6;J3KPF3;P08195;P08195-2;P08195-3;P08195-4	4F2 cell-surface antigen heavy chain;4F2 cell-surface antigen heavy chain;4F2 cell-surface antigen heavy chain;Isoform 2 of 4F2 cell-surface antigen heavy chain;Isoform 3 of 4F2 cell-surface antigen heavy chain;Isoform 4 of 4F2 cell-surface antigen heavy chain	LRG1	P02750	Leucine-rich alpha-2-glycoprotein
SLC4A1	P02730;P02730-2	Band 3 anion transport protein;Isoform 2 of Band 3 anion transport protein	LRP1	Q07954	Prolow-density lipoprotein receptor-related protein 1
SOD1	P00441	Superoxide dismutase [Cu-Zn]	LYVE1	Q9Y5Y7	Lymphatic vessel endothelial hyaluronic acid receptor 1
SPP2	Q13103	Secreted phosphoprotein 24	LYZ	P61626	Lysozyme C
TPI1	P60174;P60174-3	Triosephosphate isomerase;Isoform 2 of Triosephosphate isomerase	MASP1	P48740-2	Mannan-binding lectin serine protease 1
TTR	A0A087WT59;P02766	Transthyretin	MASP2	O00187	Mannan-binding lectin serine protease 2
TUBA4A	P68366;P68366-2	Tubulin alpha-4A chain;Isoform 2 of Tubulin alpha-4A chain	MBL2	P11226	Mannose-binding protein C
			MCAM	P43121	Cell surface glycoprotein MUC18
			MMRN1	Q13201	Multimerin-1
			MRC1	P22897	Macrophage mannose receptor 1
			MYH9	P35579	Myosin-9
			MYL12A	J3QRS3;O14950;P19105	Myosin regulatory light chain 12A;Myosin regulatory light chain 12B;Myosin regulatory light chain 12A
			MYL6	B7Z6Z4;F8W1R7;G3V1V0;G8JLA2;J3KND3;P60660;P60660-2	Myosin light polypeptide 6;Myosin light polypeptide 6;Myosin light polypeptide 6;Myosin light polypeptide 6;Myosin light polypeptide 6;Myosin light polypeptide 6;Isoform Smooth muscle of Myosin light polypeptide 6
			NAGLU	P54802	Alpha-N-acetylglucosaminidase
			NID1	P14543;P14543-2	Nidogen-1;Isoform 2 of Nidogen-1
			NPC2	E7EMS2;G3V2V8;G3V3D1;G3V3E8;H0YIZ1;J3KMY5;P61916;P61916-2	Epididymal secretory protein E1;Epididymal secretory protein E1 (Fragment);Epididymal secretory protein E1 (Fragment);Epididymal secretory protein E1;Epididymal secretory protein E1 (Fragment);Epididymal secretory protein E1;NPC intracellular cholesterol transporter 2;Isoform 2 of NPC intracellular cholesterol transporter 2
			NRP1	E7EX60;E9PEP6;O14786;O14786-2;O14786-3;Q5T7F0	Neuropilin-1;Neuropilin;Neuropilin-1;Isoform 2 of Neuropilin-1;Isoform 3 of Neuropilin-1;Neuropilin
			OAF	Q86UD1	Out at first protein homolog
			OGN	P20774	Mimecan
			OIT3	Q8WWZ8	Oncoprotein-induced transcript 3 protein
			ORM1	P02763	Alpha-1-acid glycoprotein 1
			ORM2	P19652	Alpha-1-acid glycoprotein 2
			OSMR	Q99650;Q99650-2	Oncostatin-M-specific receptor subunit beta;Isoform 2 of Oncostatin-M-specific receptor subunit beta
			PFN1	P07737	Profilin-1
			PGLYRP2	Q96PD5	N-acetylmuramoyl-L-alanine amidase
			PHOX2B	Q99453	Paired mesoderm homeobox protein 2B
			PIP	P12273	Prolactin-inducible protein
			PKM	P14618	Pyruvate kinase PKM
			PLEK	P08567	Pleckstrin
			PLG	P00747	Plasminogen
			PON1	P27169	Serum paraoxonase/arylesterase 1
			PON3	Q15166	Serum paraoxonase/lactonase 3
			PPIA	P62937	Peptidyl-prolyl cis-trans isomerase A
			PRDX1	Q06830	Peroxiredoxin-1
			PRDX6	P30041	Peroxiredoxin-6
			PRG4	Q92954-3	Isoform C of Proteoglycan 4
			PRTN3	P24158;U3KPS2	Myeloblastin
			PTGDS	P41222	Prostaglandin-H2 D-isomerase
			PTPRF	P10586;P10586-2	Receptor-type tyrosine-protein phosphatase F;Isoform 2 of Receptor-type tyrosine-protein phosphatase F
			PTPRJ	A0A087WTK0;A0A087WVC6;Q12913;Q12913-2	Protein-tyrosine-phosphatase;Protein-tyrosine-phosphatase;Receptor-type tyrosine-protein phosphatase eta;Isoform 2 of Receptor-type tyrosine-protein phosphatase eta
			RAC2	B1AH77;B1AH80;P15153	Ras-related C3 botulinum toxin substrate 2
			RNASE1	P07998	Ribonuclease pancreatic
			RNASE4	P34096	Ribonuclease 4
			S100A8	P05109	Protein S100-A8
			S100A9	P06702	Protein S100-A9
			SAA1	P0DJI8	Serum amyloid A-1 protein
			SAA2	P0DJI9	Serum amyloid A-2 protein
			SELL	P14151;P14151-2	L-selectin;Isoform 2 of L-selectin
			SELP	P16109;Q5R345;Q5R349	P-selectin;p-selectin;p-selectin (Fragment)
			SERPINA1	P01009	Alpha-1-antitrypsin
			SERPINA3	P01011	Alpha-1-antichymotrypsin
			SERPINA5	P05154	Plasma serine protease inhibitor
			SERPINA6	P08185	Corticosteroid-binding globulin
			SERPINB1	P30740	Leukocyte elastase inhibitor
			SERPINF1	P36955	Pigment epithelium-derived factor
			SERPING1	P05155;P05155-3	Plasma protease C1 inhibitor;Isoform 3 of Plasma protease C1 inhibitor
			SFTPB	P07988	Pulmonary surfactant-associated protein B
			SLPI	P03973	Antileukoproteinase
			SPARCL1	Q14515	SPARC-like protein 1
			SPP1	P10451;P10451-4	Osteopontin;Isoform D of Osteopontin
			TAGLN2	P37802;P37802-2	Transgelin-2;Isoform 2 of Transgelin-2
			TF	P02787	Serotransferrin
			TFPI	P10646	Tissue factor pathway inhibitor
			TGFBI	Q15582	Transforming growth factor-beta-induced protein ig-h3
			THBS1	P07996	Thrombospondin-1
			TIMP1	P01033;Q5H9A7	Metalloproteinase inhibitor 1
			TLN1	Q9Y490	Talin-1
			TMSB4X	P62328	Thymosin beta-4
			TNC	P24821	Tenascin
			TNXB	A0A140T8Y3;A0A140T9C0;A0A140TA41;A0A140TA52;A0A3B3ISX9;P22105;P22105-1;P22105-4	Tenascin-X;Tenascin-X;Tenascin-X;Tenascin-X;Tenascin-X;Tenascin-X;Isoform 3 of Tenascin-X;Isoform 5 of Tenascin-X
			TPM4	P67936	Tropomyosin alpha-4 chain
			TSKU	Q8WUA8	Tsukushin
			TUBA1A	Q71U36;Q71U36-2	Tubulin alpha-1A chain;Isoform 2 of Tubulin alpha-1A chain
			TXN	P10599	Thioredoxin
			VCL	P18206;P18206-2	Vinculin;Isoform 1 of Vinculin
			VTN	P04004	Vitronectin
			VWF	P04275	von Willebrand factor
			WDR1	O75083	WD repeat-containing protein 1
			YWHAZ	E7EX29;P63104	14-3-3 protein zeta/delta (Fragment);14-3-3 protein zeta/delta
			ZYX	H0Y2Y8;Q15942	Zyxin (Fragment);Zyxin

## Sheet: Fig2d
Fig2d — Figure 2d
Content: GO enrichment results (PR3-specific / shared / MPO-specific)
Source file: Supp Table 3
Statistics: −log₁₀ adjusted p-value, one-sided Fisher's Exact test with FDR correction
source	term_name	comparison	ANCA	term_id	LOG10_adj.p.val_HC	intersection_size_HC
GO:BP	blood coagulation	shared	PR3	GO:0007596	1.10011	50
GO:BP	gene expression	shared	PR3	GO:0010467	4.23901	114
GO:BP	positive regulation of cellular process	shared	PR3	GO:0048522	2.75892	147
GO:BP	negative regulation of response to stimulus	shared	PR3	GO:0048585	1.17861	64
GO:BP	cell-substrate adhesion	shared	PR3	GO:0031589	1.18523	35
GO:BP	response to wounding	shared	PR3	GO:0009611	1.54274	70
GO:BP	macromolecule metabolic process	shared	PR3	GO:0043170	2.91892	162
GO:BP	biosynthetic process	shared	PR3	GO:0009058	1.7935	124
GO:CC	secretory granule lumen	shared	PR3	GO:0034774	1.62148	68
GO:CC	cortical actin cytoskeleton	shared	PR3	GO:0030864	1.11652	9
GO:CC	actin cytoskeleton	shared	PR3	GO:0015629	1.06652	23
GO:CC	vesicle lumen	shared	PR3	GO:0031983	1.68782	69
GO:CC	extracellular matrix	shared	PR3	GO:0031012	1.18526	84
GO:BP	blood coagulation	shared	MPO	GO:0007596	2.53411	49
GO:BP	gene expression	shared	MPO	GO:0010467	1.75753	90
GO:BP	positive regulation of cellular process	shared	MPO	GO:0048522	1.07448	117
GO:BP	negative regulation of response to stimulus	shared	MPO	GO:0048585	1.05162	55
GO:BP	cell-substrate adhesion	shared	MPO	GO:0031589	2.23134	34
GO:BP	response to wounding	shared	MPO	GO:0009611	2.20516	63
GO:BP	macromolecule metabolic process	shared	MPO	GO:0043170	1.04628	128
GO:BP	biosynthetic process	shared	MPO	GO:0009058	1.03783	101
GO:CC	secretory granule lumen	shared	MPO	GO:0034774	1.04774	56
GO:CC	cortical actin cytoskeleton	shared	MPO	GO:0030864	1.35798	9
GO:CC	actin cytoskeleton	shared	MPO	GO:0015629	2.18317	24
GO:CC	vesicle lumen	shared	MPO	GO:0031983	1.04774	56
GO:CC	extracellular matrix	shared	MPO	GO:0031012	2.18317	76
GO:BP	positive regulation of macromolecule biosynthetic process	PR3	PR3	GO:0010557	4.4187	63
GO:BP	supramolecular fiber organization	PR3	PR3	GO:0097435	2.30088	46
GO:BP	cytoskeleton organization	PR3	PR3	GO:0007010	1.87768	47
GO:BP	regulation of inflammatory response	PR3	PR3	GO:0050727	1.49993	25
GO:BP	protein localization to membrane	PR3	PR3	GO:0072657	1.38067	16
GO:BP	regulation of protein metabolic process	PR3	PR3	GO:0051246	1.37287	58
GO:BP	RNA biosynthetic process	PR3	PR3	GO:0032774	1.32769	38
GO:BP	regulation of MAPK cascade	PR3	PR3	GO:0043408	1.32146	32
GO:BP	positive regulation of cellular component organization	PR3	PR3	GO:0051130	1.32146	47
GO:BP	protein localization to cell periphery	PR3	PR3	GO:1990778	1.31157	40
GO:BP	cell surface receptor signaling pathway	PR3	PR3	GO:0007166	1.17861	90
GO:BP	cognition	PR3	PR3	GO:0050890	1.11837	11
GO:BP	zymogen activation	PR3	PR3	GO:0031638	1.1051	17
GO:BP	phagocytosis	PR3	PR3	GO:0006909	1.09922	26
GO:CC	secretory vesicle	PR3	PR3	GO:0099503	1.30853	89
GO:CC	polymeric cytoskeletal fiber	PR3	PR3	GO:0099513	1.06652	23
GO:CC	cytosol	PR3	PR3	GO:0005829	1.26635	81
GO:CC	cytoplasmic side of membrane	PR3	PR3	GO:0098562	1.11652	9
GO:CC	intracellular membrane-bounded organelle	PR3	PR3	GO:0043231	1.61909	197
GO:MF	integrin binding	PR3	PR3	GO:0005178	1.25942	26
GO:MF	protein homodimerization activity	PR3	PR3	GO:0042803	1.1924	37
GO:MF	enzyme binding	PR3	PR3	GO:0019899	1.76891	61
GO:BP	regulation of body fluid levels	MPO	MPO	GO:0050878	2.42387	50
GO:BP	actin cytoskeleton organization	MPO	MPO	GO:0030036	1.50449	27
GO:BP	cell-matrix adhesion	MPO	MPO	GO:0007160	1.50449	27
GO:BP	glial cell differentiation	MPO	MPO	GO:0010001	1.23252	18
GO:BP	fibrinolysis	MPO	MPO	GO:0042730	1.04628	15
GO:BP	regulation of cell-substrate adhesion	MPO	MPO	GO:0010810	1.03783	21

## Sheet: Fig2e
Fig2e — Figure 2e
Content: Median log2 intensity for complement pathways (per patient)
Source file: From Figure 2 plotting script
PatientID	group	pathway	median_log2_intensity			Comparison	pathway	p_value	significance_label		Group	pathway	Group mean _log2_intensity
1318_PR3_A	PR3_A	Complement Classic	20.753			PR3_A vs Healthy	Complement Classic	<0.0001	***		PR3	Complement Classic	21.03
141_PR3_A	PR3_A	Complement Classic	21.211			MPO_A vs Healthy	Complement Classic	0.0274	*		MPO_A	Complement Classic	20.36
1758_PR3_A	PR3_A	Complement Classic	21.081			PR3_R vs Healthy	Complement Classic	0.0006	***		PR3_R	Complement Classic	20.81
1828_PR3_A	PR3_A	Complement Classic	20.42			MPO_R vs Healthy	Complement Classic	0.0867			MPO_R	Complement Classic	20.42
3_PR3_A	PR3_A	Complement Classic	21.036			PR3_A vs MPO_A	Complement Classic	<0.0001	***		Healthy	Complement Classic	20.55
96_PR3_A	PR3_A	Complement Classic	21.379			PR3_A vs Healthy	Complement Alternative	0.0002	***		PR3	Complement Alternative	19.07
A18-13_PR3_A	PR3_A	Complement Classic	21.07			MPO_A vs Healthy	Complement Alternative	<0.0001	***		MPO_A	Complement Alternative	19.29
A19-17_PR3_A	PR3_A	Complement Classic	20.542			PR3_R vs Healthy	Complement Alternative	0.0832			PR3_R	Complement Alternative	18.9
A19-18_PR3_A	PR3_A	Complement Classic	21.14			MPO_R vs Healthy	Complement Alternative	0.0001	***		MPO_R	Complement Alternative	19.32
A19-19_PR3_A	PR3_A	Complement Classic	21.058			PR3_A vs MPO_A	Complement Alternative	0.1349			Healthy	Complement Alternative	18.58
A19-22_PR3_A	PR3_A	Complement Classic	20.943			PR3_A vs Healthy	Mannose-binding lectin	0.0026	**		PR3	Mannose-binding lectin	17.22
A19-26_PR3_A	PR3_A	Complement Classic	21.025			MPO_A vs Healthy	Mannose-binding lectin	0.0772			MPO_A	Mannose-binding lectin	16.97
A20-1_PR3_A	PR3_A	Complement Classic	20.54			PR3_R vs Healthy	Mannose-binding lectin	0.7955			PR3_R	Mannose-binding lectin	16.32
A20-21a_PR3_A	PR3_A	Complement Classic	21.176			MPO_R vs Healthy	Mannose-binding lectin	0.0134	*		MPO_R	Mannose-binding lectin	17.02
A20-22_PR3_A	PR3_A	Complement Classic	21.364			PR3_A vs MPO_A	Mannose-binding lectin	0.7566			Healthy	Mannose-binding lectin	16.35
A20-25_PR3_A	PR3_A	Complement Classic	20.825
A20-26_PR3_A	PR3_A	Complement Classic	21.318
A20-3_PR3_A	PR3_A	Complement Classic	20.825
A20-33_PR3_A	PR3_A	Complement Classic	21.152
A20-45_PR3_A	PR3_A	Complement Classic	20.979
A20-52_PR3_A	PR3_A	Complement Classic	21.663
A20-59_PR3_A	PR3_A	Complement Classic	21.174
A20-60_PR3_A	PR3_A	Complement Classic	20.801
A20-61_PR3_A	PR3_A	Complement Classic	21.514
A20-62_PR3_A	PR3_A	Complement Classic	21.428
A20-64_PR3_A	PR3_A	Complement Classic	21.262
A20-65_PR3_A	PR3_A	Complement Classic	21.278
A21-1_PR3_A	PR3_A	Complement Classic	20.567
A21-10_PR3_A	PR3_A	Complement Classic	20.28
A21-12_PR3_A	PR3_A	Complement Classic	20.741
A21-13_PR3_A	PR3_A	Complement Classic	20.907
A21-16_PR3_A	PR3_A	Complement Classic	20.821
A21-17_PR3_A	PR3_A	Complement Classic	20.682
A21-18_PR3_A	PR3_A	Complement Classic	21.587
A21-3_PR3_A	PR3_A	Complement Classic	20.992
A21-4_PR3_A	PR3_A	Complement Classic	21.002
1318_PR3_A	PR3_A	Complement Alternative	18.49
141_PR3_A	PR3_A	Complement Alternative	19.354
1758_PR3_A	PR3_A	Complement Alternative	19.84
1828_PR3_A	PR3_A	Complement Alternative	18.908
3_PR3_A	PR3_A	Complement Alternative	19.042
96_PR3_A	PR3_A	Complement Alternative	20.378
A18-13_PR3_A	PR3_A	Complement Alternative	19.044
A19-17_PR3_A	PR3_A	Complement Alternative	19.395
A19-18_PR3_A	PR3_A	Complement Alternative	18.535
A19-19_PR3_A	PR3_A	Complement Alternative	19.094
A19-22_PR3_A	PR3_A	Complement Alternative	19.188
A19-26_PR3_A	PR3_A	Complement Alternative	18.638
A20-1_PR3_A	PR3_A	Complement Alternative	18.846
A20-21a_PR3_A	PR3_A	Complement Alternative	19.494
A20-22_PR3_A	PR3_A	Complement Alternative	18.896
A20-25_PR3_A	PR3_A	Complement Alternative	18.639
A20-26_PR3_A	PR3_A	Complement Alternative	19.58
A20-3_PR3_A	PR3_A	Complement Alternative	18.213
A20-33_PR3_A	PR3_A	Complement Alternative	19.199
A20-45_PR3_A	PR3_A	Complement Alternative	19.536
A20-52_PR3_A	PR3_A	Complement Alternative	19.099
A20-59_PR3_A	PR3_A	Complement Alternative	19.112
A20-60_PR3_A	PR3_A	Complement Alternative	18.775
A20-61_PR3_A	PR3_A	Complement Alternative	18.681
A20-62_PR3_A	PR3_A	Complement Alternative	19.887
A20-64_PR3_A	PR3_A	Complement Alternative	19.581
A20-65_PR3_A	PR3_A	Complement Alternative	18.942
A21-1_PR3_A	PR3_A	Complement Alternative	19.363
A21-10_PR3_A	PR3_A	Complement Alternative	19.631
A21-12_PR3_A	PR3_A	Complement Alternative	18.69
A21-13_PR3_A	PR3_A	Complement Alternative	19.028
A21-16_PR3_A	PR3_A	Complement Alternative	18.33
A21-17_PR3_A	PR3_A	Complement Alternative	18.898
A21-18_PR3_A	PR3_A	Complement Alternative	19.574
A21-3_PR3_A	PR3_A	Complement Alternative	20.064
A21-4_PR3_A	PR3_A	Complement Alternative	18.039
1318_PR3_A	PR3_A	Mannose-binding lectin	17.208
141_PR3_A	PR3_A	Mannose-binding lectin	17.61
1758_PR3_A	PR3_A	Mannose-binding lectin	16.882
1828_PR3_A	PR3_A	Mannose-binding lectin	16.707
3_PR3_A	PR3_A	Mannose-binding lectin	17.198
96_PR3_A	PR3_A	Mannose-binding lectin	17.704
A18-13_PR3_A	PR3_A	Mannose-binding lectin	17.903
A19-17_PR3_A	PR3_A	Mannose-binding lectin	16.48
A19-18_PR3_A	PR3_A	Mannose-binding lectin	16.892
A19-19_PR3_A	PR3_A	Mannose-binding lectin	17.554
A19-22_PR3_A	PR3_A	Mannose-binding lectin	17.382
A19-26_PR3_A	PR3_A	Mannose-binding lectin	17.239
A20-1_PR3_A	PR3_A	Mannose-binding lectin	16.928
A20-21a_PR3_A	PR3_A	Mannose-binding lectin	17.051
A20-22_PR3_A	PR3_A	Mannose-binding lectin	15.591
A20-25_PR3_A	PR3_A	Mannose-binding lectin	17.313
A20-26_PR3_A	PR3_A	Mannose-binding lectin	16.207
A20-3_PR3_A	PR3_A	Mannose-binding lectin	16.933
A20-33_PR3_A	PR3_A	Mannose-binding lectin	18.163
A20-45_PR3_A	PR3_A	Mannose-binding lectin	18.243
A20-52_PR3_A	PR3_A	Mannose-binding lectin	17.342
A20-59_PR3_A	PR3_A	Mannose-binding lectin	17.527
A20-60_PR3_A	PR3_A	Mannose-binding lectin	16.208
A20-61_PR3_A	PR3_A	Mannose-binding lectin	18.038
A20-62_PR3_A	PR3_A	Mannose-binding lectin	17.874
A20-64_PR3_A	PR3_A	Mannose-binding lectin	16.042
A20-65_PR3_A	PR3_A	Mannose-binding lectin	17.229
A21-1_PR3_A	PR3_A	Mannose-binding lectin	16.778
A21-10_PR3_A	PR3_A	Mannose-binding lectin	15.197
A21-12_PR3_A	PR3_A	Mannose-binding lectin	16.223
A21-13_PR3_A	PR3_A	Mannose-binding lectin	18.047
A21-16_PR3_A	PR3_A	Mannose-binding lectin	16.188
A21-17_PR3_A	PR3_A	Mannose-binding lectin	15.971
A21-18_PR3_A	PR3_A	Mannose-binding lectin	17.513
A21-3_PR3_A	PR3_A	Mannose-binding lectin	17.774
A21-4_PR3_A	PR3_A	Mannose-binding lectin	17.296
1808_MPO_A	MPO_A	Complement Classic	20.548
A19-21_MPO_A	MPO_A	Complement Classic	20.24
A19-24_MPO_A	MPO_A	Complement Classic	20.331
A20-18_MPO_A	MPO_A	Complement Classic	21.157
A20-19_MPO_A	MPO_A	Complement Classic	19.712
A20-24_MPO_A	MPO_A	Complement Classic	20.075
A20-32_MPO_A	MPO_A	Complement Classic	20.403
A20-34_MPO_A	MPO_A	Complement Classic	19.741
A20-38_MPO_A	MPO_A	Complement Classic	20.072
A20-39_MPO_A	MPO_A	Complement Classic	20.637
A20-40_MPO_A	MPO_A	Complement Classic	21.422
A20-44_MPO_A	MPO_A	Complement Classic	19.899
A20-49_MPO_A	MPO_A	Complement Classic	20.436
A20-56_MPO_A	MPO_A	Complement Classic	20.056
A20-58_MPO_A	MPO_A	Complement Classic	20.477
A20-66_MPO_A	MPO_A	Complement Classic	21.116
A21-14_MPO_A	MPO_A	Complement Classic	20.38
A21-15_MPO_A	MPO_A	Complement Classic	19.768
A21-2_MPO_A	MPO_A	Complement Classic	21.004
A21-5_MPO_A	MPO_A	Complement Classic	19.998
A21-6_MPO_A	MPO_A	Complement Classic	20.388
A21-9_MPO_A	MPO_A	Complement Classic	20.256
1808_MPO_A	MPO_A	Complement Alternative	19.693
A19-21_MPO_A	MPO_A	Complement Alternative	19.908
A19-24_MPO_A	MPO_A	Complement Alternative	19.198
A20-18_MPO_A	MPO_A	Complement Alternative	19.651
A20-19_MPO_A	MPO_A	Complement Alternative	19.313
A20-24_MPO_A	MPO_A	Complement Alternative	18.364
A20-32_MPO_A	MPO_A	Complement Alternative	19.082
A20-34_MPO_A	MPO_A	Complement Alternative	17.296
A20-38_MPO_A	MPO_A	Complement Alternative	19.292
A20-39_MPO_A	MPO_A	Complement Alternative	19.86
A20-40_MPO_A	MPO_A	Complement Alternative	19.149
A20-44_MPO_A	MPO_A	Complement Alternative	19.285
A20-49_MPO_A	MPO_A	Complement Alternative	19.79
A20-56_MPO_A	MPO_A	Complement Alternative	19.146
A20-58_MPO_A	MPO_A	Complement Alternative	19.486
A20-66_MPO_A	MPO_A	Complement Alternative	19.43
A21-14_MPO_A	MPO_A	Complement Alternative	18.856
A21-15_MPO_A	MPO_A	Complement Alternative	19.861
A21-2_MPO_A	MPO_A	Complement Alternative	18.677
A21-5_MPO_A	MPO_A	Complement Alternative	19.879
A21-6_MPO_A	MPO_A	Complement Alternative	19.099
A21-9_MPO_A	MPO_A	Complement Alternative	19.055
1808_MPO_A	MPO_A	Mannose-binding lectin	17.657
A19-21_MPO_A	MPO_A	Mannose-binding lectin	17.326
A19-24_MPO_A	MPO_A	Mannose-binding lectin	16.957
A20-18_MPO_A	MPO_A	Mannose-binding lectin	15.73
A20-19_MPO_A	MPO_A	Mannose-binding lectin	18.494
A20-24_MPO_A	MPO_A	Mannose-binding lectin	16.135
A20-32_MPO_A	MPO_A	Mannose-binding lectin	16.575
A20-34_MPO_A	MPO_A	Mannose-binding lectin	16.532
A20-38_MPO_A	MPO_A	Mannose-binding lectin	16.577
A20-39_MPO_A	MPO_A	Mannose-binding lectin	17.384
A20-40_MPO_A	MPO_A	Mannose-binding lectin	15.569
A20-44_MPO_A	MPO_A	Mannose-binding lectin	14.286
A20-49_MPO_A	MPO_A	Mannose-binding lectin	17.65
A20-56_MPO_A	MPO_A	Mannose-binding lectin	18.544
A20-58_MPO_A	MPO_A	Mannose-binding lectin	18.261
A20-66_MPO_A	MPO_A	Mannose-binding lectin	18.156
A21-14_MPO_A	MPO_A	Mannose-binding lectin	15.826
A21-15_MPO_A	MPO_A	Mannose-binding lectin	16.98
A21-2_MPO_A	MPO_A	Mannose-binding lectin	17.887
A21-5_MPO_A	MPO_A	Mannose-binding lectin	16.051
A21-6_MPO_A	MPO_A	Mannose-binding lectin	17.596
A21-9_MPO_A	MPO_A	Mannose-binding lectin	16.067
1286_PR3_R	PR3_R	Complement Classic	20.369
1334_PR3_R	PR3_R	Complement Classic	20.966
1726_PR3_R	PR3_R	Complement Classic	21.162
1760_PR3_R	PR3_R	Complement Classic	20.074
1763_PR3_R	PR3_R	Complement Classic	20.571
1823_PR3_R	PR3_R	Complement Classic	21.284
1826_PR3_R	PR3_R	Complement Classic	20.754
1833_PR3_R	PR3_R	Complement Classic	20.507
1836_PR3_R	PR3_R	Complement Classic	21.215
1853_PR3_R	PR3_R	Complement Classic	20.45
1868_PR3_R	PR3_R	Complement Classic	21.237
3_PR3_R	PR3_R	Complement Classic	20.962
4_PR3_R	PR3_R	Complement Classic	21.049
A18-1_PR3_R	PR3_R	Complement Classic	20.56
A18-10_PR3_R	PR3_R	Complement Classic	21.007
A18-14_PR3_R	PR3_R	Complement Classic	20.836
A18-21_PR3_R	PR3_R	Complement Classic	21.109
A18-28_PR3_R	PR3_R	Complement Classic	20.807
A18-8_PR3_R	PR3_R	Complement Classic	20.517
A19-20_PR3_R	PR3_R	Complement Classic	20.903
A19-25_PR3_R	PR3_R	Complement Classic	20.85
A20-20_PR3_R	PR3_R	Complement Classic	20.683
A20-23_PR3_R	PR3_R	Complement Classic	20.698
A20-27_PR3_R	PR3_R	Complement Classic	20.537
A20-28_PR3_R	PR3_R	Complement Classic	20.714
A20-30_PR3_R	PR3_R	Complement Classic	21.021
A20-35_PR3_R	PR3_R	Complement Classic	21.009
A20-37_PR3_R	PR3_R	Complement Classic	20.658
A20-41_PR3_R	PR3_R	Complement Classic	20.623
A20-42_PR3_R	PR3_R	Complement Classic	20.839
A20-43_PR3_R	PR3_R	Complement Classic	20.859
A20-51_PR3_R	PR3_R	Complement Classic	20.697
A20-55_PR3_R	PR3_R	Complement Classic	20.693
A20-57_PR3_R	PR3_R	Complement Classic	20.791
A20-60_PR3_R	PR3_R	Complement Classic	21.628
A20-63_PR3_R	PR3_R	Complement Classic	20.826
A20-67_PR3_R	PR3_R	Complement Classic	21.013
A20-68_PR3_R	PR3_R	Complement Classic	20.258
A20-69_PR3_R	PR3_R	Complement Classic	20.46
1286_PR3_R	PR3_R	Complement Alternative	19.272
1334_PR3_R	PR3_R	Complement Alternative	19.009
1726_PR3_R	PR3_R	Complement Alternative	18.966
1760_PR3_R	PR3_R	Complement Alternative	18.634
1763_PR3_R	PR3_R	Complement Alternative	18.661
1823_PR3_R	PR3_R	Complement Alternative	19.149
1826_PR3_R	PR3_R	Complement Alternative	18.49
1833_PR3_R	PR3_R	Complement Alternative	18.763
1836_PR3_R	PR3_R	Complement Alternative	19.226
1853_PR3_R	PR3_R	Complement Alternative	18.31
1868_PR3_R	PR3_R	Complement Alternative	18.574
3_PR3_R	PR3_R	Complement Alternative	18.766
4_PR3_R	PR3_R	Complement Alternative	19.143
A18-1_PR3_R	PR3_R	Complement Alternative	18.979
A18-10_PR3_R	PR3_R	Complement Alternative	19.03
A18-14_PR3_R	PR3_R	Complement Alternative	18.43
A18-21_PR3_R	PR3_R	Complement Alternative	19.382
A18-28_PR3_R	PR3_R	Complement Alternative	18.443
A18-8_PR3_R	PR3_R	Complement Alternative	18.852
A19-20_PR3_R	PR3_R	Complement Alternative	19.052
A19-25_PR3_R	PR3_R	Complement Alternative	19.099
A20-20_PR3_R	PR3_R	Complement Alternative	18.559
A20-23_PR3_R	PR3_R	Complement Alternative	18.168
A20-27_PR3_R	PR3_R	Complement Alternative	19.693
A20-28_PR3_R	PR3_R	Complement Alternative	18.358
A20-30_PR3_R	PR3_R	Complement Alternative	19.503
A20-35_PR3_R	PR3_R	Complement Alternative	18.357
A20-37_PR3_R	PR3_R	Complement Alternative	19.017
A20-41_PR3_R	PR3_R	Complement Alternative	18.179
A20-42_PR3_R	PR3_R	Complement Alternative	18.903
A20-43_PR3_R	PR3_R	Complement Alternative	19.325
A20-51_PR3_R	PR3_R	Complement Alternative	19.455
A20-55_PR3_R	PR3_R	Complement Alternative	18.456
A20-57_PR3_R	PR3_R	Complement Alternative	19.036
A20-60_PR3_R	PR3_R	Complement Alternative	19.418
A20-63_PR3_R	PR3_R	Complement Alternative	18.269
A20-67_PR3_R	PR3_R	Complement Alternative	18.708
A20-68_PR3_R	PR3_R	Complement Alternative	18.483
A20-69_PR3_R	PR3_R	Complement Alternative	19.262
1286_PR3_R	PR3_R	Mannose-binding lectin	17.994
1334_PR3_R	PR3_R	Mannose-binding lectin	17.727
1726_PR3_R	PR3_R	Mannose-binding lectin	16.408
1760_PR3_R	PR3_R	Mannose-binding lectin	14.794
1763_PR3_R	PR3_R	Mannose-binding lectin	16.15
1823_PR3_R	PR3_R	Mannose-binding lectin	17.878
1826_PR3_R	PR3_R	Mannose-binding lectin	14.495
1833_PR3_R	PR3_R	Mannose-binding lectin	15.577
1836_PR3_R	PR3_R	Mannose-binding lectin	17.142
1853_PR3_R	PR3_R	Mannose-binding lectin	15.247
1868_PR3_R	PR3_R	Mannose-binding lectin	15.672
3_PR3_R	PR3_R	Mannose-binding lectin	16.805
4_PR3_R	PR3_R	Mannose-binding lectin	16.257
A18-1_PR3_R	PR3_R	Mannose-binding lectin	18.018
A18-10_PR3_R	PR3_R	Mannose-binding lectin	15.982
A18-14_PR3_R	PR3_R	Mannose-binding lectin	16.962
A18-21_PR3_R	PR3_R	Mannose-binding lectin	16.322
A18-28_PR3_R	PR3_R	Mannose-binding lectin	15.411
A18-8_PR3_R	PR3_R	Mannose-binding lectin	17.924
A19-20_PR3_R	PR3_R	Mannose-binding lectin	17.492
A19-25_PR3_R	PR3_R	Mannose-binding lectin	15.899
A20-20_PR3_R	PR3_R	Mannose-binding lectin	16.652
A20-23_PR3_R	PR3_R	Mannose-binding lectin	16.451
A20-27_PR3_R	PR3_R	Mannose-binding lectin	17.593
A20-28_PR3_R	PR3_R	Mannose-binding lectin	16.227
A20-30_PR3_R	PR3_R	Mannose-binding lectin	16.141
A20-35_PR3_R	PR3_R	Mannose-binding lectin	17.491
A20-37_PR3_R	PR3_R	Mannose-binding lectin	16.606
A20-41_PR3_R	PR3_R	Mannose-binding lectin	15.951
A20-42_PR3_R	PR3_R	Mannose-binding lectin	15.808
A20-43_PR3_R	PR3_R	Mannose-binding lectin	17.769
A20-51_PR3_R	PR3_R	Mannose-binding lectin	16.154
A20-55_PR3_R	PR3_R	Mannose-binding lectin	15.287
A20-57_PR3_R	PR3_R	Mannose-binding lectin	16.333
A20-60_PR3_R	PR3_R	Mannose-binding lectin	16.383
A20-63_PR3_R	PR3_R	Mannose-binding lectin	17.189
A20-67_PR3_R	PR3_R	Mannose-binding lectin	15.565
A20-68_PR3_R	PR3_R	Mannose-binding lectin	15.738
A20-69_PR3_R	PR3_R	Mannose-binding lectin	16.29
1285_MPO_R	MPO_R	Complement Classic	19.757
1533_MPO_R	MPO_R	Complement Classic	19.863
1566_MPO_R	MPO_R	Complement Classic	20.848
1803_MPO_R	MPO_R	Complement Classic	20.588
1827_MPO_R	MPO_R	Complement Classic	20.643
A18-31_MPO_R	MPO_R	Complement Classic	19.701
A20-18_MPO_R	MPO_R	Complement Classic	20.472
A20-19_MPO_R	MPO_R	Complement Classic	19.22
A20-31_MPO_R	MPO_R	Complement Classic	20.243
A20-32_MPO_R	MPO_R	Complement Classic	20.728
A20-4_MPO_R	MPO_R	Complement Classic	20.687
A20-50_MPO_R	MPO_R	Complement Classic	19.742
A20-54_MPO_R	MPO_R	Complement Classic	20.797
A21-21_MPO_R	MPO_R	Complement Classic	20.686
A21-5_MPO_R	MPO_R	Complement Classic	19.609
A21-8_MPO_R	MPO_R	Complement Classic	20.365
1285_MPO_R	MPO_R	Complement Alternative	19.967
1533_MPO_R	MPO_R	Complement Alternative	19.183
1566_MPO_R	MPO_R	Complement Alternative	17.8
1803_MPO_R	MPO_R	Complement Alternative	19.347
1827_MPO_R	MPO_R	Complement Alternative	19.18
A18-31_MPO_R	MPO_R	Complement Alternative	19.289
A20-18_MPO_R	MPO_R	Complement Alternative	19.758
A20-19_MPO_R	MPO_R	Complement Alternative	18.361
A20-31_MPO_R	MPO_R	Complement Alternative	19.06
A20-32_MPO_R	MPO_R	Complement Alternative	19.302
A20-4_MPO_R	MPO_R	Complement Alternative	19.487
A20-50_MPO_R	MPO_R	Complement Alternative	19.518
A20-54_MPO_R	MPO_R	Complement Alternative	19.369
A21-21_MPO_R	MPO_R	Complement Alternative	19.573
A21-5_MPO_R	MPO_R	Complement Alternative	19.357
A21-8_MPO_R	MPO_R	Complement Alternative	19.272
1285_MPO_R	MPO_R	Mannose-binding lectin	18.683
1533_MPO_R	MPO_R	Mannose-binding lectin	16.223
1566_MPO_R	MPO_R	Mannose-binding lectin	16.479
1803_MPO_R	MPO_R	Mannose-binding lectin	16.354
1827_MPO_R	MPO_R	Mannose-binding lectin	15.888
A18-31_MPO_R	MPO_R	Mannose-binding lectin	16.587
A20-18_MPO_R	MPO_R	Mannose-binding lectin	16.91
A20-19_MPO_R	MPO_R	Mannose-binding lectin	17.334
A20-31_MPO_R	MPO_R	Mannose-binding lectin	16.473
A20-32_MPO_R	MPO_R	Mannose-binding lectin	17.576
A20-4_MPO_R	MPO_R	Mannose-binding lectin	18.071
A20-50_MPO_R	MPO_R	Mannose-binding lectin	18.064
A20-54_MPO_R	MPO_R	Mannose-binding lectin	17.205
A21-21_MPO_R	MPO_R	Mannose-binding lectin	17.695
A21-5_MPO_R	MPO_R	Mannose-binding lectin	16.796
A21-8_MPO_R	MPO_R	Mannose-binding lectin	17.136
HC01	Healthy	Complement Classic	20.621
HC02	Healthy	Complement Classic	20.399
HC03	Healthy	Complement Classic	19.897
HC04	Healthy	Complement Classic	20.311
HC05	Healthy	Complement Classic	20.783
HC06	Healthy	Complement Classic	20.722
HC07	Healthy	Complement Classic	20.82
HC08	Healthy	Complement Classic	20.867
HC09	Healthy	Complement Classic	20.592
HC10	Healthy	Complement Classic	20.536
HC14	Healthy	Complement Classic	20.691
HC15	Healthy	Complement Classic	20.306
HC16	Healthy	Complement Classic	20.202
HC17	Healthy	Complement Classic	20.703
HC18	Healthy	Complement Classic	20.856
HC19	Healthy	Complement Classic	20.344
HC19-8	Healthy	Complement Classic	20.604
HC20	Healthy	Complement Classic	20.219
HC21	Healthy	Complement Classic	20.88
HC22	Healthy	Complement Classic	20.778
HC23	Healthy	Complement Classic	20.491
HC24	Healthy	Complement Classic	20.608
HC25	Healthy	Complement Classic	20.613
HC26	Healthy	Complement Classic	20.884
HC27	Healthy	Complement Classic	21.116
HC28	Healthy	Complement Classic	20.715
HC29	Healthy	Complement Classic	21.036
HC30	Healthy	Complement Classic	19.188
HC31	Healthy	Complement Classic	20.518
HC32	Healthy	Complement Classic	21.029
HC33	Healthy	Complement Classic	20.63
HC34	Healthy	Complement Classic	21.025
HC35	Healthy	Complement Classic	20.408
HC36	Healthy	Complement Classic	20.458
HC37	Healthy	Complement Classic	20.522
HC38	Healthy	Complement Classic	20.55
HC39	Healthy	Complement Classic	20.922
HC40	Healthy	Complement Classic	20.511
HC41	Healthy	Complement Classic	20.519
HC42	Healthy	Complement Classic	20.796
HC43	Healthy	Complement Classic	20.299
HC44	Healthy	Complement Classic	19.691
HC45	Healthy	Complement Classic	20.363
HC46	Healthy	Complement Classic	20.844
HC47	Healthy	Complement Classic	20.428
HC48	Healthy	Complement Classic	20.447
HC49	Healthy	Complement Classic	20.524
HC50	Healthy	Complement Classic	20.143
HC51	Healthy	Complement Classic	19.829
HC52	Healthy	Complement Classic	20.559
HC01	Healthy	Complement Alternative	18.519
HC02	Healthy	Complement Alternative	19.124
HC03	Healthy	Complement Alternative	18.678
HC04	Healthy	Complement Alternative	18.406
HC05	Healthy	Complement Alternative	19.008
HC06	Healthy	Complement Alternative	18.605
HC07	Healthy	Complement Alternative	18.957
HC08	Healthy	Complement Alternative	18.549
HC09	Healthy	Complement Alternative	19.3
HC10	Healthy	Complement Alternative	18.142
HC14	Healthy	Complement Alternative	19.343
HC15	Healthy	Complement Alternative	17.807
HC16	Healthy	Complement Alternative	18.068
HC17	Healthy	Complement Alternative	18.383
HC18	Healthy	Complement Alternative	18.533
HC19	Healthy	Complement Alternative	18.182
HC19-8	Healthy	Complement Alternative	18.952
HC20	Healthy	Complement Alternative	18.863
HC21	Healthy	Complement Alternative	18.388
HC22	Healthy	Complement Alternative	18.825
HC23	Healthy	Complement Alternative	18.36
HC24	Healthy	Complement Alternative	19.157
HC25	Healthy	Complement Alternative	18.885
HC26	Healthy	Complement Alternative	18.938
HC27	Healthy	Complement Alternative	19.659
HC28	Healthy	Complement Alternative	18.552
HC29	Healthy	Complement Alternative	18.533
HC30	Healthy	Complement Alternative	18.617
HC31	Healthy	Complement Alternative	18.316
HC32	Healthy	Complement Alternative	18.515
HC33	Healthy	Complement Alternative	18.862
HC34	Healthy	Complement Alternative	18.385
HC35	Healthy	Complement Alternative	18.4
HC36	Healthy	Complement Alternative	18.587
HC37	Healthy	Complement Alternative	19.242
HC38	Healthy	Complement Alternative	19.17
HC39	Healthy	Complement Alternative	18.514
HC40	Healthy	Complement Alternative	19.214
HC41	Healthy	Complement Alternative	19.104
HC42	Healthy	Complement Alternative	18.104
HC43	Healthy	Complement Alternative	18.353
HC44	Healthy	Complement Alternative	18.383
HC45	Healthy	Complement Alternative	19.29
HC46	Healthy	Complement Alternative	18.238
HC47	Healthy	Complement Alternative	19.322
HC48	Healthy	Complement Alternative	18.776
HC49	Healthy	Complement Alternative	18.572
HC50	Healthy	Complement Alternative	18.321
HC51	Healthy	Complement Alternative	19.407
HC52	Healthy	Complement Alternative	18.377
HC01	Healthy	Mannose-binding lectin	17.061
HC02	Healthy	Mannose-binding lectin	16.509
HC03	Healthy	Mannose-binding lectin	16.335
HC04	Healthy	Mannose-binding lectin	15.071
HC05	Healthy	Mannose-binding lectin	16.254
HC06	Healthy	Mannose-binding lectin	15.953
HC07	Healthy	Mannose-binding lectin	15.554
HC08	Healthy	Mannose-binding lectin	17.105
HC09	Healthy	Mannose-binding lectin	17.478
HC10	Healthy	Mannose-binding lectin	17.647
HC14	Healthy	Mannose-binding lectin	15.837
HC15	Healthy	Mannose-binding lectin	16.355
HC16	Healthy	Mannose-binding lectin	17.003
HC17	Healthy	Mannose-binding lectin	15.825
HC18	Healthy	Mannose-binding lectin	16.577
HC19	Healthy	Mannose-binding lectin	17.499
HC19-8	Healthy	Mannose-binding lectin	15.959
HC20	Healthy	Mannose-binding lectin	15.436
HC21	Healthy	Mannose-binding lectin	15.47
HC22	Healthy	Mannose-binding lectin	18.059
HC23	Healthy	Mannose-binding lectin	17.942
HC24	Healthy	Mannose-binding lectin	16.21
HC25	Healthy	Mannose-binding lectin	17.631
HC26	Healthy	Mannose-binding lectin	16.4
HC27	Healthy	Mannose-binding lectin	15.609
HC28	Healthy	Mannose-binding lectin	16.782
HC29	Healthy	Mannose-binding lectin	16.839
HC30	Healthy	Mannose-binding lectin	16.027
HC31	Healthy	Mannose-binding lectin	16.425
HC32	Healthy	Mannose-binding lectin	17.863
HC33	Healthy	Mannose-binding lectin	16.048
HC34	Healthy	Mannose-binding lectin	17.556
HC35	Healthy	Mannose-binding lectin	17.291
HC36	Healthy	Mannose-binding lectin	15.481
HC37	Healthy	Mannose-binding lectin	17.684
HC38	Healthy	Mannose-binding lectin	17.41
HC39	Healthy	Mannose-binding lectin	15.893
HC40	Healthy	Mannose-binding lectin	16.169
HC41	Healthy	Mannose-binding lectin	16.283
HC42	Healthy	Mannose-binding lectin	17.087
HC43	Healthy	Mannose-binding lectin	16.232
HC44	Healthy	Mannose-binding lectin	16.04
HC45	Healthy	Mannose-binding lectin	17.346
HC46	Healthy	Mannose-binding lectin	15.82
HC47	Healthy	Mannose-binding lectin	15.705
HC48	Healthy	Mannose-binding lectin	15.822
HC49	Healthy	Mannose-binding lectin	17.089
HC50	Healthy	Mannose-binding lectin	16.626
HC51	Healthy	Mannose-binding lectin	15.712
HC52	Healthy	Mannose-binding lectin	16.258

## Sheet: Fig2f
Fig2f — Figure 2f
Content: Volcano data — active vs remission (all AAV, PR3, MPO)
Source file: From Figure 2 plotting script in scripts/Figures_1_3/
GeneName	comparison	log2FC	neg_log10_p	significant_FDR5	inflammation_label
C1S	all_AAV	0.778019	2.38813	significant	Inflammatory
CFI	all_AAV	0.475096	7.02857	significant	Inflammatory
CRP	all_AAV	2.72078	12.2872	significant	Inflammatory
NPC2	all_AAV	0.628555	4.65997	significant	Non-inflammatory
S100A8	all_AAV	1.66747	11.667	significant	Inflammatory
CCL18	all_AAV	1.46463	7.52461	significant	Inflammatory
ORM1	all_AAV	1.00839	13.9611	significant	Inflammatory
RNASE1	all_AAV	1.58262	5.44306	significant	Non-inflammatory
ITGB1	all_AAV	-1.3384	3.58235	significant	Inflammatory
IGFBP2	all_AAV	1.41358	8.79745	significant	Inflammatory
AHSG	all_AAV	-1.16102	13.8189	significant	Inflammatory
ANTXR2	all_AAV	-1.61454	7.22089	significant	Non-inflammatory
APOA2	all_AAV	-0.90722	13.2888	significant	Inflammatory
PON1	all_AAV	-0.609971	8.2375	significant	Non-inflammatory
PON3	all_AAV	-0.640538	4.74955	significant	Non-inflammatory
AFM	all_AAV	-0.865054	12.179	significant	Non-inflammatory
APOA1	all_AAV	-0.662003	11.2305	significant	Inflammatory
APOM	all_AAV	-0.809189	8.1751	significant	Non-inflammatory
COMP	all_AAV	-1.17572	4.83966	significant	Inflammatory
GSN	all_AAV	-0.574258	6.11334	significant	Non-inflammatory
IGFALS	all_AAV	-0.728355	6.41329	significant	Non-inflammatory
IGFBP3	all_AAV	-0.907003	8.45664	significant	Non-inflammatory
ITIH1	all_AAV	-0.466653	9.94454	significant	Non-inflammatory
KIT	all_AAV	-0.880729	3.43393	significant	Inflammatory
PGLYRP2	all_AAV	-0.780326	12.8015	significant	Inflammatory
C9	all_AAV	0.835947	10.4879	significant	Inflammatory
IGHV1-24	all_AAV	1.69111	5.62562	significant	Non-inflammatory
ITIH4	all_AAV	0.937501	5.70093	significant	Inflammatory
MRC1	all_AAV	1.96009	11.3004	significant	Non-inflammatory
TIMP1	all_AAV	0.824834	9.6533	significant	Inflammatory
TNC	all_AAV	1.22804	13.2391	significant	Inflammatory
CST3	all_AAV	0.730228	5.31851	significant	Non-inflammatory
APOA4	all_AAV	-0.616872	4.83796	significant	Inflammatory
KNG1	all_AAV	-0.271803	5.90988	significant	Inflammatory
IGLC2	all_AAV	0.566692	2.5272	significant	Inflammatory
ALB	all_AAV	-0.540624	3.01499	significant	Non-inflammatory
KLKB1	all_AAV	-0.233559	2.56488	significant	Inflammatory
LEFTY2;LEFTY2;LEFTY1	all_AAV	-0.419999	1.4789	non_significant	Non-inflammatory
IGHM	all_AAV	0.61146	2.2039	significant	Inflammatory
IGHV3-38-3	all_AAV	-0.469515	1.51912	non_significant	Non-inflammatory
IGHG2	all_AAV	0.419592	2.26466	significant	Inflammatory
IGKC	all_AAV	0.274602	2.22217	significant	Inflammatory
IGKV2D-28	all_AAV	0.423422	3.31199	significant	Non-inflammatory
IGKV2D-29	all_AAV	0.441876	3.63503	significant	Non-inflammatory
IGLC6	all_AAV	0.253493	1.48251	non_significant	Inflammatory
IGLL5	all_AAV	0.291887	2.18317	significant	Inflammatory
IGLV2-11	all_AAV	0.395408	2.40772	significant	Non-inflammatory
IGLV2-8	all_AAV	0.365215	1.97276	significant	Non-inflammatory
IGLV3-1	all_AAV	0.819595	4.75747	significant	Non-inflammatory
JCHAIN	all_AAV	0.543056	2.41159	significant	Inflammatory
FGG	all_AAV	0.560125	1.28972	non_significant	Inflammatory
KRT81;KRT86;KRT83;KRT81	all_AAV	-0.336074	1.59102	significant	Non-inflammatory
CFHR2	all_AAV	0.314217	1.57123	significant	Inflammatory
CHGA	all_AAV	0.982816	2.5952	significant	Inflammatory
CHI3L1	all_AAV	1.10687	2.78678	significant	Non-inflammatory
COL18A1	all_AAV	0.590903	5.6116	significant	Non-inflammatory
CSF1	all_AAV	0.919091	4.71867	significant	Inflammatory
GUCA2A	all_AAV	0.912635	2.32853	significant	Non-inflammatory
LBP	all_AAV	0.985907	8.78545	significant	Inflammatory
LCN2	all_AAV	1.61223	4.89313	significant	Non-inflammatory
LRG1	all_AAV	0.942899	11.4056	significant	Inflammatory
OIT3	all_AAV	0.525376	2.19374	significant	Non-inflammatory
RAC2	all_AAV	1.00065	2.08231	significant	Inflammatory
SAA1	all_AAV	2.34169	10.8495	significant	Inflammatory
SAA2	all_AAV	3.22282	13.6955	significant	Inflammatory
SERPINA3	all_AAV	1.01645	14.9925	significant	Inflammatory
VWF	all_AAV	0.786217	3.74986	significant	Inflammatory
PCOLCE	all_AAV	-0.262318	1.42712	non_significant	Non-inflammatory
B2M	all_AAV	0.81885	3.91852	significant	Inflammatory
HP	all_AAV	1.40225	3.38564	significant	Inflammatory
IGFBP6	all_AAV	0.652526	3.02989	significant	Non-inflammatory
PRTN3	all_AAV	0.893854	3.14526	significant	Inflammatory
S100A9	all_AAV	0.921506	4.56634	significant	Inflammatory
SERPINB1	all_AAV	0.800658	2.18425	significant	Inflammatory
SFTPB	all_AAV	0.907019	2.57865	significant	Non-inflammatory
ZYX	all_AAV	1.09541	3.92424	significant	Non-inflammatory
APCS	all_AAV	0.278421	2.84601	significant	Inflammatory
C1R	all_AAV	0.162916	1.5471	non_significant	Inflammatory
LYZ	all_AAV	0.279996	1.37383	non_significant	Inflammatory
REG1A	all_AAV	0.693883	1.62475	significant	Inflammatory
ALB	all_AAV	-1.23765	4.93267	significant	Non-inflammatory
BLVRB	all_AAV	-1.13601	3.31268	significant	Non-inflammatory
CA1	all_AAV	-0.987334	2.53302	significant	Non-inflammatory
COL15A1	all_AAV	-0.697018	2.18706	significant	Non-inflammatory
PRDX2	all_AAV	-0.849321	3.51195	significant	Inflammatory
SERPINA7	all_AAV	-0.239911	1.32927	non_significant	Non-inflammatory
AZGP1	all_AAV	0.285829	2.47171	significant	Non-inflammatory
B2M	all_AAV	1.04048	4.59157	significant	Inflammatory
CDH1	all_AAV	0.943095	2.97232	significant	Non-inflammatory
FBLN5	all_AAV	1.25588	5.43505	significant	Non-inflammatory
HP	all_AAV	0.840702	4.29776	significant	Inflammatory
SERPING1	all_AAV	0.14257	1.24441	non_significant	Inflammatory
CD14	all_AAV	0.226469	1.51269	non_significant	Inflammatory
CLIC1	all_AAV	0.990324	2.52327	significant	Inflammatory
FGL1	all_AAV	0.913716	3.80671	significant	Inflammatory
GOLM1	all_AAV	0.433736	1.45783	non_significant	Non-inflammatory
MYL12A;MYL12B;MYL12A	all_AAV	1.0479	1.95995	significant	Non-inflammatory
PTGDS	all_AAV	0.35505	2.03018	significant	Inflammatory
ITLN1	all_AAV	-0.500786	1.96348	significant	Non-inflammatory
ARF3;ARF3;ARF1	all_AAV	-2.45449	3.13888	significant	Non-inflammatory
CNDP1	all_AAV	-0.524935	3.3269	significant	Non-inflammatory
HGFAC	all_AAV	-0.650361	7.05025	significant	Inflammatory
ITIH2	all_AAV	-0.576441	10.4265	significant	Non-inflammatory
PHOX2B	all_AAV	-0.723356	4.34765	significant	Non-inflammatory
TF	all_AAV	-0.455745	6.219	significant	Inflammatory
A2M	all_AAV	-0.413857	3.66184	significant	Inflammatory
ADAMTS13	all_AAV	-0.417836	2.84892	significant	Inflammatory
ADIPOQ	all_AAV	-0.53459	2.98403	significant	Inflammatory
ALB	all_AAV	-0.316608	1.47573	non_significant	Non-inflammatory
ALB	all_AAV	-0.423097	3.79621	significant	Non-inflammatory
APOM	all_AAV	-0.613867	2.90425	significant	Non-inflammatory
ATRN	all_AAV	-0.438141	2.12825	significant	Non-inflammatory
BCHE	all_AAV	-0.908075	8.08003	significant	Non-inflammatory
C8B	all_AAV	-0.180082	1.23147	non_significant	Inflammatory
CDH13	all_AAV	-0.278891	1.47287	non_significant	Non-inflammatory
CETP	all_AAV	-0.384001	1.52902	non_significant	Inflammatory
CILP	all_AAV	-1.04107	3.23513	significant	Non-inflammatory
CLEC3B	all_AAV	-0.764772	9.40408	significant	Non-inflammatory
CNTN1	all_AAV	-1.33511	6.12241	significant	Non-inflammatory
CRTAC1	all_AAV	-0.647499	7.80568	significant	Non-inflammatory
DPEP2	all_AAV	-0.886273	3.56855	significant	Non-inflammatory
EGFR	all_AAV	-0.431687	3.15714	significant	Inflammatory
F12	all_AAV	-0.306047	2.11412	significant	Inflammatory
F13A1	all_AAV	-0.678407	9.89949	significant	Inflammatory
GALE	all_AAV	-0.770305	7.60504	significant	Non-inflammatory
GPLD1	all_AAV	-0.62733	7.06304	significant	Inflammatory
HBA1	all_AAV	-1.1314	4.10959	significant	Non-inflammatory
HBB	all_AAV	-1.16563	4.55807	significant	Inflammatory
HBG1	all_AAV	-0.632961	1.77617	significant	Non-inflammatory
HRG	all_AAV	-0.815048	9.43093	significant	Inflammatory
ICOSLG	all_AAV	-0.550314	2.44304	significant	Inflammatory
IGHV3OR16-12	all_AAV	-0.432309	2.16929	significant	Non-inflammatory
IL1RAP	all_AAV	-0.55515	5.13286	significant	Non-inflammatory
ISLR	all_AAV	-0.609899	3.13575	significant	Non-inflammatory
LAMP2	all_AAV	-0.443708	3.86926	significant	Non-inflammatory
LUM	all_AAV	-0.491099	5.47134	significant	Non-inflammatory
MASP1	all_AAV	-0.209499	2.28518	significant	Inflammatory
MCAM	all_AAV	-0.408377	5.41488	significant	Inflammatory
NCAM1	all_AAV	-0.748318	3.24779	significant	Non-inflammatory
PEPD	all_AAV	-0.574883	5.06493	significant	Non-inflammatory
PI16	all_AAV	-0.690429	5.49912	significant	Non-inflammatory
PRDX1	all_AAV	-1.38327	4.58588	significant	Non-inflammatory
SCGB3A1	all_AAV	-0.601345	2.17345	significant	Non-inflammatory
SELENOP	all_AAV	-0.318495	2.98432	significant	Non-inflammatory
SELL	all_AAV	-0.387791	3.27468	significant	Non-inflammatory
SPP2	all_AAV	-0.84454	3.45243	significant	Non-inflammatory
TNXB	all_AAV	-0.473225	4.80204	significant	Non-inflammatory
TTR	all_AAV	-0.493069	5.06349	significant	Non-inflammatory
APOC1	all_AAV	-0.450937	2.7695	significant	Non-inflammatory
ACTB	all_AAV	0.894468	4.79714	significant	Inflammatory
CCL14	all_AAV	0.755292	5.02605	significant	Inflammatory
CD59;;CD59;CD59	all_AAV	0.919048	2.65828	significant	Non-inflammatory
CFHR5	all_AAV	0.478777	2.54651	significant	Inflammatory
EEF1A1;EEF1A1P5	all_AAV	1.59404	5.33259	significant	Non-inflammatory
F9	all_AAV	0.592107	10.7173	significant	Inflammatory
GP9	all_AAV	1.12605	4.27398	significant	Inflammatory
ITIH3	all_AAV	0.505287	4.32693	significant	Non-inflammatory
LMAN2	all_AAV	1.57467	4.91931	significant	Non-inflammatory
MMRN1	all_AAV	0.943976	4.03846	significant	Inflammatory
MYL6	all_AAV	1.3095	4.5316	significant	Non-inflammatory
NID1	all_AAV	0.506385	4.86677	significant	Non-inflammatory
PFN1	all_AAV	0.701259	4.20207	significant	Non-inflammatory
PKM	all_AAV	1.91413	3.44106	significant	Non-inflammatory
RNASE4	all_AAV	1.17264	5.79275	significant	Inflammatory
SLPI	all_AAV	0.86792	7.33439	significant	Inflammatory
TMSB4X	all_AAV	0.491597	2.06463	significant	Inflammatory
TUBA1A	all_AAV	0.744148	1.61869	significant	Non-inflammatory
VCL	all_AAV	0.550653	3.37622	significant	Inflammatory
YWHAZ	all_AAV	1.52387	6.00373	significant	Non-inflammatory
ACTA1	all_AAV	0.483223	2.12192	significant	Non-inflammatory
ACTN1	all_AAV	0.542532	1.41209	non_significant	Non-inflammatory
ACTR3	all_AAV	0.868583	3.00057	significant	Non-inflammatory
AGT	all_AAV	0.197658	1.64355	significant	Inflammatory
ANG	all_AAV	0.74618	1.87634	significant	Inflammatory
APMAP	all_AAV	0.483539	3.56385	significant	Non-inflammatory
APOA5	all_AAV	0.597307	1.94369	significant	Non-inflammatory
BASP1	all_AAV	0.427929	1.42965	non_significant	Non-inflammatory
C4BPA	all_AAV	0.384253	3.3606	significant	Inflammatory
C4BPB	all_AAV	0.375339	3.20947	significant	Inflammatory
C5	all_AAV	0.160071	1.56584	non_significant	Inflammatory
CD163	all_AAV	0.600518	3.78435	significant	Inflammatory
CDH2	all_AAV	1.04219	3.17069	significant	Non-inflammatory
CORO1A	all_AAV	0.637379	3.06905	significant	Inflammatory
CSTA	all_AAV	1.01201	1.90404	significant	Non-inflammatory
DEFA1;DEFA3	all_AAV	0.745833	3.09988	significant	Non-inflammatory
DSG1	all_AAV	0.603537	1.61192	significant	Non-inflammatory
DSP	all_AAV	0.799411	1.33116	non_significant	Inflammatory
ENO1	all_AAV	0.505452	1.51084	non_significant	Non-inflammatory
FERMT3	all_AAV	0.565954	1.81268	significant	Inflammatory
FLNA	all_AAV	0.772603	3.21177	significant	Inflammatory
GAPDH	all_AAV	0.35861	1.74134	significant	Inflammatory
HSP90B1	all_AAV	0.477551	3.25771	significant	Non-inflammatory
IGHG4	all_AAV	1.37025	5.36603	significant	Inflammatory
IGHV1-69	all_AAV	0.948681	5.29707	significant	Non-inflammatory
IGKJ1	all_AAV	0.896788	1.40716	non_significant	Non-inflammatory
IGKV3-20	all_AAV	0.61631	3.87988	significant	Non-inflammatory
IGKV3D-7;IGKV3OR2-268	all_AAV	0.56795	2.90658	significant	Non-inflammatory
ILK	all_AAV	0.868806	2.36363	significant	Inflammatory
ITGA2B	all_AAV	0.6069	1.60379	significant	Non-inflammatory
KRT1	all_AAV	0.851023	2.7627	significant	Inflammatory
KRT10	all_AAV	0.601575	1.857	significant	Non-inflammatory
KRT14	all_AAV	0.88467	2.56294	significant	Non-inflammatory
KRT2	all_AAV	0.757362	2.74042	significant	Non-inflammatory
KRT6A	all_AAV	0.664331	1.91387	significant	Inflammatory
KRT6B	all_AAV	0.924922	3.39576	significant	Non-inflammatory
KRT9	all_AAV	0.887905	2.96874	significant	Non-inflammatory
MBL2	all_AAV	0.669319	2.30558	significant	Inflammatory
MSN	all_AAV	0.403757	2.13957	significant	Non-inflammatory
ORM2	all_AAV	0.371384	2.86879	significant	Inflammatory
PLEK	all_AAV	0.738347	1.4406	non_significant	Inflammatory
PPIA	all_AAV	0.795152	2.74569	significant	Inflammatory
SELP	all_AAV	0.865232	2.67782	significant	Inflammatory
SERPINA1	all_AAV	0.589991	7.6021	significant	Inflammatory
SERPINA4	all_AAV	-0.393537	3.55157	significant	Non-inflammatory
SERPINA5	all_AAV	0.524564	2.70802	significant	Non-inflammatory
SPARCL1	all_AAV	0.472746	4.1147	significant	Non-inflammatory
SPP1	all_AAV	1.69608	5.71241	significant	Inflammatory
TAGLN2	all_AAV	0.590007	2.81967	significant	Non-inflammatory
THBS1	all_AAV	0.342181	1.36453	non_significant	Inflammatory
TLN1	all_AAV	0.561033	1.35777	non_significant	Inflammatory
TPM4	all_AAV	1.13263	3.56671	significant	Non-inflammatory
TSKU	all_AAV	0.649141	1.8664	significant	Inflammatory
TUBA4A	all_AAV	1.07549	2.59022	significant	Non-inflammatory
ADA2	all_AAV	-0.568507	1.43686	non_significant	Non-inflammatory
ALCAM	all_AAV	-0.812677	2.22588	significant	Non-inflammatory
APOC4-APOC2	all_AAV	-0.32672	1.79323	significant	Non-inflammatory
BTD	all_AAV	-0.490264	4.5949	significant	Non-inflammatory
C2	all_AAV	0.18774	1.65227	significant	Inflammatory
CA2	all_AAV	-0.521022	1.42259	non_significant	Non-inflammatory
CDH5	all_AAV	-0.267032	1.99114	significant	Inflammatory
CP	all_AAV	0.304822	3.24054	significant	Non-inflammatory
CPB2	all_AAV	0.318389	2.17137	significant	Inflammatory
F13B	all_AAV	-0.212223	1.51001	non_significant	Inflammatory
F7	all_AAV	-0.262281	1.96403	significant	Inflammatory
FAH	all_AAV	0.502469	1.4626	non_significant	Non-inflammatory
FBLN1	all_AAV	-0.257056	2.22018	significant	Inflammatory
FBLN1	all_AAV	-0.291079	1.37319	non_significant	Inflammatory
FETUB	all_AAV	-0.435512	3.89469	significant	Non-inflammatory
GC	all_AAV	-0.142365	1.50312	non_significant	Non-inflammatory
H6PD	all_AAV	0.565123	2.53663	significant	Non-inflammatory
HBA2	all_AAV	-0.998835	3.67829	significant	Non-inflammatory
HBD	all_AAV	-0.582628	1.54187	non_significant	Non-inflammatory
HSPA5	all_AAV	0.399633	4.69577	significant	Non-inflammatory
HSPA8	all_AAV	0.374002	2.14816	significant	Inflammatory
ICAM1	all_AAV	0.216378	1.48341	non_significant	Inflammatory
IGHA1	all_AAV	0.443869	1.99819	significant	Inflammatory
IGHA2	all_AAV	0.407024	1.805	significant	Inflammatory
IGHV6-1	all_AAV	0.403252	1.30319	non_significant	Non-inflammatory
IGKV1-27	all_AAV	0.604899	1.98155	significant	Non-inflammatory
IGKV1-39;IGKV1D-39	all_AAV	0.439507	2.84521	significant	Non-inflammatory
IGKV1D-33	all_AAV	0.40215	3.22517	significant	Non-inflammatory
IGKV2-40	all_AAV	0.547281	3.38042	significant	Non-inflammatory
IGKV3D-11;IGKV3-11	all_AAV	0.45519	2.28663	significant	Non-inflammatory
IGKV3D-20	all_AAV	0.596826	2.70084	significant	Non-inflammatory
IGLV1-36	all_AAV	0.540797	1.60892	significant	Non-inflammatory
IGLV1-40	all_AAV	0.399424	2.10385	significant	Non-inflammatory
IGLV3-19	all_AAV	0.684414	4.54382	significant	Non-inflammatory
IGLV3-21	all_AAV	0.586167	1.81133	significant	Non-inflammatory
JUP	all_AAV	0.793925	3.10504	significant	Non-inflammatory
LAMA2	all_AAV	0.669017	1.84306	significant	Non-inflammatory
LAMP1	all_AAV	-0.832575	2.9892	significant	Inflammatory
LCP1	all_AAV	0.382898	3.306	significant	Inflammatory
LDHB	all_AAV	-0.764042	2.13122	significant	Non-inflammatory
MASP1	all_AAV	-0.342968	2.1385	significant	Inflammatory
NRP1	all_AAV	0.315113	1.61228	significant	Non-inflammatory
PIGR	all_AAV	0.408422	1.98136	significant	Inflammatory
PLA2G7	all_AAV	-0.304946	1.84498	significant	Inflammatory
PRKCSH	all_AAV	-0.722617	1.86461	significant	Non-inflammatory
PTPRG	all_AAV	-0.329567	1.93395	significant	Non-inflammatory
SERPINA10	all_AAV	0.331069	2.33012	significant	Inflammatory
SLC4A1	all_AAV	-0.710347	2.4419	significant	Inflammatory
TFRC	all_AAV	-0.336482	2.58826	significant	Inflammatory
TUBB4B	all_AAV	0.394893	1.62677	significant	Non-inflammatory
VCAM1	all_AAV	0.251702	1.70312	significant	Inflammatory
VNN1	all_AAV	-0.776439	2.22752	significant	Inflammatory
C3_C5 convertase	all_AAV	0.199192	1.59358	significant	Non-inflammatory
CD5L	all_AAV	0.249636	0.58721	non_significant	Inflammatory
IGKV2-24	all_AAV	0.236844	1.08901	non_significant	Non-inflammatory
C1QB	all_AAV	0.171875	0.604499	non_significant	Inflammatory
ADAMDEC1	all_AAV	-0.262193	0.729343	non_significant	Non-inflammatory
APOE	all_AAV	0.348415	0.834777	non_significant	Inflammatory
SOD1	all_AAV	0.21855	0.353486	non_significant	Inflammatory
ITIH4	all_AAV	0.168191	0.595378	non_significant	Inflammatory
LYVE1	all_AAV	0.197475	0.699637	non_significant	Non-inflammatory
MASP2	all_AAV	0.179471	0.759627	non_significant	Inflammatory
CFP	all_AAV	-0.204591	1.06918	non_significant	Inflammatory
IGF2	all_AAV	-0.136931	0.617483	non_significant	Inflammatory
IGHV3-35	all_AAV	-0.322763	0.542698	non_significant	Non-inflammatory
IGKV1-5	all_AAV	0.30571	1.18142	non_significant	Non-inflammatory
C18orf63	all_AAV	0.333765	0.479823	non_significant	Non-inflammatory
C1RL	all_AAV	0.194933	1.08186	non_significant	Inflammatory
C4B	all_AAV	0.153658	0.877027	non_significant	Inflammatory
CDSN	all_AAV	0.469257	0.464527	non_significant	Non-inflammatory
IGFBP4	all_AAV	0.383694	0.865828	non_significant	Non-inflammatory
IGHV1OR15-1	all_AAV	0.385673	0.82327	non_significant	Non-inflammatory
PDIA3	all_AAV	0.415284	1.05599	non_significant	Inflammatory
PGK1	all_AAV	0.429913	0.906995	non_significant	Non-inflammatory
PIP	all_AAV	0.435151	0.842106	non_significant	Non-inflammatory
PSMA5	all_AAV	0.491512	0.978077	non_significant	Non-inflammatory
RAP1B	all_AAV	0.367844	0.731934	non_significant	Non-inflammatory
SAA4	all_AAV	0.173173	0.857509	non_significant	Inflammatory
SERPINC1	all_AAV	0.0858589	0.498903	non_significant	Inflammatory
AOC3	all_AAV	-0.291427	1.05513	non_significant	Non-inflammatory
C1QC	all_AAV	0.178382	0.390246	non_significant	Inflammatory
CTSD	all_AAV	0.165838	0.804321	non_significant	Non-inflammatory
FGFR1	all_AAV	-0.0802872	0.211127	non_significant	Inflammatory
GSS	all_AAV	0.312427	0.630363	non_significant	Non-inflammatory
IGHV1-3	all_AAV	0.667755	0.942957	non_significant	Non-inflammatory
IGHV4-30-2	all_AAV	0.232147	0.324773	non_significant	Non-inflammatory
IGLL1	all_AAV	0.379651	1.0185	non_significant	Inflammatory
IGLV7-43	all_AAV	0.269948	0.86831	non_significant	Non-inflammatory
IGLV7-46	all_AAV	0.391177	0.78673	non_significant	Non-inflammatory
KRT16	all_AAV	0.712589	1.18637	non_significant	Non-inflammatory
KRT78	all_AAV	0.409171	0.718259	non_significant	Non-inflammatory
OLFM1	all_AAV	0.33002	1.09762	non_significant	Non-inflammatory
PODXL	all_AAV	0.681529	1.10941	non_significant	Non-inflammatory
PVR	all_AAV	0.268222	1.12699	non_significant	Inflammatory
ROBO4	all_AAV	0.275245	1.19495	non_significant	Non-inflammatory
SERPINF2	all_AAV	0.00727585	0.0362101	non_significant	Inflammatory
TFPI	all_AAV	0.475468	1.19117	non_significant	Inflammatory
SERPINA6	all_AAV	-0.27452	3.34912	significant	Non-inflammatory
A1BG	all_AAV	0.320798	1.26843	non_significant	Non-inflammatory
IGHV1OR15-9	all_AAV	1.04649	1.95291	significant	Non-inflammatory
MEGF8	all_AAV	-0.668974	2.96138	significant	Non-inflammatory
PCSK9	all_AAV	-0.336608	2.63101	significant	Non-inflammatory
OGN	all_AAV	0.267619	1.19874	non_significant	Non-inflammatory
IGHG1	all_AAV	0.210432	1.46435	non_significant	Inflammatory
IGKV4-1	all_AAV	0.226831	1.22063	non_significant	Non-inflammatory
CTSG	all_AAV	0.638866	1.73504	significant	Inflammatory
ERN1	all_AAV	0.513401	1.81643	significant	Non-inflammatory
INHBE	all_AAV	-0.501796	1.49573	non_significant	Non-inflammatory
AMBP	all_AAV	0.354186	2.55448	significant	Non-inflammatory
FGA	all_AAV	0.349985	1.22146	non_significant	Inflammatory
FGG	all_AAV	0.38816	1.47897	non_significant	Inflammatory
LOX	all_AAV	0.752951	2.0256	significant	Non-inflammatory
APOC4	all_AAV	-0.268163	1.48593	non_significant	Non-inflammatory
COLEC10	all_AAV	-1.05381	2.02021	significant	Inflammatory
MENT	all_AAV	-0.98747	1.72118	significant	Non-inflammatory
PTPRJ	all_AAV	-0.292442	1.90398	significant	Inflammatory
GM2A	all_AAV	1.4549	1.88659	significant	Non-inflammatory
GSTP1	all_AAV	0.494726	1.24409	non_significant	Inflammatory
OAF	all_AAV	0.638374	1.3952	non_significant	Non-inflammatory
CFD	all_AAV	0.257546	1.5691	significant	Inflammatory
EFEMP1	all_AAV	0.290375	1.48116	non_significant	Non-inflammatory
ANPEP	all_AAV	-0.274872	1.4451	non_significant	Non-inflammatory
APOL1	all_AAV	-0.268738	1.74628	significant	Non-inflammatory
CAMP	all_AAV	-0.486084	1.56976	significant	Inflammatory
CTSS	all_AAV	-0.71178	1.74054	significant	Non-inflammatory
ENPEP	all_AAV	-0.828102	1.94834	significant	Non-inflammatory
H4C1	all_AAV	0.722601	1.61677	significant	Non-inflammatory
IDH1	all_AAV	0.738017	1.39698	non_significant	Non-inflammatory
IGHV3-15	all_AAV	0.427536	2.19562	significant	Non-inflammatory
IGHV3-9	all_AAV	0.434618	1.88361	significant	Non-inflammatory
IGHV4-34	all_AAV	0.252868	1.24738	non_significant	Non-inflammatory
IGKV1D-13;IGKV1-13	all_AAV	0.858896	1.55225	non_significant	Non-inflammatory
IGKV3-7	all_AAV	0.406168	2.35556	significant	Non-inflammatory
IGLL1	all_AAV	0.377372	1.58546	significant	Inflammatory
IGLV2-14	all_AAV	0.817927	1.21525	non_significant	Non-inflammatory
INHBC	all_AAV	-0.598265	1.84658	significant	Non-inflammatory
KITLG	all_AAV	0.926718	1.60748	significant	Inflammatory
LTA4H	all_AAV	0.594193	1.39994	non_significant	Non-inflammatory
MMRN2	all_AAV	-0.934638	1.44398	non_significant	Non-inflammatory
NEO1	all_AAV	-0.474461	1.74278	significant	Non-inflammatory
PRG2	all_AAV	1.03495	1.46722	non_significant	Inflammatory
LRP1	all_AAV	-0.0281871	0.0503093	non_significant	Inflammatory
CHL1	all_AAV	-0.016083	0.0495977	non_significant	Non-inflammatory
ENG	all_AAV	-0.108479	0.148734	non_significant	Inflammatory
ENPP2	all_AAV	-0.345433	0.771644	non_significant	Non-inflammatory
IGF1	all_AAV	-0.257543	0.349305	non_significant	Inflammatory
IGHA2	all_AAV	0.187905	0.590447	non_significant	Inflammatory
IGHV2-70D;IGHV2-70	all_AAV	-0.1444	0.140241	non_significant	Non-inflammatory
IGHV3-30;IGHV3-30-5	all_AAV	0.084593	0.346451	non_significant	Non-inflammatory
IGHV3OR16-9	all_AAV	0.000233539	0.00071946	non_significant	Non-inflammatory
IGKV6D-21	all_AAV	0.0462711	0.0656673	non_significant	Non-inflammatory
KRTDAP	all_AAV	-0.152187	0.194334	non_significant	Non-inflammatory
SHBG	all_AAV	-0.126202	0.309092	non_significant	Non-inflammatory
IGHV3-7	all_AAV	0.147106	0.651792	non_significant	Non-inflammatory
IGKV1D-8	all_AAV	0.0928134	0.214352	non_significant	Non-inflammatory
IGLV9-49	all_AAV	0.0880411	0.103864	non_significant	Non-inflammatory
KIAA1958	all_AAV	0.769371	0.792291	non_significant	Non-inflammatory
PLG	all_AAV	-0.0833225	0.55375	non_significant	Inflammatory
IGHD	all_AAV	0.348624	0.410532	non_significant	Inflammatory
APOF	all_AAV	0.017922	0.0369387	non_significant	Non-inflammatory
CRISP3	all_AAV	-0.213813	0.690755	non_significant	Non-inflammatory
IGLV1-47	all_AAV	0.107514	0.370999	non_significant	Non-inflammatory
IGLV3-10	all_AAV	0.185719	0.897055	non_significant	Non-inflammatory
IGLV3-16	all_AAV	0.253405	0.211251	non_significant	Non-inflammatory
IGLV3-27	all_AAV	0.21057	0.416195	non_significant	Non-inflammatory
ANGPTL3	all_AAV	0.0431591	0.0842358	non_significant	Non-inflammatory
CHIT1	all_AAV	-0.0792432	0.1141	non_significant	Non-inflammatory
DDT	all_AAV	0.343642	0.865824	non_significant	Inflammatory
IGHV3-74	all_AAV	0.211383	0.59334	non_significant	Non-inflammatory
CD248	all_AAV	-0.338684	0.701061	non_significant	Non-inflammatory
IL6ST	all_AAV	0.390587	0.74603	non_significant	Inflammatory
MYH9	all_AAV	0.401348	0.754057	non_significant	Inflammatory
FGB	all_AAV	0.285434	1.0013	non_significant	Inflammatory
GGT1	all_AAV	0.394702	0.26793	non_significant	Inflammatory
PRG4	all_AAV	0.0928292	0.32695	non_significant	Non-inflammatory
RBP4	all_AAV	0.157086	0.527298	non_significant	Inflammatory
SERPINF1	all_AAV	-0.0154993	0.0638085	non_significant	Non-inflammatory
TPI1	all_AAV	0.133545	0.267316	non_significant	Non-inflammatory
PTPRF	all_AAV	0.193874	0.446186	non_significant	Non-inflammatory
APOH	all_AAV	-0.0620856	0.237781	non_significant	Inflammatory
C4A	all_AAV	-0.190817	0.819671	non_significant	Inflammatory
MGP	all_AAV	-0.801928	1.04058	non_significant	Non-inflammatory
OSMR	all_AAV	-0.149565	0.306085	non_significant	Inflammatory
C7	all_AAV	0.0943912	0.456185	non_significant	Inflammatory
CD93	all_AAV	-0.0762847	0.182378	non_significant	Non-inflammatory
COL6A3	all_AAV	0.0516783	0.157285	non_significant	Non-inflammatory
GP1BA	all_AAV	0.0470134	0.196869	non_significant	Inflammatory
MYOC	all_AAV	-0.275296	0.800443	non_significant	Non-inflammatory
PEBP4	all_AAV	-0.256231	0.745285	non_significant	Non-inflammatory
PRSS2	all_AAV	0.440848	0.398864	non_significant	Inflammatory
SERPINA11	all_AAV	-0.105439	0.305635	non_significant	Non-inflammatory
ST3GAL6	all_AAV	-0.300102	0.894149	non_significant	Non-inflammatory
COLEC11	all_AAV	-0.242321	1.13018	non_significant	Inflammatory
DPP4	all_AAV	-0.707632	0.8113	non_significant	Non-inflammatory
IGHV3-64	all_AAV	0.208016	0.214505	non_significant	Non-inflammatory
IGHV3-64D	all_AAV	0.0343161	0.11668	non_significant	Non-inflammatory
IGHV3-72	all_AAV	-0.0310596	0.0870612	non_significant	Non-inflammatory
IGKV5-2	all_AAV	0.140006	0.136213	non_significant	Non-inflammatory
NOTCH3	all_AAV	-0.433961	1.01212	non_significant	Non-inflammatory
PCYOX1	all_AAV	-0.118916	0.474613	non_significant	Non-inflammatory
SLC3A2	all_AAV	-0.282081	0.631955	non_significant	Non-inflammatory
IGKV2-30	all_AAV	0.125803	0.263412	non_significant	Non-inflammatory
DAG1	all_AAV	0.473736	0.616735	non_significant	Inflammatory
CCL15;CCL15-CCL14;CCL3;CCL23;CCL23;CCL15	all_AAV	0.444555	0.903433	non_significant	Non-inflammatory
FCGR3A	all_AAV	0.78593	1.00161	non_significant	Inflammatory
NAGLU	all_AAV	0.492638	0.729007	non_significant	Inflammatory
P4HB	all_AAV	-0.041108	0.136957	non_significant	Non-inflammatory
PRDX6	all_AAV	0.191651	0.735108	non_significant	Non-inflammatory
TXN	all_AAV	0.596827	1.10996	non_significant	Non-inflammatory
WDR1	all_AAV	0.518211	0.655592	non_significant	Non-inflammatory
MARCKS	all_AAV	0.31112	0.825616	non_significant	Non-inflammatory
A1BG	all_AAV	-0.109716	1.13994	non_significant	Non-inflammatory
ADAMTSL4	all_AAV	0.0154049	0.026086	non_significant	Non-inflammatory
ADGRF5	all_AAV	-0.0393109	0.0843687	non_significant	Non-inflammatory
ADGRG6	all_AAV	0.128858	0.280619	non_significant	Non-inflammatory
ALDOA	all_AAV	0.020051	0.0327695	non_significant	Non-inflammatory
ALDOB	all_AAV	0.585156	1.15899	non_significant	Non-inflammatory
AMBP	all_AAV	0.0335727	0.0191508	non_significant	Non-inflammatory
ANGPTL6	all_AAV	-0.134162	0.331604	non_significant	Non-inflammatory
APOB	all_AAV	-0.0804861	0.413663	non_significant	Inflammatory
APOC3	all_AAV	0.235545	0.834339	non_significant	Non-inflammatory
APOD	all_AAV	-0.207502	1.17692	non_significant	Inflammatory
B4GALT1	all_AAV	0.557655	0.650606	non_significant	Inflammatory
BLMH	all_AAV	0.674097	1.00151	non_significant	Non-inflammatory
BPIFB1	all_AAV	-0.461593	0.836286	non_significant	Inflammatory
BST1	all_AAV	-0.234217	0.567224	non_significant	Inflammatory
C1QA	all_AAV	-0.0754983	0.31286	non_significant	Inflammatory
C1S	all_AAV	0.0969554	0.712961	non_significant	Inflammatory
C3	all_AAV	-0.0148514	0.075933	non_significant	Inflammatory
C6	all_AAV	0.117288	0.732044	non_significant	Inflammatory
C8A	all_AAV	-0.00188349	0.00571099	non_significant	Inflammatory
C8G	all_AAV	-0.166877	0.742524	non_significant	Inflammatory
CACNA2D1	all_AAV	-0.10435	0.139765	non_significant	Non-inflammatory
CAND1	all_AAV	-0.257152	0.140801	non_significant	Non-inflammatory
CAT	all_AAV	0.263603	0.354874	non_significant	Non-inflammatory
CD109	all_AAV	-0.189387	0.456514	non_significant	Inflammatory
CD44	all_AAV	0.257902	0.473333	non_significant	Inflammatory
CDH6	all_AAV	0.015915	0.00969608	non_significant	Non-inflammatory
CDHR5	all_AAV	-0.28586	0.697708	non_significant	Non-inflammatory
CEACAM1	all_AAV	0.056055	0.10371	non_significant	Inflammatory
CFH	all_AAV	0.0764225	0.0625451	non_significant	Inflammatory
CFH	all_AAV	0.0129723	0.0609274	non_significant	Inflammatory
CFHR3	all_AAV	0.163504	0.38373	non_significant	Inflammatory
CFHR4	all_AAV	-0.0531955	0.130462	non_significant	Inflammatory
CLU	all_AAV	0.00286639	0.0143355	non_significant	Inflammatory
CPN1	all_AAV	-0.0943435	0.474699	non_significant	Non-inflammatory
CPN2	all_AAV	-0.00525652	0.0158936	non_significant	Non-inflammatory
CSF1R	all_AAV	-0.145167	0.359201	non_significant	Inflammatory
DBH	all_AAV	-0.382753	0.828003	non_significant	Non-inflammatory
DCD	all_AAV	-0.145151	0.23577	non_significant	Inflammatory
DMKN	all_AAV	-0.314064	1.10746	non_significant	Non-inflammatory
DSG2	all_AAV	-0.212811	1.04758	non_significant	Non-inflammatory
ECM1	all_AAV	-0.0266058	0.107322	non_significant	Non-inflammatory
EPB42	all_AAV	-0.214111	0.150385	non_significant	Non-inflammatory
ERAP1	all_AAV	0.00107691	0.00122541	non_significant	Non-inflammatory
EXT2	all_AAV	-0.0449034	0.073379	non_significant	Non-inflammatory
EXTL2	all_AAV	-0.35437	0.946119	non_significant	Non-inflammatory
F10	all_AAV	0.0716726	0.402427	non_significant	Inflammatory
F11	all_AAV	0.088621	0.482523	non_significant	Inflammatory
F2	all_AAV	0.027328	0.119232	non_significant	Inflammatory
F5	all_AAV	0.0348788	0.171118	non_significant	Inflammatory
F8	all_AAV	0.0774971	0.0744248	non_significant	Inflammatory
FBN1	all_AAV	0.0089999	0.0159204	non_significant	Non-inflammatory
FCGBP	all_AAV	-0.0768852	0.237911	non_significant	Non-inflammatory
FCN2	all_AAV	0.210585	0.640893	non_significant	Inflammatory
FCN3	all_AAV	0.123662	0.682008	non_significant	Inflammatory
FGFBP2	all_AAV	-0.0353629	0.0457869	non_significant	Non-inflammatory
FN1	all_AAV	0.266924	0.432738	non_significant	Inflammatory
FUCA1	all_AAV	-0.31099	0.893067	non_significant	Non-inflammatory
GDI1	all_AAV	0.194113	0.385764	non_significant	Non-inflammatory
GGH	all_AAV	-0.220288	0.859844	non_significant	Non-inflammatory
GLIPR2	all_AAV	-0.27374	0.706151	non_significant	Non-inflammatory
GNPTG	all_AAV	-0.07796	0.270543	non_significant	Non-inflammatory
GP5	all_AAV	0.0098746	0.0173309	non_significant	Inflammatory
GPX3	all_AAV	-0.076667	0.282628	non_significant	Non-inflammatory
GSR	all_AAV	-0.0828083	0.160688	non_significant	Non-inflammatory
GSTO1	all_AAV	0.0669412	0.0881442	non_significant	Non-inflammatory
HABP2	all_AAV	-0.0704806	0.395402	non_significant	Non-inflammatory
HEXB	all_AAV	0.200111	0.342876	non_significant	Non-inflammatory
HPR	all_AAV	0.398924	0.584871	non_significant	Non-inflammatory
HPX	all_AAV	0.0189517	0.089464	non_significant	Inflammatory
HSPG2	all_AAV	-0.134326	0.61685	non_significant	Non-inflammatory
HYOU1	all_AAV	0.392021	0.581718	non_significant	Non-inflammatory
ICAM2	all_AAV	-0.0332991	0.0779652	non_significant	Non-inflammatory
IGF2R	all_AAV	-0.13984	0.319608	non_significant	Non-inflammatory
IGFBP5	all_AAV	-0.122033	0.272675	non_significant	Non-inflammatory
IGFBP7	all_AAV	0.141877	0.672318	non_significant	Non-inflammatory
IGHG3	all_AAV	0.197576	0.781988	non_significant	Inflammatory
IGHV1-18	all_AAV	0.115193	0.134022	non_significant	Non-inflammatory
IGHV1-2	all_AAV	0.428943	0.603648	non_significant	Non-inflammatory
IGHV2-26	all_AAV	-0.0108019	0.0179633	non_significant	Non-inflammatory
IGHV2-5	all_AAV	0.142542	0.166386	non_significant	Non-inflammatory
IGHV2-70	all_AAV	0.686594	1.07401	non_significant	Non-inflammatory
IGHV3-13	all_AAV	-0.188773	0.365716	non_significant	Non-inflammatory
IGHV3-20	all_AAV	0.318303	0.484334	non_significant	Non-inflammatory
IGHV3-38	all_AAV	-0.0445586	0.116255	non_significant	Non-inflammatory
IGHV3-43	all_AAV	0.0845808	0.187838	non_significant	Non-inflammatory
IGHV3-49	all_AAV	0.301682	1.1476	non_significant	Non-inflammatory
IGHV3-73	all_AAV	0.114046	0.472516	non_significant	Non-inflammatory
IGHV3OR15-7	all_AAV	0.217533	0.334771	non_significant	Non-inflammatory
IGHV4-28	all_AAV	-0.0533757	0.111278	non_significant	Non-inflammatory
IGHV4OR15-8	all_AAV	0.573564	1.15366	non_significant	Non-inflammatory
IGHV5-10-1	all_AAV	0.275301	1.02259	non_significant	Non-inflammatory
IGHV5-51	all_AAV	0.341914	1.1588	non_significant	Non-inflammatory
IGKJ4	all_AAV	-0.204434	0.20194	non_significant	Non-inflammatory
IGKV1-16	all_AAV	0.159081	0.509336	non_significant	Non-inflammatory
IGKV1-17	all_AAV	0.273033	1.11559	non_significant	Non-inflammatory
IGKV1-37;IGKV1D-37	all_AAV	-0.0790208	0.0793106	non_significant	Non-inflammatory
IGKV1-8	all_AAV	0.138483	0.547958	non_significant	Non-inflammatory
IGKV1D-16	all_AAV	-0.0484783	0.147402	non_significant	Non-inflammatory
IGKV3D-15	all_AAV	0.261395	0.71418	non_significant	Non-inflammatory
IGKV6-21	all_AAV	0.243392	0.609127	non_significant	Non-inflammatory
IGLC7	all_AAV	-0.0870434	0.0969058	non_significant	Inflammatory
IGLV10-54	all_AAV	0.0370966	0.0524847	non_significant	Non-inflammatory
IGLV1-44	all_AAV	-0.158828	0.211938	non_significant	Non-inflammatory
IGLV1-51	all_AAV	0.145516	0.405807	non_significant	Non-inflammatory
IGLV2-18	all_AAV	0.190031	0.294403	non_significant	Non-inflammatory
IGLV2-23	all_AAV	0.406095	0.385764	non_significant	Non-inflammatory
IGLV3-12	all_AAV	0.431874	0.467777	non_significant	Non-inflammatory
IGLV3-25	all_AAV	0.266483	1.00633	non_significant	Non-inflammatory
IGLV3-9	all_AAV	0.130542	0.238426	non_significant	Non-inflammatory
IGLV4-60	all_AAV	0.328653	0.594635	non_significant	Non-inflammatory
IGLV4-69	all_AAV	0.0360124	0.0388551	non_significant	Non-inflammatory
IGLV5-45	all_AAV	-0.00706842	0.0147947	non_significant	Non-inflammatory
IGLV5-52	all_AAV	0.378542	0.768482	non_significant	Non-inflammatory
IGLV6-57	all_AAV	-0.0374572	0.0842311	non_significant	Non-inflammatory
IGLV8-61	all_AAV	-0.473009	0.654213	non_significant	Non-inflammatory
ITIH4	all_AAV	0.19812	0.31135	non_significant	Inflammatory
KNG1	all_AAV	-0.232718	0.254905	non_significant	Inflammatory
KRT5	all_AAV	0.222114	0.286323	non_significant	Non-inflammatory
LAMB1	all_AAV	0.0315258	0.0481986	non_significant	Non-inflammatory
LCAT	all_AAV	-0.085739	0.647045	non_significant	Non-inflammatory
LDHA	all_AAV	0.0412568	0.104684	non_significant	Non-inflammatory
LGALS1	all_AAV	0.359276	0.636898	non_significant	Inflammatory
LGALS3BP	all_AAV	-0.0614583	0.212491	non_significant	Non-inflammatory
LILRA3	all_AAV	0.057875	0.0636927	non_significant	Non-inflammatory
LPA	all_AAV	-0.18656	0.659699	non_significant	Non-inflammatory
LTF	all_AAV	-0.065574	0.131078	non_significant	Inflammatory
MAN1A1	all_AAV	-0.179223	0.529418	non_significant	Non-inflammatory
MAN2A1	all_AAV	0.537395	1.0855	non_significant	Non-inflammatory
MINPP1	all_AAV	-0.651083	0.75124	non_significant	Non-inflammatory
MMP2	all_AAV	0.26649	0.866999	non_significant	Non-inflammatory
MPO	all_AAV	0.465674	1.05139	non_significant	Non-inflammatory
MST1	all_AAV	-0.00600886	0.0182522	non_significant	Non-inflammatory
NCAM2	all_AAV	-0.250836	0.739255	non_significant	Non-inflammatory
NEGR1	all_AAV	-0.209512	0.278111	non_significant	Non-inflammatory
NOTCH2	all_AAV	-0.150659	0.416811	non_significant	Inflammatory
PCDHGC5	all_AAV	0.300911	0.22215	non_significant	Non-inflammatory
PF4	all_AAV	0.0222191	0.0392913	non_significant	Inflammatory
PF4V1	all_AAV	-0.240643	0.595434	non_significant	Inflammatory
PGD	all_AAV	-0.348639	0.405144	non_significant	Non-inflammatory
PLTP	all_AAV	-0.0158525	0.0456588	non_significant	Non-inflammatory
PLXDC2	all_AAV	-0.186983	0.354315	non_significant	Non-inflammatory
PLXND1	all_AAV	-0.0559395	0.0691607	non_significant	Non-inflammatory
POSTN	all_AAV	-0.0335033	0.0863864	non_significant	Non-inflammatory
PPBP	all_AAV	0.0625507	0.150636	non_significant	Inflammatory
PROC	all_AAV	-0.0130952	0.0264196	non_significant	Inflammatory
PROCR	all_AAV	0.00322179	0.00497551	non_significant	Inflammatory
PROS1	all_AAV	0.0389397	0.179246	non_significant	Inflammatory
PROZ	all_AAV	-0.145554	0.366366	non_significant	Inflammatory
PTPRS	all_AAV	0.0224098	0.0507347	non_significant	Inflammatory
PZP	all_AAV	0.0947864	0.118164	non_significant	Non-inflammatory
QSOX1	all_AAV	0.0318588	0.203537	non_significant	Non-inflammatory
RAC1	all_AAV	0.258594	0.464441	non_significant	Inflammatory
RARRES2	all_AAV	0.0704072	0.232754	non_significant	Inflammatory
SELENBP1	all_AAV	-0.209982	0.614315	non_significant	Non-inflammatory
SEMA4B	all_AAV	-0.188297	0.497812	non_significant	Non-inflammatory
SERPIND1	all_AAV	-0.108806	0.510806	non_significant	Inflammatory
SNED1	all_AAV	-0.127532	0.207382	non_significant	Non-inflammatory
SOD3	all_AAV	-0.198882	0.31297	non_significant	Non-inflammatory
SPARC	all_AAV	-0.357052	0.827546	non_significant	Non-inflammatory
SRGN	all_AAV	-0.0146343	0.0184269	non_significant	Inflammatory
SSC5D	all_AAV	-0.330197	0.602015	non_significant	Inflammatory
TGFBI	all_AAV	-0.0878905	0.500466	non_significant	Non-inflammatory
THBS4	all_AAV	-0.160689	0.214597	non_significant	Non-inflammatory
TPM3	all_AAV	0.227235	0.200376	non_significant	Non-inflammatory
TRAJ17	all_AAV	0.0560069	0.0530692	non_significant	Non-inflammatory
TTN	all_AAV	-0.0432277	0.129202	non_significant	Non-inflammatory
VASN	all_AAV	-0.106432	0.6072	non_significant	Non-inflammatory
VTN	all_AAV	0.0968668	0.486478	non_significant	Inflammatory
Ig-like	all_AAV	-0.265778	0.459896	non_significant	Non-inflammatory
Ig-like	all_AAV	0.208442	0.7054	non_significant	Non-inflammatory
C1S	PR3	0.312091	1.42942	non_significant	Inflammatory
CFI	PR3	0.4495	5.77899	significant	Inflammatory
CRP	PR3	3.2587	12.0081	significant	Inflammatory
NPC2	PR3	0.551417	2.56053	significant	Non-inflammatory
S100A8	PR3	1.89171	10.1739	significant	Inflammatory
CCL18	PR3	1.39613	5.65693	significant	Inflammatory
ORM1	PR3	1.09363	13.2884	significant	Inflammatory
RNASE1	PR3	1.54209	4.33512	significant	Non-inflammatory
ITGB1	PR3	-1.44658	2.99944	significant	Inflammatory
IGFBP2	PR3	1.53319	6.37631	significant	Inflammatory
AHSG	PR3	-1.23185	11.3691	significant	Inflammatory
ANTXR2	PR3	-1.70822	5.02681	significant	Non-inflammatory
APOA2	PR3	-0.887944	9.27715	significant	Inflammatory
PON1	PR3	-0.611176	5.95955	significant	Non-inflammatory
PON3	PR3	-0.721529	3.15601	significant	Non-inflammatory
AFM	PR3	-0.898813	7.87133	significant	Non-inflammatory
APOA1	PR3	-0.664315	8.79602	significant	Inflammatory
APOM	PR3	-0.683112	4.34954	significant	Non-inflammatory
COMP	PR3	-0.967606	2.57562	significant	Inflammatory
GSN	PR3	-0.586735	3.95183	significant	Non-inflammatory
IGFALS	PR3	-0.646167	3.25306	significant	Non-inflammatory
IGFBP3	PR3	-0.835827	5.83963	significant	Non-inflammatory
ITIH1	PR3	-0.49	7.13702	significant	Non-inflammatory
KIT	PR3	-0.897033	2.29072	significant	Inflammatory
PGLYRP2	PR3	-0.953637	14.6353	significant	Inflammatory
C9	PR3	0.845859	7.49349	significant	Inflammatory
IGHV1-24	PR3	1.72194	3.56455	significant	Non-inflammatory
ITIH4	PR3	0.702182	2.48957	significant	Inflammatory
MRC1	PR3	2.09239	9.54554	significant	Non-inflammatory
TIMP1	PR3	0.984045	7.10004	significant	Inflammatory
TNC	PR3	1.46923	12.2926	significant	Inflammatory
CST3	PR3	0.79842	3.66683	significant	Non-inflammatory
APOA4	PR3	-0.650129	3.57945	significant	Inflammatory
KNG1	PR3	-0.244101	3.51747	significant	Inflammatory
IGLC2	PR3	0.676123	2.44618	significant	Inflammatory
ALB	PR3	-0.483101	2.91919	significant	Non-inflammatory
KLKB1	PR3	-0.179946	1.28657	non_significant	Inflammatory
LEFTY2;LEFTY2;LEFTY1	PR3	-0.430704	1.22496	non_significant	Non-inflammatory
IGHM	PR3	0.738175	2.48022	significant	Inflammatory
IGHV3-38-3	PR3	-0.531984	1.37206	non_significant	Non-inflammatory
IGHG2	PR3	0.485737	2.23785	significant	Inflammatory
IGKC	PR3	0.27725	1.70748	significant	Inflammatory
IGKV2D-28	PR3	0.398248	2.20581	significant	Non-inflammatory
IGKV2D-29	PR3	0.489992	3.11412	significant	Non-inflammatory
IGLC6	PR3	0.298851	1.42686	non_significant	Inflammatory
IGLL5	PR3	0.296765	1.59305	significant	Inflammatory
IGLV2-11	PR3	0.34156	1.37482	non_significant	Non-inflammatory
IGLV2-8	PR3	0.44597	2.27087	significant	Non-inflammatory
IGLV3-1	PR3	0.788494	4.35094	significant	Non-inflammatory
JCHAIN	PR3	0.524457	1.80392	significant	Inflammatory
FGG	PR3	0.625795	1.31588	non_significant	Inflammatory
KRT81;KRT86;KRT83;KRT81	PR3	-0.534908	2.33822	significant	Non-inflammatory
CFHR2	PR3	0.379682	1.57263	significant	Inflammatory
CHGA	PR3	1.16429	2.16277	significant	Inflammatory
CHI3L1	PR3	1.29316	2.2705	significant	Non-inflammatory
COL18A1	PR3	0.603836	4.22787	significant	Non-inflammatory
CSF1	PR3	0.981558	3.70793	significant	Inflammatory
GUCA2A	PR3	0.835942	1.28911	non_significant	Non-inflammatory
LBP	PR3	1.14504	8.09861	significant	Inflammatory
LCN2	PR3	1.97445	4.85865	significant	Non-inflammatory
LRG1	PR3	1.19781	11.9969	significant	Inflammatory
OIT3	PR3	0.467749	1.23947	non_significant	Non-inflammatory
RAC2	PR3	1.26444	2.09857	significant	Inflammatory
SAA1	PR3	2.86777	11.3655	significant	Inflammatory
SAA2	PR3	4.04227	14.3626	significant	Inflammatory
SERPINA3	PR3	1.29052	16.6037	significant	Inflammatory
VWF	PR3	1.03795	4.41101	significant	Inflammatory
PCOLCE	PR3	-0.311445	1.27329	non_significant	Non-inflammatory
B2M	PR3	1.02967	3.49231	significant	Inflammatory
HP	PR3	1.36815	2.19054	significant	Inflammatory
IGFBP6	PR3	0.771674	2.5455	significant	Non-inflammatory
PRTN3	PR3	0.994085	3.13918	significant	Inflammatory
S100A9	PR3	1.12227	5.2546	significant	Inflammatory
SERPINB1	PR3	0.824361	1.741	significant	Inflammatory
SFTPB	PR3	0.865505	1.50418	non_significant	Non-inflammatory
ZYX	PR3	1.26465	3.70039	significant	Non-inflammatory
APCS	PR3	0.343491	2.72722	significant	Inflammatory
C1R	PR3	0.215744	1.71313	significant	Inflammatory
LYZ	PR3	0.366398	1.45973	non_significant	Inflammatory
REG1A	PR3	1.1797	3.05871	significant	Inflammatory
ALB	PR3	-1.69464	6.12089	significant	Non-inflammatory
BLVRB	PR3	-1.37535	3.56902	significant	Non-inflammatory
CA1	PR3	-1.39459	3.57233	significant	Non-inflammatory
COL15A1	PR3	-1.26226	3.5525	significant	Non-inflammatory
PRDX2	PR3	-1.05892	3.13236	significant	Inflammatory
SERPINA7	PR3	-0.291832	1.25785	non_significant	Non-inflammatory
AZGP1	PR3	0.331324	2.44744	significant	Non-inflammatory
B2M	PR3	1.04211	3.24254	significant	Inflammatory
CDH1	PR3	1.16566	2.97189	significant	Non-inflammatory
FBLN5	PR3	1.54568	4.73434	significant	Non-inflammatory
HP	PR3	0.976721	3.15355	significant	Inflammatory
SERPING1	PR3	0.16318	1.49445	non_significant	Inflammatory
CD14	PR3	0.260673	1.39829	non_significant	Inflammatory
CLIC1	PR3	1.60002	4.45682	significant	Inflammatory
FGL1	PR3	1.44041	6.05168	significant	Inflammatory
GOLM1	PR3	0.731475	2.14212	significant	Non-inflammatory
MYL12A;MYL12B;MYL12A	PR3	1.70938	3.03464	significant	Non-inflammatory
PTGDS	PR3	0.443926	1.92913	significant	Inflammatory
ITLN1	PR3	-0.506388	1.66051	significant	Non-inflammatory
ARF3;ARF3;ARF1	PR3	-3.03365	3.0626	significant	Non-inflammatory
CNDP1	PR3	-0.51348	2.88055	significant	Non-inflammatory
HGFAC	PR3	-0.696719	5.86159	significant	Inflammatory
ITIH2	PR3	-0.71034	10.1239	significant	Non-inflammatory
PHOX2B	PR3	-0.916732	3.2508	significant	Non-inflammatory
TF	PR3	-0.521942	5.8403	significant	Inflammatory
A2M	PR3	-0.511057	4.48646	significant	Inflammatory
ADAMTS13	PR3	-0.433954	1.79553	significant	Inflammatory
ADIPOQ	PR3	-0.565628	2.63051	significant	Inflammatory
ALB	PR3	-0.665571	3.87987	significant	Non-inflammatory
ALB	PR3	-0.518787	4.68783	significant	Non-inflammatory
APOM	PR3	-0.979011	4.09492	significant	Non-inflammatory
ATRN	PR3	-0.499938	2.30031	significant	Non-inflammatory
BCHE	PR3	-1.13484	6.79152	significant	Non-inflammatory
C8B	PR3	-0.231476	1.22446	non_significant	Inflammatory
CDH13	PR3	-0.366588	1.76068	significant	Non-inflammatory
CETP	PR3	-0.527517	1.48194	non_significant	Inflammatory
CILP	PR3	-1.68343	4.9979	significant	Non-inflammatory
CLEC3B	PR3	-1.03593	12.3612	significant	Non-inflammatory
CNTN1	PR3	-1.66136	5.75722	significant	Non-inflammatory
CRTAC1	PR3	-0.785671	8.69002	significant	Non-inflammatory
DPEP2	PR3	-0.728325	2.16108	significant	Non-inflammatory
EGFR	PR3	-0.464078	2.52349	significant	Inflammatory
F12	PR3	-0.371431	1.84	significant	Inflammatory
F13A1	PR3	-0.801649	9.15144	significant	Inflammatory
GALE	PR3	-0.921046	12.9504	significant	Non-inflammatory
GPLD1	PR3	-0.774064	7.14467	significant	Inflammatory
HBA1	PR3	-1.4117	3.95608	significant	Non-inflammatory
HBB	PR3	-1.49589	4.61365	significant	Inflammatory
HBG1	PR3	-0.994027	3.03467	significant	Non-inflammatory
HRG	PR3	-0.948982	8.47818	significant	Inflammatory
ICOSLG	PR3	-0.666546	2.63198	significant	Inflammatory
IGHV3OR16-12	PR3	-0.680902	3.24859	significant	Non-inflammatory
IL1RAP	PR3	-0.631503	5.18539	significant	Non-inflammatory
ISLR	PR3	-0.73797	2.82307	significant	Non-inflammatory
LAMP2	PR3	-0.455003	3.06076	significant	Non-inflammatory
LUM	PR3	-0.609509	7.85031	significant	Non-inflammatory
MASP1	PR3	-0.252048	2.72172	significant	Inflammatory
MCAM	PR3	-0.422398	3.85828	significant	Inflammatory
NCAM1	PR3	-0.911805	2.83699	significant	Non-inflammatory
PEPD	PR3	-0.581512	4.70981	significant	Non-inflammatory
PI16	PR3	-0.874751	5.01741	significant	Non-inflammatory
PRDX1	PR3	-1.41871	3.42738	significant	Non-inflammatory
SCGB3A1	PR3	-0.864593	2.54321	significant	Non-inflammatory
SELENOP	PR3	-0.284371	2.38859	significant	Non-inflammatory
SELL	PR3	-0.349834	2.23601	significant	Non-inflammatory
SPP2	PR3	-0.898238	2.64071	significant	Non-inflammatory
TNXB	PR3	-0.620294	5.69731	significant	Non-inflammatory
TTR	PR3	-0.536216	4.80587	significant	Non-inflammatory
APOC1	PR3	-0.331701	1.44044	non_significant	Non-inflammatory
ACTB	PR3	1.19471	4.95219	significant	Inflammatory
CCL14	PR3	0.813399	4.05193	significant	Inflammatory
CD59;;CD59;CD59	PR3	0.912936	1.70783	significant	Non-inflammatory
CFHR5	PR3	0.590264	2.70287	significant	Inflammatory
EEF1A1;EEF1A1P5	PR3	1.57713	3.51399	significant	Non-inflammatory
F9	PR3	0.638959	10.803	significant	Inflammatory
GP9	PR3	1.16369	3.201	significant	Inflammatory
ITIH3	PR3	0.557459	3.39755	significant	Non-inflammatory
LMAN2	PR3	1.77019	3.92858	significant	Non-inflammatory
MMRN1	PR3	1.13382	3.22332	significant	Inflammatory
MYL6	PR3	1.58942	4.04084	significant	Non-inflammatory
NID1	PR3	0.567201	3.54507	significant	Non-inflammatory
PFN1	PR3	0.899638	3.90098	significant	Non-inflammatory
PKM	PR3	2.09021	2.62126	significant	Non-inflammatory
RNASE4	PR3	1.42483	5.67767	significant	Inflammatory
SLPI	PR3	0.812388	6.22983	significant	Inflammatory
TMSB4X	PR3	0.558525	1.44884	non_significant	Inflammatory
TUBA1A	PR3	0.752132	1.27343	non_significant	Non-inflammatory
VCL	PR3	0.638064	2.95874	significant	Inflammatory
YWHAZ	PR3	1.68066	6.26605	significant	Non-inflammatory
ACTA1	PR3	0.687021	2.49869	significant	Non-inflammatory
ACTN1	PR3	0.590295	1.21487	non_significant	Non-inflammatory
ACTR3	PR3	1.07256	3.22474	significant	Non-inflammatory
AGT	PR3	0.426016	4.61094	significant	Inflammatory
ANG	PR3	0.989039	2.80824	significant	Inflammatory
APMAP	PR3	0.582598	3.55263	significant	Non-inflammatory
APOA5	PR3	0.818048	2.03667	significant	Non-inflammatory
BASP1	PR3	0.565873	1.3388	non_significant	Non-inflammatory
C4BPA	PR3	0.359997	2.45959	significant	Inflammatory
C4BPB	PR3	0.432444	3.06151	significant	Inflammatory
C5	PR3	0.220347	2.0184	significant	Inflammatory
CD163	PR3	0.689195	3.79571	significant	Inflammatory
CDH2	PR3	1.44216	3.57943	significant	Non-inflammatory
CORO1A	PR3	0.86017	3.10652	significant	Inflammatory
CSTA	PR3	1.21638	2.2772	significant	Non-inflammatory
DEFA1;DEFA3	PR3	1.23421	6.71438	significant	Non-inflammatory
DSG1	PR3	0.853494	1.80036	significant	Non-inflammatory
DSP	PR3	1.2503	2.50083	significant	Inflammatory
ENO1	PR3	0.719529	1.65643	significant	Non-inflammatory
FERMT3	PR3	0.728966	1.65767	significant	Inflammatory
FLNA	PR3	0.972848	3.01477	significant	Inflammatory
GAPDH	PR3	0.450501	1.80589	significant	Inflammatory
HSP90B1	PR3	0.595486	3.25843	significant	Non-inflammatory
IGHG4	PR3	1.64932	5.89986	significant	Inflammatory
IGHV1-69	PR3	1.28003	6.50806	significant	Non-inflammatory
IGKJ1	PR3	1.05789	1.36474	non_significant	Non-inflammatory
IGKV3-20	PR3	0.743338	4.91732	significant	Non-inflammatory
IGKV3D-7;IGKV3OR2-268	PR3	0.543462	2.20382	significant	Non-inflammatory
ILK	PR3	1.08606	2.19008	significant	Inflammatory
ITGA2B	PR3	0.770137	1.58481	significant	Non-inflammatory
KRT1	PR3	1.25318	3.98447	significant	Inflammatory
KRT10	PR3	0.801857	2.25532	significant	Non-inflammatory
KRT14	PR3	1.32901	4.59392	significant	Non-inflammatory
KRT2	PR3	0.97164	3.0312	significant	Non-inflammatory
KRT6A	PR3	0.750813	1.47692	non_significant	Inflammatory
KRT6B	PR3	1.03597	2.82745	significant	Non-inflammatory
KRT9	PR3	1.16203	3.31552	significant	Non-inflammatory
MBL2	PR3	0.922016	2.72183	significant	Inflammatory
MSN	PR3	0.622095	2.70785	significant	Non-inflammatory
ORM2	PR3	0.392391	1.97061	significant	Inflammatory
PLEK	PR3	0.973707	1.63775	significant	Inflammatory
PPIA	PR3	1.105	2.82804	significant	Inflammatory
SELP	PR3	1.2006	2.95416	significant	Inflammatory
SERPINA1	PR3	0.743508	7.1667	significant	Inflammatory
SERPINA4	PR3	-0.398337	2.89447	significant	Non-inflammatory
SERPINA5	PR3	0.512327	2.05845	significant	Non-inflammatory
SPARCL1	PR3	0.650062	4.50107	significant	Non-inflammatory
SPP1	PR3	2.07925	5.4585	significant	Inflammatory
TAGLN2	PR3	0.722391	2.44791	significant	Non-inflammatory
THBS1	PR3	0.463092	1.45392	non_significant	Inflammatory
TLN1	PR3	0.826858	1.52804	non_significant	Inflammatory
TPM4	PR3	1.48406	3.84648	significant	Non-inflammatory
TSKU	PR3	0.896738	1.92559	significant	Inflammatory
TUBA4A	PR3	1.65334	3.38325	significant	Non-inflammatory
ADA2	PR3	-0.969149	2.1692	significant	Non-inflammatory
ALCAM	PR3	-1.01195	2.75387	significant	Non-inflammatory
APOC4-APOC2	PR3	-0.334087	1.33863	non_significant	Non-inflammatory
BTD	PR3	-0.341505	2.60721	significant	Non-inflammatory
C2	PR3	0.253275	2.02299	significant	Inflammatory
CA2	PR3	-0.695205	1.57391	significant	Non-inflammatory
CDH5	PR3	-0.301556	1.64018	significant	Inflammatory
CP	PR3	0.332622	3.02143	significant	Non-inflammatory
CPB2	PR3	0.409382	2.8536	significant	Inflammatory
F13B	PR3	-0.209191	1.30843	non_significant	Inflammatory
F7	PR3	-0.299859	1.61483	significant	Inflammatory
FAH	PR3	0.453272	1.21221	non_significant	Non-inflammatory
FBLN1	PR3	-0.366299	3.19013	significant	Inflammatory
FBLN1	PR3	-0.537202	2.10735	significant	Inflammatory
FETUB	PR3	-0.433997	3.07681	significant	Non-inflammatory
GC	PR3	-0.184923	2.08993	significant	Non-inflammatory
H6PD	PR3	0.632782	2.10761	significant	Non-inflammatory
HBA2	PR3	-1.3082	3.75899	significant	Non-inflammatory
HBD	PR3	-0.873244	2.24265	significant	Non-inflammatory
HSPA5	PR3	0.567366	5.99882	significant	Non-inflammatory
HSPA8	PR3	0.494427	2.25014	significant	Inflammatory
ICAM1	PR3	0.315439	2.11818	significant	Inflammatory
IGHA1	PR3	0.467177	1.56628	significant	Inflammatory
IGHA2	PR3	0.432884	1.5224	non_significant	Inflammatory
IGHV6-1	PR3	0.575603	1.36028	non_significant	Non-inflammatory
IGKV1-27	PR3	0.669347	1.8933	significant	Non-inflammatory
IGKV1-39;IGKV1D-39	PR3	0.39918	1.74948	significant	Non-inflammatory
IGKV1D-33	PR3	0.371205	1.8949	significant	Non-inflammatory
IGKV2-40	PR3	0.636557	2.92998	significant	Non-inflammatory
IGKV3D-11;IGKV3-11	PR3	0.534708	2.1114	significant	Non-inflammatory
IGKV3D-20	PR3	0.721134	2.39705	significant	Non-inflammatory
IGLV1-36	PR3	0.643483	1.43161	non_significant	Non-inflammatory
IGLV1-40	PR3	0.412161	1.57581	significant	Non-inflammatory
IGLV3-19	PR3	0.761752	4.14933	significant	Non-inflammatory
IGLV3-21	PR3	0.785154	1.78663	significant	Non-inflammatory
JUP	PR3	0.874405	2.64025	significant	Non-inflammatory
LAMA2	PR3	0.714979	1.45319	non_significant	Non-inflammatory
LAMP1	PR3	-0.719401	1.83863	significant	Inflammatory
LCP1	PR3	0.344113	1.97694	significant	Inflammatory
LDHB	PR3	-0.91311	1.7393	significant	Non-inflammatory
MASP1	PR3	-0.429663	2.89524	significant	Inflammatory
NRP1	PR3	0.320884	1.26993	non_significant	Non-inflammatory
PIGR	PR3	0.659039	3.35843	significant	Inflammatory
PLA2G7	PR3	-0.296158	1.53283	non_significant	Inflammatory
PRKCSH	PR3	-0.750757	1.59009	significant	Non-inflammatory
PTPRG	PR3	-0.376653	1.71787	significant	Non-inflammatory
SERPINA10	PR3	0.345901	1.92257	significant	Inflammatory
SLC4A1	PR3	-0.887472	2.34812	significant	Inflammatory
TFRC	PR3	-0.335058	1.86341	significant	Inflammatory
TUBB4B	PR3	0.569742	1.80401	significant	Non-inflammatory
VCAM1	PR3	0.343281	1.77037	significant	Inflammatory
VNN1	PR3	-1.04847	2.12415	significant	Inflammatory
C3_C5 convertase	PR3	0.259096	1.69177	significant	Non-inflammatory
CD5L	PR3	0.568835	1.69106	significant	Inflammatory
IGKV2-24	PR3	0.376001	1.52505	non_significant	Non-inflammatory
C1QB	PR3	0.290747	2.03584	significant	Inflammatory
ADAMDEC1	PR3	-0.476923	1.24747	non_significant	Non-inflammatory
APOE	PR3	0.517321	1.29907	non_significant	Inflammatory
SOD1	PR3	0.680397	1.46845	non_significant	Inflammatory
ITIH4	PR3	0.418185	1.73365	significant	Inflammatory
LYVE1	PR3	0.365418	1.27723	non_significant	Non-inflammatory
MASP2	PR3	0.311067	1.70485	significant	Inflammatory
CFP	PR3	-0.30578	1.55173	non_significant	Inflammatory
IGF2	PR3	-0.247655	1.4488	non_significant	Inflammatory
IGHV3-35	PR3	-0.819253	1.43899	non_significant	Non-inflammatory
IGKV1-5	PR3	0.624277	3.80432	significant	Non-inflammatory
C18orf63	PR3	0.358042	1.46288	non_significant	Non-inflammatory
C1RL	PR3	0.36226	2.00995	significant	Inflammatory
C4B	PR3	0.217031	1.27152	non_significant	Inflammatory
CDSN	PR3	1.20303	1.3562	non_significant	Non-inflammatory
IGFBP4	PR3	0.735414	1.37905	non_significant	Non-inflammatory
IGHV1OR15-1	PR3	1.09237	2.64041	significant	Non-inflammatory
PDIA3	PR3	0.729831	1.63732	significant	Inflammatory
PGK1	PR3	0.775964	1.76071	significant	Non-inflammatory
PIP	PR3	0.731331	1.23961	non_significant	Non-inflammatory
PSMA5	PR3	0.863913	1.73996	significant	Non-inflammatory
RAP1B	PR3	0.618756	1.23682	non_significant	Non-inflammatory
SAA4	PR3	0.381648	2.03897	significant	Inflammatory
SERPINC1	PR3	0.15656	1.37658	non_significant	Inflammatory
AOC3	PR3	-0.496956	1.40811	non_significant	Non-inflammatory
C1QC	PR3	0.42447	1.33246	non_significant	Inflammatory
CTSD	PR3	0.275441	1.2681	non_significant	Non-inflammatory
FGFR1	PR3	-0.390799	1.69222	significant	Inflammatory
GSS	PR3	0.689118	1.74992	significant	Non-inflammatory
IGHV1-3	PR3	1.01405	1.24826	non_significant	Non-inflammatory
IGHV4-30-2	PR3	0.670916	1.53129	non_significant	Non-inflammatory
IGLL1	PR3	0.498194	3.48822	significant	Inflammatory
IGLV7-43	PR3	0.605368	2.92297	significant	Non-inflammatory
IGLV7-46	PR3	0.618408	1.24243	non_significant	Non-inflammatory
KRT16	PR3	0.917502	1.252	non_significant	Non-inflammatory
KRT78	PR3	0.728803	1.34801	non_significant	Non-inflammatory
OLFM1	PR3	0.5423	3.52612	significant	Non-inflammatory
PODXL	PR3	1.00199	1.73951	significant	Non-inflammatory
PVR	PR3	0.435341	1.60094	significant	Inflammatory
ROBO4	PR3	0.450294	1.6018	significant	Non-inflammatory
SERPINF2	PR3	0.156222	1.31866	non_significant	Inflammatory
TFPI	PR3	0.723497	1.49529	non_significant	Inflammatory
SERPINA6	PR3	-0.120922	0.680567	non_significant	Non-inflammatory
A1BG	PR3	0.149397	0.335547	non_significant	Non-inflammatory
IGHV1OR15-9	PR3	0.344447	0.301813	non_significant	Non-inflammatory
MEGF8	PR3	-0.386115	0.900415	non_significant	Non-inflammatory
PCSK9	PR3	-0.237287	0.927821	non_significant	Non-inflammatory
OGN	PR3	0.0776147	0.165318	non_significant	Non-inflammatory
IGHG1	PR3	0.176566	1.04284	non_significant	Inflammatory
IGKV4-1	PR3	0.206592	0.764705	non_significant	Non-inflammatory
CTSG	PR3	0.647855	1.1694	non_significant	Inflammatory
ERN1	PR3	0.563522	1.19896	non_significant	Non-inflammatory
INHBE	PR3	-0.513869	1.11859	non_significant	Non-inflammatory
AMBP	PR3	0.220814	0.978359	non_significant	Non-inflammatory
FGA	PR3	0.474152	1.09735	non_significant	Inflammatory
FGG	PR3	0.338988	0.700421	non_significant	Inflammatory
LOX	PR3	0.629595	1.0861	non_significant	Non-inflammatory
APOC4	PR3	-0.213934	0.740575	non_significant	Non-inflammatory
COLEC10	PR3	-0.739477	0.902154	non_significant	Inflammatory
MENT	PR3	-0.516789	0.520494	non_significant	Non-inflammatory
PTPRJ	PR3	-0.188035	0.656887	non_significant	Inflammatory
GM2A	PR3	1.26168	1.04572	non_significant	Non-inflammatory
GSTP1	PR3	0.615598	1.20552	non_significant	Inflammatory
OAF	PR3	0.7583	1.12887	non_significant	Non-inflammatory
CFD	PR3	0.153246	0.622083	non_significant	Inflammatory
EFEMP1	PR3	0.231158	0.76592	non_significant	Non-inflammatory
ANPEP	PR3	-0.122815	0.341203	non_significant	Non-inflammatory
APOL1	PR3	-0.185817	0.658363	non_significant	Non-inflammatory
CAMP	PR3	-0.424722	1.08586	non_significant	Inflammatory
CTSS	PR3	-0.693879	1.15477	non_significant	Non-inflammatory
ENPEP	PR3	-0.816721	1.14706	non_significant	Non-inflammatory
H4C1	PR3	0.641608	1.06198	non_significant	Non-inflammatory
IDH1	PR3	0.421367	0.471808	non_significant	Non-inflammatory
IGHV3-15	PR3	0.314122	1.15231	non_significant	Non-inflammatory
IGHV3-9	PR3	0.284748	0.734408	non_significant	Non-inflammatory
IGHV4-34	PR3	0.284343	1.06055	non_significant	Non-inflammatory
IGKV1D-13;IGKV1-13	PR3	0.735933	0.896942	non_significant	Non-inflammatory
IGKV3-7	PR3	0.269384	1.02198	non_significant	Non-inflammatory
IGLL1	PR3	0.418204	1.1534	non_significant	Inflammatory
IGLV2-14	PR3	0.660878	0.596142	non_significant	Non-inflammatory
INHBC	PR3	-0.263684	0.439337	non_significant	Non-inflammatory
KITLG	PR3	0.992208	1.04873	non_significant	Inflammatory
LTA4H	PR3	0.63526	0.983957	non_significant	Non-inflammatory
MMRN2	PR3	-0.563465	0.564063	non_significant	Non-inflammatory
NEO1	PR3	-0.324075	0.751355	non_significant	Non-inflammatory
PRG2	PR3	0.968553	0.917772	non_significant	Inflammatory
LRP1	PR3	-0.0246509	0.0308501	non_significant	Inflammatory
CHL1	PR3	0.0971774	0.314077	non_significant	Non-inflammatory
ENG	PR3	-0.107351	0.110041	non_significant	Inflammatory
ENPP2	PR3	-0.375557	0.606539	non_significant	Non-inflammatory
IGF1	PR3	-0.170804	0.164016	non_significant	Inflammatory
IGHA2	PR3	-0.0362302	0.0704486	non_significant	Inflammatory
IGHV2-70D;IGHV2-70	PR3	0.0902373	0.0702017	non_significant	Non-inflammatory
IGHV3-30;IGHV3-30-5	PR3	0.115624	0.464966	non_significant	Non-inflammatory
IGHV3OR16-9	PR3	-0.106437	0.371199	non_significant	Non-inflammatory
IGKV6D-21	PR3	0.0722688	0.0880256	non_significant	Non-inflammatory
KRTDAP	PR3	-0.194407	0.188273	non_significant	Non-inflammatory
SHBG	PR3	-0.0655681	0.126837	non_significant	Non-inflammatory
IGHV3-7	PR3	0.147285	0.580672	non_significant	Non-inflammatory
IGKV1D-8	PR3	0.183016	0.428809	non_significant	Non-inflammatory
IGLV9-49	PR3	0.207614	0.272889	non_significant	Non-inflammatory
KIAA1958	PR3	0.735892	0.521506	non_significant	Non-inflammatory
PLG	PR3	-0.0111581	0.0431709	non_significant	Inflammatory
IGHD	PR3	-0.560797	0.760233	non_significant	Inflammatory
APOF	PR3	-0.0253311	0.0455663	non_significant	Non-inflammatory
CRISP3	PR3	-0.043851	0.0882909	non_significant	Non-inflammatory
IGLV1-47	PR3	-0.0140526	0.0300957	non_significant	Non-inflammatory
IGLV3-10	PR3	0.0779378	0.240206	non_significant	Non-inflammatory
IGLV3-16	PR3	0.244985	0.163243	non_significant	Non-inflammatory
IGLV3-27	PR3	0.225435	0.448053	non_significant	Non-inflammatory
ANGPTL3	PR3	0.00434517	0.00554993	non_significant	Non-inflammatory
CHIT1	PR3	-0.158714	0.210882	non_significant	Non-inflammatory
DDT	PR3	0.436277	0.919012	non_significant	Inflammatory
IGHV3-74	PR3	0.330763	0.831462	non_significant	Non-inflammatory
CD248	PR3	-0.388784	0.632956	non_significant	Non-inflammatory
IL6ST	PR3	0.347988	0.448947	non_significant	Inflammatory
MYH9	PR3	0.335156	0.425698	non_significant	Inflammatory
FGB	PR3	0.260276	0.534521	non_significant	Inflammatory
GGT1	PR3	-0.0748527	0.039846	non_significant	Inflammatory
PRG4	PR3	0.099707	0.260282	non_significant	Non-inflammatory
RBP4	PR3	0.24978	0.763796	non_significant	Inflammatory
SERPINF1	PR3	0.0661819	0.274799	non_significant	Non-inflammatory
TPI1	PR3	0.198614	0.400226	non_significant	Non-inflammatory
PTPRF	PR3	-0.039371	0.0572431	non_significant	Non-inflammatory
APOH	PR3	-0.0403152	0.145815	non_significant	Inflammatory
C4A	PR3	-0.264515	1.07608	non_significant	Inflammatory
MGP	PR3	-0.807913	0.778221	non_significant	Non-inflammatory
OSMR	PR3	-0.339004	0.649967	non_significant	Inflammatory
C7	PR3	0.138203	0.573907	non_significant	Inflammatory
CD93	PR3	-0.0729466	0.122831	non_significant	Non-inflammatory
COL6A3	PR3	0.157366	0.521031	non_significant	Non-inflammatory
GP1BA	PR3	0.129902	0.590179	non_significant	Inflammatory
MYOC	PR3	-0.357783	0.731805	non_significant	Non-inflammatory
PEBP4	PR3	-0.228956	0.403156	non_significant	Non-inflammatory
PRSS2	PR3	1.0347	0.868819	non_significant	Inflammatory
SERPINA11	PR3	-0.125012	0.286231	non_significant	Non-inflammatory
ST3GAL6	PR3	-0.355477	0.800406	non_significant	Non-inflammatory
COLEC11	PR3	-0.248285	0.839306	non_significant	Inflammatory
DPP4	PR3	-0.667013	0.61741	non_significant	Non-inflammatory
IGHV3-64	PR3	-0.186938	0.154338	non_significant	Non-inflammatory
IGHV3-64D	PR3	-0.103674	0.316013	non_significant	Non-inflammatory
IGHV3-72	PR3	-0.211836	0.79974	non_significant	Non-inflammatory
IGKV5-2	PR3	-0.240502	0.20245	non_significant	Non-inflammatory
NOTCH3	PR3	-0.522681	0.826911	non_significant	Non-inflammatory
PCYOX1	PR3	-0.227349	0.764202	non_significant	Non-inflammatory
SLC3A2	PR3	-0.251771	0.421111	non_significant	Non-inflammatory
IGKV2-30	PR3	0.386577	0.88461	non_significant	Non-inflammatory
DAG1	PR3	0.616726	0.649875	non_significant	Inflammatory
CCL15;CCL15-CCL14;CCL3;CCL23;CCL23;CCL15	PR3	0.446044	0.929364	non_significant	Non-inflammatory
FCGR3A	PR3	0.374981	0.264997	non_significant	Inflammatory
NAGLU	PR3	0.436908	0.437562	non_significant	Inflammatory
P4HB	PR3	0.0858136	0.231994	non_significant	Non-inflammatory
PRDX6	PR3	0.210863	0.624529	non_significant	Non-inflammatory
TXN	PR3	0.464747	0.658334	non_significant	Non-inflammatory
WDR1	PR3	0.551107	0.548582	non_significant	Non-inflammatory
MARCKS	PR3	0.0891175	0.136088	non_significant	Non-inflammatory
A1BG	PR3	-0.102931	0.897343	non_significant	Non-inflammatory
ADAMTSL4	PR3	0.156497	0.266851	non_significant	Non-inflammatory
ADGRF5	PR3	0.0430196	0.0650395	non_significant	Non-inflammatory
ADGRG6	PR3	0.128359	0.206442	non_significant	Non-inflammatory
ALDOA	PR3	0.237216	0.405842	non_significant	Non-inflammatory
ALDOB	PR3	0.590377	0.914704	non_significant	Non-inflammatory
AMBP	PR3	0.0249007	0.0116908	non_significant	Non-inflammatory
ANGPTL6	PR3	-0.0959815	0.193064	non_significant	Non-inflammatory
APOB	PR3	-0.0527279	0.187819	non_significant	Inflammatory
APOC3	PR3	0.31575	0.842245	non_significant	Non-inflammatory
APOD	PR3	-0.08266	0.244894	non_significant	Inflammatory
B4GALT1	PR3	0.869748	0.892192	non_significant	Inflammatory
BLMH	PR3	0.882443	0.979164	non_significant	Non-inflammatory
BPIFB1	PR3	-0.335643	0.447531	non_significant	Inflammatory
BST1	PR3	-0.114059	0.168502	non_significant	Inflammatory
C1QA	PR3	0.0309716	0.0831774	non_significant	Inflammatory
C1S	PR3	0.14714	1.02234	non_significant	Inflammatory
C3	PR3	-0.0496306	0.271409	non_significant	Inflammatory
C6	PR3	0.0925844	0.346304	non_significant	Inflammatory
C8A	PR3	0.13339	0.542532	non_significant	Inflammatory
C8G	PR3	-0.0313	0.0963616	non_significant	Inflammatory
CACNA2D1	PR3	-0.149421	0.166659	non_significant	Non-inflammatory
CAND1	PR3	0.141312	0.0579857	non_significant	Non-inflammatory
CAT	PR3	-0.439192	0.57311	non_significant	Non-inflammatory
CD109	PR3	-0.14009	0.216278	non_significant	Inflammatory
CD44	PR3	0.179937	0.219188	non_significant	Inflammatory
CDH6	PR3	-0.1047	0.0481582	non_significant	Non-inflammatory
CDHR5	PR3	-0.131595	0.183816	non_significant	Non-inflammatory
CEACAM1	PR3	0.17734	0.342148	non_significant	Inflammatory
CFH	PR3	-0.171822	0.122941	non_significant	Inflammatory
CFH	PR3	-0.0412781	0.193319	non_significant	Inflammatory
CFHR3	PR3	0.211439	0.35143	non_significant	Inflammatory
CFHR4	PR3	-0.121721	0.336327	non_significant	Inflammatory
CLU	PR3	0.000333126	0.0014179	non_significant	Inflammatory
CPN1	PR3	0.070598	0.324692	non_significant	Non-inflammatory
CPN2	PR3	0.0546111	0.198067	non_significant	Non-inflammatory
CSF1R	PR3	-0.100265	0.223737	non_significant	Inflammatory
DBH	PR3	-0.387896	0.608572	non_significant	Non-inflammatory
DCD	PR3	0.117452	0.176546	non_significant	Inflammatory
DMKN	PR3	-0.383923	1.16102	non_significant	Non-inflammatory
DSG2	PR3	-0.258793	1.04579	non_significant	Non-inflammatory
ECM1	PR3	-0.00131501	0.00411983	non_significant	Non-inflammatory
EPB42	PR3	-0.572037	0.360646	non_significant	Non-inflammatory
ERAP1	PR3	0.391242	0.473514	non_significant	Non-inflammatory
EXT2	PR3	-0.31566	0.540981	non_significant	Non-inflammatory
EXTL2	PR3	-0.459474	0.870844	non_significant	Non-inflammatory
F10	PR3	0.130874	0.659887	non_significant	Inflammatory
F11	PR3	0.124764	0.80493	non_significant	Inflammatory
F2	PR3	0.049489	0.20091	non_significant	Inflammatory
F5	PR3	-0.00863282	0.0347415	non_significant	Inflammatory
F8	PR3	0.0646992	0.0508692	non_significant	Inflammatory
FBN1	PR3	-0.013871	0.0186063	non_significant	Non-inflammatory
FCGBP	PR3	-0.105371	0.291523	non_significant	Non-inflammatory
FCN2	PR3	0.270838	1.14819	non_significant	Inflammatory
FCN3	PR3	0.17611	0.911177	non_significant	Inflammatory
FGFBP2	PR3	0.41218	0.623967	non_significant	Non-inflammatory
FN1	PR3	0.477936	0.730081	non_significant	Inflammatory
FUCA1	PR3	-0.236418	0.454913	non_significant	Non-inflammatory
GDI1	PR3	0.210336	0.299806	non_significant	Non-inflammatory
GGH	PR3	-0.259413	0.982651	non_significant	Non-inflammatory
GLIPR2	PR3	-0.417798	1.00399	non_significant	Non-inflammatory
GNPTG	PR3	-0.0139296	0.0319452	non_significant	Non-inflammatory
GP5	PR3	-0.0700326	0.095144	non_significant	Inflammatory
GPX3	PR3	-0.112911	0.340786	non_significant	Non-inflammatory
GSR	PR3	-0.0207638	0.0271972	non_significant	Non-inflammatory
GSTO1	PR3	-0.0543639	0.0512423	non_significant	Non-inflammatory
HABP2	PR3	0.0171045	0.0685087	non_significant	Non-inflammatory
HEXB	PR3	0.127411	0.154693	non_significant	Non-inflammatory
HPR	PR3	0.800034	1.00321	non_significant	Non-inflammatory
HPX	PR3	0.082111	0.427798	non_significant	Inflammatory
HSPG2	PR3	-0.234195	0.976429	non_significant	Non-inflammatory
HYOU1	PR3	0.212713	0.204191	non_significant	Non-inflammatory
ICAM2	PR3	0.14829	0.345408	non_significant	Non-inflammatory
IGF2R	PR3	-0.185484	0.42412	non_significant	Non-inflammatory
IGFBP5	PR3	-0.0414884	0.0678536	non_significant	Non-inflammatory
IGFBP7	PR3	-0.0369622	0.107796	non_significant	Non-inflammatory
IGHG3	PR3	0.109612	0.299542	non_significant	Inflammatory
IGHV1-18	PR3	0.108888	0.115677	non_significant	Non-inflammatory
IGHV1-2	PR3	0.20551	0.180208	non_significant	Non-inflammatory
IGHV2-26	PR3	-0.185113	0.375922	non_significant	Non-inflammatory
IGHV2-5	PR3	0.712957	0.991008	non_significant	Non-inflammatory
IGHV2-70	PR3	0.3323	0.292119	non_significant	Non-inflammatory
IGHV3-13	PR3	-0.220853	0.360653	non_significant	Non-inflammatory
IGHV3-20	PR3	0.416824	0.51286	non_significant	Non-inflammatory
IGHV3-38	PR3	0.0792215	0.190202	non_significant	Non-inflammatory
IGHV3-43	PR3	-0.0835371	0.143599	non_significant	Non-inflammatory
IGHV3-49	PR3	0.375211	1.10797	non_significant	Non-inflammatory
IGHV3-73	PR3	0.10993	0.385679	non_significant	Non-inflammatory
IGHV3OR15-7	PR3	-0.0506961	0.0524399	non_significant	Non-inflammatory
IGHV4-28	PR3	-0.0799325	0.151709	non_significant	Non-inflammatory
IGHV4OR15-8	PR3	0.596713	0.990291	non_significant	Non-inflammatory
IGHV5-10-1	PR3	0.232655	0.653497	non_significant	Non-inflammatory
IGHV5-51	PR3	0.281356	0.6662	non_significant	Non-inflammatory
IGKJ4	PR3	-0.244514	0.209148	non_significant	Non-inflammatory
IGKV1-16	PR3	0.0967532	0.200132	non_significant	Non-inflammatory
IGKV1-17	PR3	0.2858	0.871427	non_significant	Non-inflammatory
IGKV1-37;IGKV1D-37	PR3	0.165469	0.124728	non_significant	Non-inflammatory
IGKV1-8	PR3	0.163733	0.585485	non_significant	Non-inflammatory
IGKV1D-16	PR3	-0.0835538	0.238041	non_significant	Non-inflammatory
IGKV3D-15	PR3	0.356922	0.820943	non_significant	Non-inflammatory
IGKV6-21	PR3	0.225638	0.459076	non_significant	Non-inflammatory
IGLC7	PR3	-0.127812	0.145134	non_significant	Inflammatory
IGLV10-54	PR3	0.0518839	0.059037	non_significant	Non-inflammatory
IGLV1-44	PR3	-0.115215	0.105177	non_significant	Non-inflammatory
IGLV1-51	PR3	0.271804	0.945207	non_significant	Non-inflammatory
IGLV2-18	PR3	0.0917603	0.0899216	non_significant	Non-inflammatory
IGLV2-23	PR3	0.326571	0.225431	non_significant	Non-inflammatory
IGLV3-12	PR3	0.830808	0.873542	non_significant	Non-inflammatory
IGLV3-25	PR3	0.23566	0.715348	non_significant	Non-inflammatory
IGLV3-9	PR3	0.355141	0.678168	non_significant	Non-inflammatory
IGLV4-60	PR3	0.285538	0.360311	non_significant	Non-inflammatory
IGLV4-69	PR3	-0.0241684	0.0198514	non_significant	Non-inflammatory
IGLV5-45	PR3	-0.00885255	0.0140758	non_significant	Non-inflammatory
IGLV5-52	PR3	0.125642	0.146227	non_significant	Non-inflammatory
IGLV6-57	PR3	-0.364885	1.02274	non_significant	Non-inflammatory
IGLV8-61	PR3	-0.174267	0.144223	non_significant	Non-inflammatory
ITIH4	PR3	0.184164	0.238137	non_significant	Inflammatory
KNG1	PR3	-0.143982	0.121606	non_significant	Inflammatory
KRT5	PR3	0.326296	0.418047	non_significant	Non-inflammatory
LAMB1	PR3	0.209943	0.329428	non_significant	Non-inflammatory
LCAT	PR3	-0.00310638	0.0135984	non_significant	Non-inflammatory
LDHA	PR3	0.235458	0.735786	non_significant	Non-inflammatory
LGALS1	PR3	-0.09571	0.0918675	non_significant	Inflammatory
LGALS3BP	PR3	-0.0246091	0.0643158	non_significant	Non-inflammatory
LILRA3	PR3	0.526634	0.708126	non_significant	Non-inflammatory
LPA	PR3	-0.171324	0.523792	non_significant	Non-inflammatory
LTF	PR3	-0.070675	0.106658	non_significant	Inflammatory
MAN1A1	PR3	0.0410545	0.0710204	non_significant	Non-inflammatory
MAN2A1	PR3	0.649613	0.96715	non_significant	Non-inflammatory
MINPP1	PR3	-0.5308	0.426024	non_significant	Non-inflammatory
MMP2	PR3	0.175183	0.358505	non_significant	Non-inflammatory
MPO	PR3	0.278464	0.399312	non_significant	Non-inflammatory
MST1	PR3	0.0469416	0.131184	non_significant	Non-inflammatory
NCAM2	PR3	-0.315137	0.669107	non_significant	Non-inflammatory
NEGR1	PR3	-0.19506	0.180386	non_significant	Non-inflammatory
NOTCH2	PR3	-0.199372	0.563551	non_significant	Inflammatory
PCDHGC5	PR3	0.860087	0.655193	non_significant	Non-inflammatory
PF4	PR3	-0.116592	0.182157	non_significant	Inflammatory
PF4V1	PR3	-0.150287	0.209556	non_significant	Inflammatory
PGD	PR3	-0.662772	0.878359	non_significant	Non-inflammatory
PLTP	PR3	-0.157478	0.600472	non_significant	Non-inflammatory
PLXDC2	PR3	-0.119775	0.158293	non_significant	Non-inflammatory
PLXND1	PR3	-0.282895	0.350392	non_significant	Non-inflammatory
POSTN	PR3	0.00542059	0.00991055	non_significant	Non-inflammatory
PPBP	PR3	0.0256046	0.0415178	non_significant	Inflammatory
PROC	PR3	-0.0351187	0.0498901	non_significant	Inflammatory
PROCR	PR3	-0.0814405	0.110599	non_significant	Inflammatory
PROS1	PR3	0.0473745	0.217929	non_significant	Inflammatory
PROZ	PR3	-0.102517	0.174902	non_significant	Inflammatory
PTPRS	PR3	0.00813811	0.0150877	non_significant	Inflammatory
PZP	PR3	0.183496	0.19806	non_significant	Non-inflammatory
QSOX1	PR3	0.0273423	0.12829	non_significant	Non-inflammatory
RAC1	PR3	0.285533	0.366357	non_significant	Inflammatory
RARRES2	PR3	0.120854	0.320899	non_significant	Inflammatory
SELENBP1	PR3	-0.338918	1.01425	non_significant	Non-inflammatory
SEMA4B	PR3	-0.231451	0.604375	non_significant	Non-inflammatory
SERPIND1	PR3	-0.00757159	0.0204875	non_significant	Inflammatory
SNED1	PR3	-0.0998953	0.137707	non_significant	Non-inflammatory
SOD3	PR3	-0.437546	0.612053	non_significant	Non-inflammatory
SPARC	PR3	-0.197749	0.260976	non_significant	Non-inflammatory
SRGN	PR3	0.17006	0.183859	non_significant	Inflammatory
SSC5D	PR3	-0.260784	0.328089	non_significant	Inflammatory
TGFBI	PR3	-0.145429	0.772649	non_significant	Non-inflammatory
THBS4	PR3	-0.291168	0.331711	non_significant	Non-inflammatory
TPM3	PR3	0.376237	0.30562	non_significant	Non-inflammatory
TRAJ17	PR3	-0.146252	0.120234	non_significant	Non-inflammatory
TTN	PR3	-0.0408835	0.097258	non_significant	Non-inflammatory
VASN	PR3	-0.0889238	0.35554	non_significant	Non-inflammatory
VTN	PR3	0.0821821	0.306926	non_significant	Inflammatory
Ig-like	PR3	0.0763683	0.085383	non_significant	Non-inflammatory
Ig-like	PR3	0.325583	0.949334	non_significant	Non-inflammatory
C1S	MPO	2.18772	3.45922	significant	Inflammatory
CFI	MPO	0.63771	4.3909	significant	Inflammatory
CRP	MPO	1.88553	2.62888	significant	Inflammatory
NPC2	MPO	0.664056	2.15271	non_significant	Non-inflammatory
S100A8	MPO	1.35718	2.89618	significant	Inflammatory
CCL18	MPO	1.66446	2.72254	significant	Inflammatory
ORM1	MPO	0.930077	3.70654	significant	Inflammatory
RNASE1	MPO	1.9885	2.32067	non_significant	Non-inflammatory
ITGB1	MPO	-1.59203	3.16836	significant	Inflammatory
IGFBP2	MPO	1.05738	2.77622	significant	Inflammatory
AHSG	MPO	-0.891293	3.05706	significant	Inflammatory
ANTXR2	MPO	-1.39303	2.22379	non_significant	Non-inflammatory
APOA2	MPO	-1.02252	3.70452	significant	Inflammatory
PON1	MPO	-0.619849	2.62274	significant	Non-inflammatory
PON3	MPO	-0.560377	2.65181	significant	Non-inflammatory
AFM	MPO	-0.865441	5.33606	significant	Non-inflammatory
APOA1	MPO	-0.761223	4.65622	significant	Inflammatory
APOM	MPO	-1.14558	4.63975	significant	Non-inflammatory
COMP	MPO	-1.60468	2.83648	significant	Inflammatory
GSN	MPO	-0.535971	2.56202	significant	Non-inflammatory
IGFALS	MPO	-1.03215	6.03796	significant	Non-inflammatory
IGFBP3	MPO	-1.14242	3.84947	significant	Non-inflammatory
ITIH1	MPO	-0.434564	3.13253	significant	Non-inflammatory
KIT	MPO	-1.03027	2.71469	significant	Inflammatory
PGLYRP2	MPO	-0.564055	2.82142	significant	Inflammatory
C9	MPO	0.753862	3.52707	significant	Inflammatory
IGHV1-24	MPO	1.50399	2.41427	non_significant	Non-inflammatory
ITIH4	MPO	1.37819	3.9683	significant	Inflammatory
MRC1	MPO	1.76281	2.62644	significant	Non-inflammatory
TIMP1	MPO	0.484361	2.15167	non_significant	Inflammatory
TNC	MPO	0.8231	2.43887	non_significant	Inflammatory
CST3	MPO	0.600963	2.22265	non_significant	Non-inflammatory
APOA4	MPO	-0.651518	2.35059	non_significant	Inflammatory
KNG1	MPO	-0.352695	3.01004	significant	Inflammatory
IGLC2	MPO	0.540972	1.09316	non_significant	Inflammatory
ALB	MPO	-0.685467	0.936391	non_significant	Non-inflammatory
KLKB1	MPO	-0.328705	1.52324	non_significant	Inflammatory
LEFTY2;LEFTY2;LEFTY1	MPO	-0.40776	0.557026	non_significant	Non-inflammatory
IGHM	MPO	0.129533	0.13989	non_significant	Inflammatory
IGHV3-38-3	MPO	-0.635047	1.53267	non_significant	Non-inflammatory
IGHG2	MPO	0.288745	0.449261	non_significant	Inflammatory
IGKC	MPO	0.269131	0.771578	non_significant	Inflammatory
IGKV2D-28	MPO	0.468382	1.47089	non_significant	Non-inflammatory
IGKV2D-29	MPO	0.364263	0.997941	non_significant	Non-inflammatory
IGLC6	MPO	0.133288	0.271053	non_significant	Inflammatory
IGLL5	MPO	0.321836	1.03241	non_significant	Inflammatory
IGLV2-11	MPO	0.40832	1.11338	non_significant	Non-inflammatory
IGLV2-8	MPO	0.0842705	0.123562	non_significant	Non-inflammatory
IGLV3-1	MPO	0.782304	1.15246	non_significant	Non-inflammatory
JCHAIN	MPO	0.518468	0.771061	non_significant	Inflammatory
FGG	MPO	0.913082	1.81099	non_significant	Inflammatory
KRT81;KRT86;KRT83;KRT81	MPO	0.110724	0.171013	non_significant	Non-inflammatory
CFHR2	MPO	0.162301	0.270325	non_significant	Inflammatory
CHGA	MPO	0.60287	0.605416	non_significant	Inflammatory
CHI3L1	MPO	0.561052	0.606845	non_significant	Non-inflammatory
COL18A1	MPO	0.472682	1.57614	non_significant	Non-inflammatory
CSF1	MPO	0.690001	1.17699	non_significant	Inflammatory
GUCA2A	MPO	0.839755	1.20084	non_significant	Non-inflammatory
LBP	MPO	0.67006	1.67773	non_significant	Inflammatory
LCN2	MPO	0.827639	0.699419	non_significant	Non-inflammatory
LRG1	MPO	0.382731	1.06226	non_significant	Inflammatory
OIT3	MPO	0.540579	1.19124	non_significant	Non-inflammatory
RAC2	MPO	0.585069	0.474505	non_significant	Inflammatory
SAA1	MPO	1.48666	1.88658	non_significant	Inflammatory
SAA2	MPO	1.85945	1.96489	non_significant	Inflammatory
SERPINA3	MPO	0.498684	1.81262	non_significant	Inflammatory
VWF	MPO	0.173651	0.188758	non_significant	Inflammatory
PCOLCE	MPO	-0.255414	0.775132	non_significant	Non-inflammatory
B2M	MPO	0.553277	1.05883	non_significant	Inflammatory
HP	MPO	1.55075	1.53005	non_significant	Inflammatory
IGFBP6	MPO	0.467201	0.735181	non_significant	Non-inflammatory
PRTN3	MPO	0.875341	0.958671	non_significant	Inflammatory
S100A9	MPO	0.497534	0.520347	non_significant	Inflammatory
SERPINB1	MPO	0.836362	0.904239	non_significant	Inflammatory
SFTPB	MPO	0.886261	1.24974	non_significant	Non-inflammatory
ZYX	MPO	0.920178	1.09801	non_significant	Non-inflammatory
APCS	MPO	0.173656	0.684689	non_significant	Inflammatory
C1R	MPO	0.0919567	0.325478	non_significant	Inflammatory
LYZ	MPO	0.204244	0.450195	non_significant	Inflammatory
REG1A	MPO	-0.166681	0.117751	non_significant	Inflammatory
ALB	MPO	-0.116791	0.093527	non_significant	Non-inflammatory
BLVRB	MPO	-0.590477	0.468742	non_significant	Non-inflammatory
CA1	MPO	-0.0683391	0.0362499	non_significant	Non-inflammatory
COL15A1	MPO	0.311382	0.543317	non_significant	Non-inflammatory
PRDX2	MPO	-0.37322	0.518258	non_significant	Inflammatory
SERPINA7	MPO	-0.160948	0.351351	non_significant	Non-inflammatory
AZGP1	MPO	0.0926916	0.259735	non_significant	Non-inflammatory
B2M	MPO	0.839969	1.6252	non_significant	Inflammatory
CDH1	MPO	0.34467	0.327657	non_significant	Non-inflammatory
FBLN5	MPO	0.484026	1.20428	non_significant	Non-inflammatory
HP	MPO	0.507226	1.56859	non_significant	Inflammatory
SERPING1	MPO	0.032351	0.0782098	non_significant	Inflammatory
CD14	MPO	0.0861992	0.198443	non_significant	Inflammatory
CLIC1	MPO	-0.431923	0.377175	non_significant	Inflammatory
FGL1	MPO	-0.152439	0.156548	non_significant	Inflammatory
GOLM1	MPO	-0.217786	0.384729	non_significant	Non-inflammatory
MYL12A;MYL12B;MYL12A	MPO	-0.370743	0.247228	non_significant	Non-inflammatory
PTGDS	MPO	0.103644	0.20189	non_significant	Inflammatory
ITLN1	MPO	-0.642127	1.08278	non_significant	Non-inflammatory
ARF3;ARF3;ARF1	MPO	-1.13114	0.502381	non_significant	Non-inflammatory
CNDP1	MPO	-0.393913	0.728591	non_significant	Non-inflammatory
HGFAC	MPO	-0.49897	1.52314	non_significant	Inflammatory
ITIH2	MPO	-0.30744	1.12597	non_significant	Non-inflammatory
PHOX2B	MPO	-0.404341	1.77089	non_significant	Non-inflammatory
TF	MPO	-0.274085	0.853788	non_significant	Inflammatory
A2M	MPO	-0.277076	0.697938	non_significant	Inflammatory
ADAMTS13	MPO	-0.405853	1.83054	non_significant	Inflammatory
ADIPOQ	MPO	-0.642069	1.53075	non_significant	Inflammatory
ALB	MPO	0.238189	0.482306	non_significant	Non-inflammatory
ALB	MPO	-0.210399	0.40963	non_significant	Non-inflammatory
APOM	MPO	0.0758157	0.102234	non_significant	Non-inflammatory
ATRN	MPO	-0.423173	0.712495	non_significant	Non-inflammatory
BCHE	MPO	-0.49798	1.47772	non_significant	Non-inflammatory
C8B	MPO	-0.119745	0.351311	non_significant	Inflammatory
CDH13	MPO	-0.192473	0.39126	non_significant	Non-inflammatory
CETP	MPO	-0.132244	0.290658	non_significant	Inflammatory
CILP	MPO	0.0216257	0.0152623	non_significant	Non-inflammatory
CLEC3B	MPO	-0.38919	1.90079	non_significant	Non-inflammatory
CNTN1	MPO	-0.924217	1.65763	non_significant	Non-inflammatory
CRTAC1	MPO	-0.495411	1.92092	non_significant	Non-inflammatory
DPEP2	MPO	-1.17074	1.75385	non_significant	Non-inflammatory
EGFR	MPO	-0.482311	1.76335	non_significant	Inflammatory
F12	MPO	-0.239601	0.728874	non_significant	Inflammatory
F13A1	MPO	-0.412242	1.61536	non_significant	Inflammatory
GALE	MPO	-0.558139	1.05257	non_significant	Non-inflammatory
GPLD1	MPO	-0.379549	1.05249	non_significant	Inflammatory
HBA1	MPO	-0.516098	0.546135	non_significant	Non-inflammatory
HBB	MPO	-0.503114	0.558167	non_significant	Inflammatory
HBG1	MPO	0.102217	0.0689216	non_significant	Non-inflammatory
HRG	MPO	-0.534134	1.91866	non_significant	Inflammatory
ICOSLG	MPO	-0.511306	0.981743	non_significant	Inflammatory
IGHV3OR16-12	MPO	-0.052542	0.0705304	non_significant	Non-inflammatory
IL1RAP	MPO	-0.374564	0.928643	non_significant	Non-inflammatory
ISLR	MPO	-0.516241	1.31205	non_significant	Non-inflammatory
LAMP2	MPO	-0.47027	1.56775	non_significant	Non-inflammatory
LUM	MPO	-0.389205	1.43806	non_significant	Non-inflammatory
MASP1	MPO	-0.180158	0.644742	non_significant	Inflammatory
MCAM	MPO	-0.393972	1.64861	non_significant	Inflammatory
NCAM1	MPO	-0.443417	0.730894	non_significant	Non-inflammatory
PEPD	MPO	-0.666293	1.84865	non_significant	Non-inflammatory
PI16	MPO	-0.45762	1.71323	non_significant	Non-inflammatory
PRDX1	MPO	-1.30993	1.59854	non_significant	Non-inflammatory
SCGB3A1	MPO	-0.237393	0.385288	non_significant	Non-inflammatory
SELENOP	MPO	-0.479126	1.60312	non_significant	Non-inflammatory
SELL	MPO	-0.520004	1.68259	non_significant	Non-inflammatory
SPP2	MPO	-0.802585	1.21648	non_significant	Non-inflammatory
TNXB	MPO	-0.212475	0.528008	non_significant	Non-inflammatory
TTR	MPO	-0.466902	1.51865	non_significant	Non-inflammatory
APOC1	MPO	-0.514577	1.50659	non_significant	Non-inflammatory
ACTB	MPO	0.274128	0.387424	non_significant	Inflammatory
CCL14	MPO	0.564697	1.18856	non_significant	Inflammatory
CD59;;CD59;CD59	MPO	0.726997	0.885668	non_significant	Non-inflammatory
CFHR5	MPO	0.131097	0.200774	non_significant	Inflammatory
EEF1A1;EEF1A1P5	MPO	1.61303	2.00518	non_significant	Non-inflammatory
F9	MPO	0.510281	1.89583	non_significant	Inflammatory
GP9	MPO	0.9663	1.08522	non_significant	Inflammatory
ITIH3	MPO	0.354781	1.08293	non_significant	Non-inflammatory
LMAN2	MPO	1.08053	1.1166	non_significant	Non-inflammatory
MMRN1	MPO	0.520224	1.13196	non_significant	Inflammatory
MYL6	MPO	0.546419	0.706752	non_significant	Non-inflammatory
NID1	MPO	0.378102	1.59367	non_significant	Non-inflammatory
PFN1	MPO	0.301545	0.565579	non_significant	Non-inflammatory
PKM	MPO	1.64525	1.22562	non_significant	Non-inflammatory
RNASE4	MPO	0.639896	0.866399	non_significant	Inflammatory
SLPI	MPO	0.902465	1.89746	non_significant	Inflammatory
TMSB4X	MPO	0.347948	0.821569	non_significant	Inflammatory
TUBA1A	MPO	0.567154	0.42521	non_significant	Non-inflammatory
VCL	MPO	0.319997	0.660397	non_significant	Inflammatory
YWHAZ	MPO	1.05622	0.953749	non_significant	Non-inflammatory
ACTA1	MPO	-0.0124681	0.0155257	non_significant	Non-inflammatory
ACTN1	MPO	0.404399	0.353158	non_significant	Non-inflammatory
ACTR3	MPO	0.600512	0.718307	non_significant	Non-inflammatory
AGT	MPO	-0.278489	1.12005	non_significant	Inflammatory
ANG	MPO	0.576965	0.465399	non_significant	Inflammatory
APMAP	MPO	0.246674	0.492317	non_significant	Non-inflammatory
APOA5	MPO	0.14654	0.184514	non_significant	Non-inflammatory
BASP1	MPO	0.256838	0.544037	non_significant	Non-inflammatory
C4BPA	MPO	0.438734	1.29596	non_significant	Inflammatory
C4BPB	MPO	0.387309	1.66911	non_significant	Inflammatory
C5	MPO	0.00259461	0.00686697	non_significant	Inflammatory
CD163	MPO	0.451863	0.862251	non_significant	Inflammatory
CDH2	MPO	0.25018	0.189727	non_significant	Non-inflammatory
CORO1A	MPO	0.286858	0.531637	non_significant	Inflammatory
CSTA	MPO	0.930572	0.599834	non_significant	Non-inflammatory
DEFA1;DEFA3	MPO	0.0112557	0.00954354	non_significant	Non-inflammatory
DSG1	MPO	0.144045	0.154946	non_significant	Non-inflammatory
DSP	MPO	0.15402	0.0693115	non_significant	Inflammatory
ENO1	MPO	0.114714	0.141311	non_significant	Non-inflammatory
FERMT3	MPO	0.202096	0.250821	non_significant	Inflammatory
FLNA	MPO	0.266115	0.321385	non_significant	Inflammatory
GAPDH	MPO	0.175771	0.269066	non_significant	Inflammatory
HSP90B1	MPO	0.202912	0.400285	non_significant	Non-inflammatory
IGHG4	MPO	0.981591	1.05791	non_significant	Inflammatory
IGHV1-69	MPO	0.545967	0.98549	non_significant	Non-inflammatory
IGKJ1	MPO	0.778632	0.484917	non_significant	Non-inflammatory
IGKV3-20	MPO	0.46718	0.770064	non_significant	Non-inflammatory
IGKV3D-7;IGKV3OR2-268	MPO	0.737826	1.49021	non_significant	Non-inflammatory
ILK	MPO	0.302212	0.312626	non_significant	Inflammatory
ITGA2B	MPO	0.126867	0.112997	non_significant	Non-inflammatory
KRT1	MPO	0.280979	0.285091	non_significant	Inflammatory
KRT10	MPO	0.370163	0.41969	non_significant	Non-inflammatory
KRT14	MPO	0.327573	0.271068	non_significant	Non-inflammatory
KRT2	MPO	0.424357	0.515162	non_significant	Non-inflammatory
KRT6A	MPO	0.604712	0.998344	non_significant	Inflammatory
KRT6B	MPO	0.852504	1.40493	non_significant	Non-inflammatory
KRT9	MPO	0.453398	0.505198	non_significant	Non-inflammatory
MBL2	MPO	0.0829636	0.0841378	non_significant	Inflammatory
MSN	MPO	-0.050733	0.0913066	non_significant	Non-inflammatory
ORM2	MPO	0.351934	1.32385	non_significant	Inflammatory
PLEK	MPO	0.134637	0.083492	non_significant	Inflammatory
PPIA	MPO	0.122335	0.125697	non_significant	Inflammatory
SELP	MPO	0.0251277	0.0228082	non_significant	Inflammatory
SERPINA1	MPO	0.287329	1.2717	non_significant	Inflammatory
SERPINA4	MPO	-0.440071	1.40542	non_significant	Non-inflammatory
SERPINA5	MPO	0.549757	0.862396	non_significant	Non-inflammatory
SPARCL1	MPO	0.0925564	0.215445	non_significant	Non-inflammatory
SPP1	MPO	0.92855	0.822575	non_significant	Inflammatory
TAGLN2	MPO	0.253985	0.411631	non_significant	Non-inflammatory
THBS1	MPO	0.0923435	0.133928	non_significant	Inflammatory
TLN1	MPO	0.107921	0.12641	non_significant	Inflammatory
TPM4	MPO	0.36685	0.318929	non_significant	Non-inflammatory
TSKU	MPO	0.125151	0.13859	non_significant	Inflammatory
TUBA4A	MPO	-0.107797	0.0791664	non_significant	Non-inflammatory
ADA2	MPO	0.25921	0.239556	non_significant	Non-inflammatory
ALCAM	MPO	-0.638831	0.547668	non_significant	Non-inflammatory
APOC4-APOC2	MPO	-0.303279	0.649957	non_significant	Non-inflammatory
BTD	MPO	-0.733878	1.9359	non_significant	Non-inflammatory
C2	MPO	0.054448	0.140994	non_significant	Inflammatory
CA2	MPO	-0.196255	0.190905	non_significant	Non-inflammatory
CDH5	MPO	-0.251771	0.828059	non_significant	Inflammatory
CP	MPO	0.210042	0.643895	non_significant	Non-inflammatory
CPB2	MPO	0.00626333	0.0108376	non_significant	Inflammatory
F13B	MPO	-0.285185	0.718567	non_significant	Inflammatory
F7	MPO	-0.165283	0.526935	non_significant	Inflammatory
FAH	MPO	0.817843	0.840608	non_significant	Non-inflammatory
FBLN1	MPO	-0.109796	0.274234	non_significant	Inflammatory
FBLN1	MPO	0.12886	0.304271	non_significant	Inflammatory
FETUB	MPO	-0.520209	1.63485	non_significant	Non-inflammatory
GC	MPO	-0.0884471	0.273327	non_significant	Non-inflammatory
H6PD	MPO	0.339399	0.577322	non_significant	Non-inflammatory
HBA2	MPO	-0.316803	0.331522	non_significant	Non-inflammatory
HBD	MPO	0.0092581	0.0066387	non_significant	Non-inflammatory
HSPA5	MPO	0.0666297	0.168187	non_significant	Non-inflammatory
HSPA8	MPO	0.184569	0.394985	non_significant	Inflammatory
ICAM1	MPO	0.00696533	0.0122681	non_significant	Inflammatory
IGHA1	MPO	0.467083	0.932165	non_significant	Inflammatory
IGHA2	MPO	0.436594	0.799531	non_significant	Inflammatory
IGHV6-1	MPO	-0.0468988	0.0694357	non_significant	Non-inflammatory
IGKV1-27	MPO	0.514578	0.537748	non_significant	Non-inflammatory
IGKV1-39;IGKV1D-39	MPO	0.509798	1.20818	non_significant	Non-inflammatory
IGKV1D-33	MPO	0.47165	1.79166	non_significant	Non-inflammatory
IGKV2-40	MPO	0.294788	0.714328	non_significant	Non-inflammatory
IGKV3D-11;IGKV3-11	MPO	0.246095	0.414264	non_significant	Non-inflammatory
IGKV3D-20	MPO	0.2908	0.517487	non_significant	Non-inflammatory
IGLV1-36	MPO	0.311908	0.339842	non_significant	Non-inflammatory
IGLV1-40	MPO	0.349469	0.78564	non_significant	Non-inflammatory
IGLV3-19	MPO	0.488307	0.961822	non_significant	Non-inflammatory
IGLV3-21	MPO	0.29357	0.583517	non_significant	Non-inflammatory
JUP	MPO	0.707362	0.92823	non_significant	Non-inflammatory
LAMA2	MPO	0.347698	0.401822	non_significant	Non-inflammatory
LAMP1	MPO	-1.11577	1.67236	non_significant	Inflammatory
LCP1	MPO	0.472286	1.76022	non_significant	Inflammatory
LDHB	MPO	-0.433881	0.571199	non_significant	Non-inflammatory
MASP1	MPO	-0.12029	0.173746	non_significant	Inflammatory
NRP1	MPO	0.29557	0.554136	non_significant	Non-inflammatory
PIGR	MPO	-0.0783368	0.0923034	non_significant	Inflammatory
PLA2G7	MPO	-0.451749	1.28759	non_significant	Inflammatory
PRKCSH	MPO	-0.588972	0.490152	non_significant	Non-inflammatory
PTPRG	MPO	-0.38651	1.39936	non_significant	Non-inflammatory
SERPINA10	MPO	0.332505	0.769695	non_significant	Inflammatory
SLC4A1	MPO	-0.344258	0.405765	non_significant	Inflammatory
TFRC	MPO	-0.343061	0.966152	non_significant	Inflammatory
TUBB4B	MPO	-0.0530682	0.0785432	non_significant	Non-inflammatory
VCAM1	MPO	0.0247098	0.0536967	non_significant	Inflammatory
VNN1	MPO	-0.246803	0.261128	non_significant	Inflammatory
C3_C5 convertase	MPO	0.0356952	0.0884407	non_significant	Non-inflammatory
CD5L	MPO	-0.445469	0.47407	non_significant	Inflammatory
IGKV2-24	MPO	-0.101776	0.200238	non_significant	Non-inflammatory
C1QB	MPO	0.20977	0.341218	non_significant	Inflammatory
ADAMDEC1	MPO	-0.0138748	0.0169032	non_significant	Non-inflammatory
APOE	MPO	0.417716	0.72306	non_significant	Inflammatory
SOD1	MPO	-0.397209	0.381188	non_significant	Inflammatory
ITIH4	MPO	-0.391152	0.907304	non_significant	Inflammatory
LYVE1	MPO	-0.277951	0.602064	non_significant	Non-inflammatory
MASP2	MPO	-0.200429	0.356115	non_significant	Inflammatory
CFP	MPO	-0.0854959	0.17221	non_significant	Inflammatory
IGF2	MPO	0.021061	0.0262875	non_significant	Inflammatory
IGHV3-35	MPO	0.430672	0.536553	non_significant	Non-inflammatory
IGKV1-5	MPO	-0.110645	0.136264	non_significant	Non-inflammatory
C18orf63	MPO	0.715156	0.342431	non_significant	Non-inflammatory
C1RL	MPO	-0.0185716	0.0431619	non_significant	Inflammatory
C4B	MPO	0.112664	0.22989	non_significant	Inflammatory
CDSN	MPO	-0.962105	0.551631	non_significant	Non-inflammatory
IGFBP4	MPO	-0.240158	0.465005	non_significant	Non-inflammatory
IGHV1OR15-1	MPO	-0.896064	1.86555	non_significant	Non-inflammatory
PDIA3	MPO	-0.289006	0.506522	non_significant	Inflammatory
PGK1	MPO	-0.325051	0.287561	non_significant	Non-inflammatory
PIP	MPO	-0.266221	0.256527	non_significant	Non-inflammatory
PSMA5	MPO	-0.220788	0.173313	non_significant	Non-inflammatory
RAP1B	MPO	-0.0537189	0.0360254	non_significant	Non-inflammatory
SAA4	MPO	-0.235562	0.668762	non_significant	Inflammatory
SERPINC1	MPO	0.0158164	0.0294453	non_significant	Inflammatory
AOC3	MPO	0.0224512	0.0368791	non_significant	Non-inflammatory
C1QC	MPO	-0.439453	0.427324	non_significant	Inflammatory
CTSD	MPO	-0.143416	0.346918	non_significant	Non-inflammatory
FGFR1	MPO	0.544852	0.860285	non_significant	Inflammatory
GSS	MPO	-0.509772	0.471254	non_significant	Non-inflammatory
IGHV1-3	MPO	-0.0281319	0.0142552	non_significant	Non-inflammatory
IGHV4-30-2	MPO	-0.422813	0.239347	non_significant	Non-inflammatory
IGLL1	MPO	0.295482	0.22388	non_significant	Inflammatory
IGLV7-43	MPO	-0.315533	0.378688	non_significant	Non-inflammatory
IGLV7-46	MPO	0.0831109	0.0559856	non_significant	Non-inflammatory
KRT16	MPO	0.404738	0.251123	non_significant	Non-inflammatory
KRT78	MPO	-0.112682	0.0743558	non_significant	Non-inflammatory
OLFM1	MPO	-0.062777	0.045936	non_significant	Non-inflammatory
PODXL	MPO	0.046845	0.0203564	non_significant	Non-inflammatory
PVR	MPO	-0.162117	0.440462	non_significant	Inflammatory
ROBO4	MPO	-0.0748445	0.167909	non_significant	Non-inflammatory
SERPINF2	MPO	-0.302215	1.26212	non_significant	Inflammatory
TFPI	MPO	-0.137579	0.159932	non_significant	Inflammatory
SERPINA6	MPO	-0.568668	4.00137	significant	Non-inflammatory
A1BG	MPO	0.819667	2.86669	significant	Non-inflammatory
IGHV1OR15-9	MPO	2.5617	3.27909	significant	Non-inflammatory
MEGF8	MPO	-1.13792	3.42133	significant	Non-inflammatory
PCSK9	MPO	-0.504357	3.09355	significant	Non-inflammatory
OGN	MPO	0.564963	2.1362	non_significant	Non-inflammatory
IGHG1	MPO	0.322327	0.809074	non_significant	Inflammatory
IGKV4-1	MPO	0.193146	0.453339	non_significant	Non-inflammatory
CTSG	MPO	0.512543	0.636859	non_significant	Inflammatory
ERN1	MPO	0.389915	1.03505	non_significant	Non-inflammatory
INHBE	MPO	-0.562592	0.766962	non_significant	Non-inflammatory
AMBP	MPO	0.677819	2.06505	non_significant	Non-inflammatory
FGA	MPO	0.181534	0.46085	non_significant	Inflammatory
FGG	MPO	0.388865	1.4129	non_significant	Inflammatory
LOX	MPO	0.675051	1.082	non_significant	Non-inflammatory
APOC4	MPO	-0.445216	1.75433	non_significant	Non-inflammatory
COLEC10	MPO	-1.69589	1.56997	non_significant	Inflammatory
MENT	MPO	-1.72118	1.50136	non_significant	Non-inflammatory
PTPRJ	MPO	-0.462398	1.55794	non_significant	Inflammatory
GM2A	MPO	1.98994	1.33709	non_significant	Non-inflammatory
GSTP1	MPO	0.202525	0.182491	non_significant	Inflammatory
OAF	MPO	0.371697	0.418883	non_significant	Non-inflammatory
CFD	MPO	0.345763	1.0026	non_significant	Inflammatory
EFEMP1	MPO	0.305263	0.843666	non_significant	Non-inflammatory
ANPEP	MPO	-0.595663	2.01392	non_significant	Non-inflammatory
APOL1	MPO	-0.427043	1.91065	non_significant	Non-inflammatory
CAMP	MPO	-0.570451	0.713022	non_significant	Inflammatory
CTSS	MPO	-0.761092	0.853881	non_significant	Non-inflammatory
ENPEP	MPO	-0.800572	1.56959	non_significant	Non-inflammatory
H4C1	MPO	1.05739	1.01702	non_significant	Non-inflammatory
IDH1	MPO	1.17504	1.14429	non_significant	Non-inflammatory
IGHV3-15	MPO	0.751802	1.51692	non_significant	Non-inflammatory
IGHV3-9	MPO	0.622688	1.32144	non_significant	Non-inflammatory
IGHV4-34	MPO	0.205374	0.411574	non_significant	Non-inflammatory
IGKV1D-13;IGKV1-13	MPO	1.03636	0.876012	non_significant	Non-inflammatory
IGKV3-7	MPO	0.677749	1.66487	non_significant	Non-inflammatory
IGLL1	MPO	0.279386	0.729229	non_significant	Inflammatory
IGLV2-14	MPO	0.860444	0.98133	non_significant	Non-inflammatory
INHBC	MPO	-1.23688	2.07415	non_significant	Non-inflammatory
KITLG	MPO	0.719616	1.01929	non_significant	Inflammatory
LTA4H	MPO	0.391183	0.544817	non_significant	Non-inflammatory
MMRN2	MPO	-1.47171	1.02854	non_significant	Non-inflammatory
NEO1	MPO	-0.79154	1.53117	non_significant	Non-inflammatory
PRG2	MPO	1.18987	0.948114	non_significant	Inflammatory
LRP1	MPO	0.0215599	0.0313951	non_significant	Inflammatory
CHL1	MPO	-0.36098	1.32587	non_significant	Non-inflammatory
ENG	MPO	-0.255929	0.250958	non_significant	Inflammatory
ENPP2	MPO	-0.482312	0.742733	non_significant	Non-inflammatory
IGF1	MPO	-0.785517	1.21415	non_significant	Inflammatory
IGHA2	MPO	0.502885	1.15638	non_significant	Inflammatory
IGHV2-70D;IGHV2-70	MPO	-0.804965	0.526852	non_significant	Non-inflammatory
IGHV3-30;IGHV3-30-5	MPO	-0.0144151	0.020961	non_significant	Non-inflammatory
IGHV3OR16-9	MPO	0.0998051	0.243998	non_significant	Non-inflammatory
IGKV6D-21	MPO	-0.120261	0.0913823	non_significant	Non-inflammatory
KRTDAP	MPO	-0.132179	0.105903	non_significant	Non-inflammatory
SHBG	MPO	-0.425495	0.6516	non_significant	Non-inflammatory
IGHV3-7	MPO	0.126367	0.195835	non_significant	Non-inflammatory
IGKV1D-8	MPO	-0.0491242	0.0475056	non_significant	Non-inflammatory
IGLV9-49	MPO	-0.134891	0.0690446	non_significant	Non-inflammatory
KIAA1958	MPO	0.580419	0.311107	non_significant	Non-inflammatory
PLG	MPO	-0.221436	0.773627	non_significant	Inflammatory
IGHD	MPO	2.33297	1.84229	non_significant	Inflammatory
APOF	MPO	0.36513	1.02752	non_significant	Non-inflammatory
CRISP3	MPO	-0.35562	0.734011	non_significant	Non-inflammatory
IGLV1-47	MPO	0.439495	1.38815	non_significant	Non-inflammatory
IGLV3-10	MPO	0.464446	1.23304	non_significant	Non-inflammatory
IGLV3-16	MPO	0.735213	0.43023	non_significant	Non-inflammatory
IGLV3-27	MPO	0.52154	0.654573	non_significant	Non-inflammatory
ANGPTL3	MPO	0.0659423	0.111024	non_significant	Non-inflammatory
CHIT1	MPO	-0.147586	0.130192	non_significant	Non-inflammatory
DDT	MPO	0.120405	0.11263	non_significant	Inflammatory
IGHV3-74	MPO	-0.166422	0.222864	non_significant	Non-inflammatory
CD248	MPO	-0.440872	0.545741	non_significant	Non-inflammatory
IL6ST	MPO	0.577485	0.681171	non_significant	Inflammatory
MYH9	MPO	0.574818	0.682944	non_significant	Inflammatory
FGB	MPO	0.449111	1.51737	non_significant	Inflammatory
GGT1	MPO	2.18404	1.54141	non_significant	Inflammatory
PRG4	MPO	0.186714	0.489456	non_significant	Non-inflammatory
RBP4	MPO	0.162252	0.366971	non_significant	Inflammatory
SERPINF1	MPO	-0.122431	0.342488	non_significant	Non-inflammatory
TPI1	MPO	0.125232	0.107038	non_significant	Non-inflammatory
PTPRF	MPO	0.543684	0.702585	non_significant	Non-inflammatory
APOH	MPO	0.0925599	0.24071	non_significant	Inflammatory
C4A	MPO	-0.0873753	0.123748	non_significant	Inflammatory
MGP	MPO	-0.63582	0.341536	non_significant	Non-inflammatory
OSMR	MPO	0.245203	0.308907	non_significant	Inflammatory
C7	MPO	-0.0709296	0.175593	non_significant	Inflammatory
CD93	MPO	-0.231584	0.593593	non_significant	Non-inflammatory
COL6A3	MPO	-0.341678	1.26623	non_significant	Non-inflammatory
GP1BA	MPO	-0.202274	0.651206	non_significant	Inflammatory
MYOC	MPO	-0.283321	0.762533	non_significant	Non-inflammatory
PEBP4	MPO	-0.414256	1.50642	non_significant	Non-inflammatory
PRSS2	MPO	-0.972719	0.904784	non_significant	Inflammatory
SERPINA11	MPO	-0.269517	0.825246	non_significant	Non-inflammatory
ST3GAL6	MPO	-0.366615	0.854552	non_significant	Non-inflammatory
COLEC11	MPO	-0.270526	0.587982	non_significant	Inflammatory
DPP4	MPO	-1.17499	0.792744	non_significant	Non-inflammatory
IGHV3-64	MPO	1.07586	0.728511	non_significant	Non-inflammatory
IGHV3-64D	MPO	0.292969	0.843987	non_significant	Non-inflammatory
IGHV3-72	MPO	0.282882	0.469906	non_significant	Non-inflammatory
IGKV5-2	MPO	0.758438	0.584581	non_significant	Non-inflammatory
NOTCH3	MPO	-0.410753	0.596418	non_significant	Non-inflammatory
PCYOX1	MPO	0.0695906	0.140963	non_significant	Non-inflammatory
SLC3A2	MPO	-0.409159	0.433541	non_significant	Non-inflammatory
IGKV2-30	MPO	-0.203625	0.267803	non_significant	Non-inflammatory
DAG1	MPO	0.158759	0.0817417	non_significant	Inflammatory
CCL15;CCL15-CCL14;CCL3;CCL23;CCL23;CCL15	MPO	0.699704	0.557604	non_significant	Non-inflammatory
FCGR3A	MPO	1.71406	1.65578	non_significant	Inflammatory
NAGLU	MPO	0.605875	0.469227	non_significant	Inflammatory
P4HB	MPO	-0.276818	0.992327	non_significant	Non-inflammatory
PRDX6	MPO	0.150987	0.248754	non_significant	Non-inflammatory
TXN	MPO	0.884302	0.656964	non_significant	Non-inflammatory
WDR1	MPO	0.411638	0.2109	non_significant	Non-inflammatory
MARCKS	MPO	0.530237	0.835831	non_significant	Non-inflammatory
A1BG	MPO	-0.140175	0.550716	non_significant	Non-inflammatory
ADAMTSL4	MPO	-0.471397	0.977756	non_significant	Non-inflammatory
ADGRF5	MPO	-0.23221	0.472652	non_significant	Non-inflammatory
ADGRG6	MPO	0.0392469	0.046659	non_significant	Non-inflammatory
ALDOA	MPO	-0.412956	0.601437	non_significant	Non-inflammatory
ALDOB	MPO	0.818595	0.693982	non_significant	Non-inflammatory
AMBP	MPO	-0.00186632	0.000568403	non_significant	Non-inflammatory
ANGPTL6	MPO	-0.262167	0.319533	non_significant	Non-inflammatory
APOB	MPO	-0.145642	0.433291	non_significant	Inflammatory
APOC3	MPO	0.0506456	0.0805242	non_significant	Non-inflammatory
APOD	MPO	-0.458456	1.78857	non_significant	Inflammatory
B4GALT1	MPO	-0.313025	0.161048	non_significant	Inflammatory
BLMH	MPO	0.0346038	0.0247663	non_significant	Non-inflammatory
BPIFB1	MPO	-0.833349	0.733305	non_significant	Inflammatory
BST1	MPO	-0.540719	1.10108	non_significant	Inflammatory
C1QA	MPO	-0.261006	0.903292	non_significant	Inflammatory
C1S	MPO	0.0378489	0.104114	non_significant	Inflammatory
C3	MPO	0.143603	0.578534	non_significant	Inflammatory
C6	MPO	0.172847	0.872123	non_significant	Inflammatory
C8A	MPO	-0.136359	0.321439	non_significant	Inflammatory
C8G	MPO	-0.300819	0.589163	non_significant	Inflammatory
CACNA2D1	MPO	-0.124098	0.0905513	non_significant	Non-inflammatory
CAND1	MPO	-0.496473	0.157912	non_significant	Non-inflammatory
CAT	MPO	1.50149	1.79719	non_significant	Non-inflammatory
CD109	MPO	-0.346664	0.75638	non_significant	Inflammatory
CD44	MPO	0.269363	0.315314	non_significant	Inflammatory
CDH6	MPO	0.372358	0.218005	non_significant	Non-inflammatory
CDHR5	MPO	-0.702049	1.67655	non_significant	Non-inflammatory
CEACAM1	MPO	-0.0855648	0.078418	non_significant	Inflammatory
CFH	MPO	0.235997	0.117641	non_significant	Inflammatory
CFH	MPO	0.102931	0.283934	non_significant	Inflammatory
CFHR3	MPO	0.0634232	0.0857979	non_significant	Inflammatory
CFHR4	MPO	-0.0248631	0.0267753	non_significant	Inflammatory
CLU	MPO	0.0905525	0.337646	non_significant	Inflammatory
CPN1	MPO	-0.340916	0.994005	non_significant	Non-inflammatory
CPN2	MPO	0.0740227	0.155039	non_significant	Non-inflammatory
CSF1R	MPO	-0.277688	0.285507	non_significant	Inflammatory
DBH	MPO	-0.411842	0.484888	non_significant	Non-inflammatory
DCD	MPO	-0.582092	0.506835	non_significant	Inflammatory
DMKN	MPO	-0.306685	0.504709	non_significant	Non-inflammatory
DSG2	MPO	-0.187133	0.439752	non_significant	Non-inflammatory
ECM1	MPO	-0.115036	0.265335	non_significant	Non-inflammatory
EPB42	MPO	0.886436	0.556408	non_significant	Non-inflammatory
ERAP1	MPO	-0.85903	1.45601	non_significant	Non-inflammatory
EXT2	MPO	0.357911	0.686472	non_significant	Non-inflammatory
EXTL2	MPO	-0.164223	0.236771	non_significant	Non-inflammatory
F10	MPO	-0.0575325	0.151952	non_significant	Inflammatory
F11	MPO	0.0153999	0.0245735	non_significant	Inflammatory
F2	MPO	0.0927483	0.306517	non_significant	Inflammatory
F5	MPO	0.0241267	0.0573974	non_significant	Inflammatory
F8	MPO	-0.105007	0.055519	non_significant	Inflammatory
FBN1	MPO	-0.0279401	0.0342221	non_significant	Non-inflammatory
FCGBP	MPO	-0.0495103	0.0663093	non_significant	Non-inflammatory
FCN2	MPO	0.27083	0.316023	non_significant	Inflammatory
FCN3	MPO	-0.0242304	0.0492254	non_significant	Inflammatory
FGFBP2	MPO	-0.97646	1.39018	non_significant	Non-inflammatory
FN1	MPO	-0.428606	0.435603	non_significant	Inflammatory
FUCA1	MPO	-0.340737	0.432579	non_significant	Non-inflammatory
GDI1	MPO	0.0979442	0.0998167	non_significant	Non-inflammatory
GGH	MPO	-0.0906145	0.120449	non_significant	Non-inflammatory
GLIPR2	MPO	-0.123419	0.124158	non_significant	Non-inflammatory
GNPTG	MPO	-0.192355	0.416729	non_significant	Non-inflammatory
GP5	MPO	0.189243	0.320719	non_significant	Inflammatory
GPX3	MPO	-0.00500345	0.00872557	non_significant	Non-inflammatory
GSR	MPO	-0.379349	0.911248	non_significant	Non-inflammatory
GSTO1	MPO	0.217902	0.206058	non_significant	Non-inflammatory
HABP2	MPO	-0.207086	0.584842	non_significant	Non-inflammatory
HEXB	MPO	0.121563	0.121034	non_significant	Non-inflammatory
HPR	MPO	-0.26266	0.228266	non_significant	Non-inflammatory
HPX	MPO	-0.12144	0.323364	non_significant	Inflammatory
HSPG2	MPO	-0.0290526	0.0703354	non_significant	Non-inflammatory
HYOU1	MPO	0.689976	0.632034	non_significant	Non-inflammatory
ICAM2	MPO	-0.359336	0.719666	non_significant	Non-inflammatory
IGF2R	MPO	-0.0245263	0.0186657	non_significant	Non-inflammatory
IGFBP5	MPO	-0.279136	0.365698	non_significant	Non-inflammatory
IGFBP7	MPO	0.400999	1.34558	non_significant	Non-inflammatory
IGHG3	MPO	0.254405	0.467803	non_significant	Inflammatory
IGHV1-18	MPO	0.0959397	0.0466575	non_significant	Non-inflammatory
IGHV1-2	MPO	0.72979	0.615742	non_significant	Non-inflammatory
IGHV2-26	MPO	0.0834955	0.0791705	non_significant	Non-inflammatory
IGHV2-5	MPO	-1.11086	1.31464	non_significant	Non-inflammatory
IGHV2-70	MPO	1.39636	1.37515	non_significant	Non-inflammatory
IGHV3-13	MPO	-0.0392161	0.030274	non_significant	Non-inflammatory
IGHV3-20	MPO	0.173492	0.126819	non_significant	Non-inflammatory
IGHV3-38	MPO	-0.351929	0.570322	non_significant	Non-inflammatory
IGHV3-43	MPO	0.344357	0.561819	non_significant	Non-inflammatory
IGHV3-49	MPO	0.0530673	0.0854031	non_significant	Non-inflammatory
IGHV3-73	MPO	0.0356503	0.0566748	non_significant	Non-inflammatory
IGHV3OR15-7	MPO	0.751814	0.696746	non_significant	Non-inflammatory
IGHV4-28	MPO	0.129792	0.147952	non_significant	Non-inflammatory
IGHV4OR15-8	MPO	0.668942	0.495529	non_significant	Non-inflammatory
IGHV5-10-1	MPO	0.347826	0.526465	non_significant	Non-inflammatory
IGHV5-51	MPO	0.422638	0.705991	non_significant	Non-inflammatory
IGKJ4	MPO	0.113373	0.0498418	non_significant	Non-inflammatory
IGKV1-16	MPO	0.278444	0.573802	non_significant	Non-inflammatory
IGKV1-17	MPO	0.117972	0.208898	non_significant	Non-inflammatory
IGKV1-37;IGKV1D-37	MPO	-0.631813	0.890003	non_significant	Non-inflammatory
IGKV1-8	MPO	-0.0244057	0.03864	non_significant	Non-inflammatory
IGKV1D-16	MPO	0.0271102	0.0388519	non_significant	Non-inflammatory
IGKV3D-15	MPO	0.0565088	0.0575037	non_significant	Non-inflammatory
IGKV6-21	MPO	0.0757548	0.0795554	non_significant	Non-inflammatory
IGLC7	MPO	0.393971	0.258004	non_significant	Inflammatory
IGLV10-54	MPO	-0.0262337	0.0198945	non_significant	Non-inflammatory
IGLV1-44	MPO	-0.157985	0.149139	non_significant	Non-inflammatory
IGLV1-51	MPO	-0.0307979	0.026918	non_significant	Non-inflammatory
IGLV2-18	MPO	0.264665	0.350227	non_significant	Non-inflammatory
IGLV2-23	MPO	0.610811	0.306681	non_significant	Non-inflammatory
IGLV3-12	MPO	-0.373168	0.191651	non_significant	Non-inflammatory
IGLV3-25	MPO	0.497719	1.02099	non_significant	Non-inflammatory
IGLV3-9	MPO	-0.268138	0.261761	non_significant	Non-inflammatory
IGLV4-60	MPO	0.621906	0.746599	non_significant	Non-inflammatory
IGLV4-69	MPO	0.310634	0.230242	non_significant	Non-inflammatory
IGLV5-45	MPO	-0.0090275	0.0116225	non_significant	Non-inflammatory
IGLV5-52	MPO	0.9324	1.27972	non_significant	Non-inflammatory
IGLV6-57	MPO	0.539261	1.69327	non_significant	Non-inflammatory
IGLV8-61	MPO	-0.93763	0.811804	non_significant	Non-inflammatory
ITIH4	MPO	0.362558	0.312514	non_significant	Inflammatory
KNG1	MPO	-0.408608	0.219476	non_significant	Inflammatory
KRT5	MPO	0.0891934	0.0457478	non_significant	Non-inflammatory
LAMB1	MPO	-0.429619	0.566393	non_significant	Non-inflammatory
LCAT	MPO	-0.248751	1.08574	non_significant	Non-inflammatory
LDHA	MPO	-0.202652	0.367453	non_significant	Non-inflammatory
LGALS1	MPO	1.2232	1.97921	non_significant	Inflammatory
LGALS3BP	MPO	-0.150347	0.291318	non_significant	Non-inflammatory
LILRA3	MPO	-0.936372	0.975743	non_significant	Non-inflammatory
LPA	MPO	-0.31936	0.501752	non_significant	Non-inflammatory
LTF	MPO	-0.0223411	0.0232358	non_significant	Inflammatory
MAN1A1	MPO	-0.629068	1.71102	non_significant	Non-inflammatory
MAN2A1	MPO	0.165317	0.172869	non_significant	Non-inflammatory
MINPP1	MPO	-0.928763	0.542174	non_significant	Non-inflammatory
MMP2	MPO	0.363062	0.705053	non_significant	Non-inflammatory
MPO	MPO	0.813699	0.939511	non_significant	Non-inflammatory
MST1	MPO	-0.133413	0.27054	non_significant	Non-inflammatory
NCAM2	MPO	-0.0436338	0.0587484	non_significant	Non-inflammatory
NEGR1	MPO	-0.422368	0.480779	non_significant	Non-inflammatory
NOTCH2	MPO	-0.147948	0.150415	non_significant	Inflammatory
PCDHGC5	MPO	-0.492244	0.221988	non_significant	Non-inflammatory
PF4	MPO	0.360383	0.485896	non_significant	Inflammatory
PF4V1	MPO	-0.35573	0.755505	non_significant	Inflammatory
PGD	MPO	0.121069	0.0490747	non_significant	Non-inflammatory
PLTP	MPO	0.333029	0.619383	non_significant	Non-inflammatory
PLXDC2	MPO	-0.204315	0.221174	non_significant	Non-inflammatory
PLXND1	MPO	0.403535	0.349984	non_significant	Non-inflammatory
POSTN	MPO	-0.108147	0.1792	non_significant	Non-inflammatory
PPBP	MPO	0.121103	0.206817	non_significant	Inflammatory
PROC	MPO	0.0935264	0.213529	non_significant	Inflammatory
PROCR	MPO	0.090493	0.0886737	non_significant	Inflammatory
PROS1	MPO	-0.0481168	0.1056	non_significant	Inflammatory
PROZ	MPO	-0.269951	0.442025	non_significant	Inflammatory
PTPRS	MPO	-0.126536	0.205752	non_significant	Inflammatory
PZP	MPO	0.0545926	0.0364193	non_significant	Non-inflammatory
QSOX1	MPO	0.0213637	0.0765165	non_significant	Non-inflammatory
RAC1	MPO	0.0483214	0.0450349	non_significant	Inflammatory
RARRES2	MPO	-0.0011072	0.00191846	non_significant	Inflammatory
SELENBP1	MPO	-0.0261481	0.0282697	non_significant	Non-inflammatory
SEMA4B	MPO	-0.0656862	0.0573765	non_significant	Non-inflammatory
SERPIND1	MPO	-0.309339	0.972327	non_significant	Inflammatory
SNED1	MPO	-0.230477	0.17723	non_significant	Non-inflammatory
SOD3	MPO	0.124166	0.116016	non_significant	Non-inflammatory
SPARC	MPO	-0.73142	1.3763	non_significant	Non-inflammatory
SRGN	MPO	-0.408997	0.632854	non_significant	Inflammatory
SSC5D	MPO	-0.55959	0.611339	non_significant	Inflammatory
TGFBI	MPO	0.0825004	0.217047	non_significant	Non-inflammatory
THBS4	MPO	0.202578	0.163856	non_significant	Non-inflammatory
TPM3	MPO	-0.231786	0.0974328	non_significant	Non-inflammatory
TRAJ17	MPO	0.878704	0.820382	non_significant	Non-inflammatory
TTN	MPO	-0.138373	0.2754	non_significant	Non-inflammatory
VASN	MPO	-0.193123	0.704821	non_significant	Non-inflammatory
VTN	MPO	0.131796	0.311275	non_significant	Inflammatory
Ig-like	MPO	-1.04455	1.1632	non_significant	Non-inflammatory
Ig-like	MPO	0.0317627	0.0418638	non_significant	Non-inflammatory

## Sheet: Fig3a
Fig3a — Figure 3a
Content: PRM volcano — per peptide, active vs remission, with category annotations
Source file: data/Panel_21_PRM_differential_expression.csv (script: scripts/01_feature_selection/Figures_1_to_3.R)
peptide_id	GeneName	category	log2FC	neg_log10_raw_p	q_value_FDR	significant_FDR5
A1GB_113	A1GB	Negative control	-0.0848497	0.786249	0.219876	NA
APOB_109	APOB	Negative control	-0.101745	0.49581	0.390556	NA
CRP_050	CRP	Positive control	2.94968	11.2432	0	Yes
TIMP1_058	TIMP1	Positive control	0.683517	9.15435	0	Yes
TNC_063	TNC	Positive control	0.624941	3.62398	0.000510638	Yes
AHSG_001	AHSG	Panel 7 (final)	-0.921695	12.4853	0	Yes
CLEC3B_020	CLEC3B	Panel 7 (final)	-0.546111	4.87799	0	Yes
COMP_023	COMP	Panel 7 (final)	-0.727709	12.0297	0	Yes
F9_027	F9	Panel 7 (final)	0.221893	1.62522	0.0387778	Yes
LRG1_042	LRG1	Panel 7 (final)	1.11444	13.4958	0	Yes
MCAM_047	MCAM	Panel 7 (final)	-0.472899	9.94542	0	Yes
MRC1_073	MRC1	Panel 7 (final)	0.799656	6.11864	0	Yes
A1GB_114	A1GB	Negative control	-0.159741	1.71129	0.0328824	Yes
A1GB_115	A1GB	Negative control	-0.115641	0.945866	0.150779	NA
A1GB_116	A1GB	Negative control	0.730702	1.18112	0.094093	NA
APOB_110	APOB	Negative control	-0.00931981	0.0231767	0.955969	NA
APOB_111	APOB	Negative control	-0.0574097	0.235291	0.634467	NA
APOB_112	APOB	Negative control	0.55966	0.574602	0.336385	NA
FCGBP_129	FCGBP	Negative control	-0.277151	1.1042	0.109573	NA
FCGBP_130	FCGBP	Negative control	-0.361378	1.61881	0.0389041	Yes
FCGBP_131	FCGBP	Negative control	-0.529621	3.11302	0.00153846	Yes
FCGBP_132	FCGBP	Negative control	-0.169798	0.448006	0.428436	NA
GPX3_121	GPX3	Negative control	-0.276565	2.30682	0.00813793	Yes
GPX3_122 Mox	GPX3	Negative control	-0.344871	3.19778	0.00136	Yes
GPX3_122	GPX3	Negative control	-0.316469	1.90977	0.0205902	Yes
GPX3_123	GPX3	Negative control	-0.403659	4.18659	0	Yes
PLTP_117	PLTP	Negative control	-0.160582	1.28368	0.0773976	NA
PLTP_118	PLTP	Negative control	-0.146706	1.44429	0.0555385	NA
PLTP_119	PLTP	Negative control	-0.417202	0.617374	0.313465	NA
PLTP_120	PLTP	Negative control	-0.156653	0.261186	0.611966	NA
PROZ_125	PROZ	Negative control	-0.167063	0.26192	0.616276	NA
PROZ_126	PROZ	Negative control	-0.197255	0.553119	0.351314	NA
PROZ_127	PROZ	Negative control	-0.271836	0.893544	0.169292	NA
PROZ_128	PROZ	Negative control	-0.338091	0.947948	0.151745	NA
AHSG_002	AHSG	Panel 21 candidate	-0.995345	7.57143	0	Yes
AHSG_003	AHSG	Panel 21 candidate	-0.900561	1.70089	0.0329143	Yes
AHSG_004	AHSG	Panel 21 candidate	-0.897629	12.7537	0	Yes
ANGPT2_067	ANGPT2	Positive control	-0.0648509	0.246141	0.624034	NA
ANGPT2_068	ANGPT2	Positive control	0.0777408	0.977282	0.145043	NA
ANGPT2_069	ANGPT2	Positive control	0.0270088	0.0661434	0.883714	NA
ANGPT2_070	ANGPT2	Positive control	0.052484	0.267834	0.618351	NA
APMAP_005	APMAP	Panel 21 candidate	0.302599	1.86913	0.0230323	Yes
APMAP_006 N	APMAP	Panel 21 candidate	0.382378	1.52218	0.04784	Yes
APMAP_006	APMAP	Panel 21 candidate	0.73286	1.65953	0.0357746	Yes
APMAP_007	APMAP	Panel 21 candidate	0.215725	1.10254	0.108889	NA
APMAP_008	APMAP	Panel 21 candidate	-0.0177277	0.0480841	0.910677	NA
B2M_010	B2M	Panel 21 candidate	0.900015	3.73611	0.000355556	Yes
B2M_011	B2M	Panel 21 candidate	0.431685	0.610552	0.31549	NA
C9_075	C9	Panel 21 candidate	0.591185	6.91189	0	Yes
C9_076	C9	Panel 21 candidate	0.52462	4.41525	0	Yes
C9_077	C9	Panel 21 candidate	0.235254	1.74608	0.0310769	Yes
C9_078	C9	Panel 21 candidate	-0.566525	2.99247	0.00181132	Yes
C9_079	C9	Panel 21 candidate	0.426118	2.01356	0.0168814	Yes
CDH2_013 N	CDH2	Panel 21 candidate	0.309553	1.42959	0.0569114	NA
CDH2_013	CDH2	Panel 21 candidate	0.537152	3.27584	0.00114286	Yes
CDH2_014	CDH2	Panel 21 candidate	0.505697	5.68452	0	Yes
CDH2_015	CDH2	Panel 21 candidate	0.496722	3.1886	0.00141176	Yes
CLEC3B_017	CLEC3B	Panel 21 candidate	-0.627706	5.77433	0	Yes
CLEC3B_018	CLEC3B	Panel 21 candidate	-0.488628	2.58013	0.00458182	Yes
CLEC3B_019	CLEC3B	Panel 21 candidate	-0.673373	12.181	0	Yes
COMP_021	COMP	Panel 21 candidate	-0.635032	6.95208	0	Yes
COMP_022	COMP	Panel 21 candidate	-0.915936	11.7334	0	Yes
CRP_051	CRP	Positive control	2.92195	11.6871	0	Yes
CRP_052	CRP	Positive control	2.80408	10.3946	0	Yes
F9_025	F9	Panel 21 candidate	0.351372	4.86967	0	Yes
F9_026	F9	Panel 21 candidate	0.327064	1.72781	0.032	Yes
F9_028	F9	Panel 21 candidate	0.191358	1.48409	0.0515263	NA
H6PD_029	H6PD	Panel 21 candidate	0.425388	2.78555	0.00296296	Yes
H6PD_030	H6PD	Panel 21 candidate	0.253442	0.585765	0.330408	NA
H6PD_031	H6PD	Panel 21 candidate	0.109751	0.324991	0.554464	NA
H6PD_032	H6PD	Panel 21 candidate	0.225484	1.05785	0.120747	NA
H6PD_033	H6PD	Panel 21 candidate	-0.0109188	0.0152162	0.965953	NA
HSPA8_080	HSPA8	Panel 21 candidate	0.58382	1.91638	0.0205333	Yes
HSPA8_081	HSPA8	Panel 21 candidate	0.471348	1.70998	0.0325217	Yes
HSPA8_082	HSPA8	Panel 21 candidate	0.437323	1.32836	0.0702927	NA
HSPA8_083 misscl	HSPA8	Panel 21 candidate	-0.0387097	0.0947275	0.84813	NA
HSPA8_083	HSPA8	Panel 21 candidate	0.432059	1.14562	0.101747	NA
HSPA8_084	HSPA8	Panel 21 candidate	0.42539	1.12503	0.105318	NA
IGFBP3_093	IGFBP3	Panel 21 candidate	-0.815375	9.8796	0	Yes
IGFBP3_094	IGFBP3	Panel 21 candidate	-0.715102	7.66509	0	Yes
IGFBP3_096	IGFBP3	Panel 21 candidate	-0.468573	3.84951	0.000186047	Yes
IGHV1-24_034	IGHV1-24	Panel 21 candidate	-0.123152	0.172042	0.725058	NA
IGHV1-24_035	IGHV1-24	Panel 21 candidate	0.408064	1.46517	0.0532468	NA
IGHV1-24_036 Mox	IGHV1-24	Panel 21 candidate	0.815628	1.21879	0.0880941	NA
IGHV1-24_036	IGHV1-24	Panel 21 candidate	0.33193	0.617734	0.31644	NA
ITIH4_103	ITIH4	Panel 21 candidate	0.340063	0.544485	0.356038	NA
ITIH4_104	ITIH4	Panel 21 candidate	1.36167	3.91253	9.52381e-05	Yes
ITIH4_105	ITIH4	Panel 21 candidate	0.435201	3.78738	0.000181818	Yes
ITIH4_106	ITIH4	Panel 21 candidate	0.347425	4.31431	0	Yes
ITIH4_108	ITIH4	Panel 21 candidate	0.365943	4.35114	0	Yes
KRT2_085	KRT2	Panel 21 candidate	-0.023899	0.0787057	0.865248	NA
KRT2_086	KRT2	Panel 21 candidate	-0.363601	0.965275	0.147355	NA
KRT2_087	KRT2	Panel 21 candidate	0.150553	0.536022	0.359065	NA
KRT6B_037	KRT6B	Panel 21 candidate	0.0634888	0.263807	0.61927	NA
KRT6B_038	KRT6B	Panel 21 candidate	0.0826848	0.280215	0.60754	NA
KRT78_039	KRT78	Panel 21 candidate	-0.406831	3.71472	0.000347826	Yes
KRT78_040	KRT78	Panel 21 candidate	0.209625	0.64423	0.299515	NA
KRT78_041	KRT78	Panel 21 candidate	-0.0431288	0.481627	0.400294	NA
LRG1_043	LRG1	Panel 21 candidate	0.969808	4.27427	0	Yes
LRG1_044	LRG1	Panel 21 candidate	0.967048	11.9763	0	Yes
LRG1_045	LRG1	Panel 21 candidate	1.08267	4.2917	0	Yes
MCAM_046	MCAM	Panel 21 candidate	0.084079	0.257026	0.613085	NA
MCAM_048	MCAM	Panel 21 candidate	-0.636413	14.3032	0	Yes
MCAM_049	MCAM	Panel 21 candidate	-0.559978	5.03186	0	Yes
MRC1_071	MRC1	Panel 21 candidate	0.457389	5.47682	0	Yes
MRC1_072	MRC1	Panel 21 candidate	0.784706	6.98804	0	Yes
MRC1_074	MRC1	Panel 21 candidate	0.117402	0.400758	0.472144	NA
PKM_089	PKM	Panel 21 candidate	0.311662	1.36321	0.06655	NA
PKM_090	PKM	Panel 21 candidate	0.302292	1.57572	0.0432432	Yes
PKM_091 Mox	PKM	Panel 21 candidate	0.283254	1.73874	0.0313333	Yes
PKM_091	PKM	Panel 21 candidate	0.0957929	0.171347	0.720066	NA
PKM_092	PKM	Panel 21 candidate	0.37297	1.84674	0.0248889	Yes
SERPINA1_054	SERPINA1	Positive control	0.973894	4.10736	0	Yes
SERPINA1_055	SERPINA1	Positive control	0.797023	10.7221	0	Yes
SERPINA1_056	SERPINA1	Positive control	0.621251	7.97285	0	Yes
SERPINA1_057	SERPINA1	Positive control	0.43986	1.81122	0.0269375	Yes
TIMP1_059	TIMP1	Positive control	0.742723	1.24419	0.0841429	NA
TIMP1_060	TIMP1	Positive control	0.834769	6.47159	0	Yes
TIMP1_061	TIMP1	Positive control	0.695154	8.67204	0	Yes
TIMP1_062	TIMP1	Positive control	0.869727	10.2614	0	Yes
TNC_064	TNC	Positive control	0.799145	11.5573	0	Yes
TNC_065	TNC	Positive control	0.73336	2.47328	0.00519298	Yes
TNC_066	TNC	Positive control	0.747077	3.50687	0.00075	Yes
TNXB_097	TNXB	Panel 21 candidate	0.253934	0.729947	0.247918	NA
TNXB_098	TNXB	Panel 21 candidate	-0.417378	2.56472	0.00457143	Yes
TNXB_099	TNXB	Panel 21 candidate	-0.34376	4.37414	0	Yes
TNXB_100	TNXB	Panel 21 candidate	-0.0486271	0.0852896	0.859355	NA
TNXB_101	TNXB	Panel 21 candidate	-0.316284	6.20233	0	Yes
TNXB_102	TNXB	Panel 21 candidate	-0.446413	1.34163	0.0690864	NA

## Sheet: Fig3b
Fig3b — Figure 3b
Content: Boruta feature importance
Method: Random forest accuracy decrease (Boruta algorithm)
Decisions: Confirmed = in final 7-protein panel; Tentative; Rejected
Source file: data/boruta_importance_decision_dataframe.csv
Script: scripts/01_feature_selection/Figures_1_to_3.R
feature	GeneName	Importance	Boruta_decision
LRG1_042	LRG1	16.2569	Confirmed
AHSG_001	AHSG	14.3246	Confirmed
CLEC3B_020	CLEC3B	12.0106	Confirmed
COMP_023	COMP	11.8655	Confirmed
MCAM_047	MCAM	9.23513	Confirmed
MRC1_073	MRC1	6.20071	Confirmed
F9_027	F9	3.17767	Confirmed
B2M_011	B2M	3.01025	Tentative
C9_078	C9	3.0077	Tentative
KRT78_039	KRT78	2.36171	Tentative
ITIH4_103	ITIH4	1.72679	Rejected
CDH2_013.N	CDH2	0.579086	Rejected
H6PD_030	H6PD	0.488007	Rejected
PKM_089	PKM	0.385304	Rejected
KRT6B_037	KRT6B	0.280429	Rejected
TNXB_100	TNXB	-0.0389402	Rejected
IGHV1.24_036	IGHV1.24	-0.227007	Rejected
KRT2_085	KRT2	-1.3585	Rejected

## Sheet: Fig3c
Fig3c — Figure 3c
Content: Per-patient log2(light/heavy) ratios for 7 panel proteins
Splits: Train 80% (n=88), Test 20% (n=22)
Disease states: active (group=0), remission (group=1)
Significance: Wilcoxon test per protein (active vs remission), FDR-adjusted (BH) *** p_adj < 0.001, ** p_adj < 0.01, * p_adj < 0.05
Source files: data/PRM_semi_pure_lassofeatures80iger_split.csv data/PRM_semi_pure_lassofeatures20iger_split.csv
Script: scripts/01_feature_selection/Figures_1_to_3.R
PatientID	GeneName	log2_light_heavy	disease_state	split		GeneName	p_value	p_adj_FDR	significance_label
MCAM_047	MCAM	-8243318558	active	Train 80%		AHSG	1.02e-11	3.57e-11	***
AHSG_001	AHSG	6988522053	active	Train 80%		CLEC3B	1.36e-09	2.38e-09	***
LRG1_042	LRG1	-0,598151088	active	Train 80%		COMP	6.02e-11	1.40466666666667e-10	***
CLEC3B_020	CLEC3B	-3627716541	active	Train 80%		F9	0.0149	0.0149	*
COMP_023	COMP	-6733123779	active	Train 80%		LRG1	9.02e-12	3.57e-11	***
MRC1_073	MRC1	-8532824516	active	Train 80%		MCAM	2.29e-09	3.206e-09	***
F9_027	F9	-501624918	active	Train 80%		MRC1	2.19e-07	2.555e-07	***
MCAM_047	MCAM	-8243318558	active	Train 80%
AHSG_001	AHSG	6522090435	active	Train 80%
LRG1_042	LRG1	-0,471128613	active	Train 80%
CLEC3B_020	CLEC3B	-3563198566	active	Train 80%
COMP_023	COMP	-6947862148	active	Train 80%
MRC1_073	MRC1	-9117787361	active	Train 80%
F9_027	F9	-4386845589	active	Train 80%
MCAM_047	MCAM	-7643856049	active	Train 80%
AHSG_001	AHSG	6693093777	active	Train 80%
LRG1_042	LRG1	-1040378213	active	Train 80%
CLEC3B_020	CLEC3B	-3830331564	active	Train 80%
COMP_023	COMP	-6493296623	active	Train 80%
MRC1_073	MRC1	-876415062	active	Train 80%
F9_027	F9	-4307572842	active	Train 80%
MCAM_047	MCAM	-8002309799	active	Train 80%
AHSG_001	AHSG	701250267	active	Train 80%
LRG1_042	LRG1	-0,299560279	active	Train 80%
CLEC3B_020	CLEC3B	-3625934362	active	Train 80%
COMP_023	COMP	-7179187775	active	Train 80%
MRC1_073	MRC1	-9200249672	active	Train 80%
F9_027	F9	-4287712574	active	Train 80%
MCAM_047	MCAM	-8158429146	active	Train 80%
AHSG_001	AHSG	695427084	active	Train 80%
LRG1_042	LRG1	-0,884433985	active	Train 80%
CLEC3B_020	CLEC3B	-3938984156	active	Train 80%
COMP_023	COMP	-7733123779	active	Train 80%
MRC1_073	MRC1	-7587272644	active	Train 80%
F9_027	F9	-3351074457	active	Train 80%
MCAM_047	MCAM	-8333516121	active	Train 80%
AHSG_001	AHSG	5584851265	active	Train 80%
LRG1_042	LRG1	-0,754139364	active	Train 80%
CLEC3B_020	CLEC3B	-411278677	active	Train 80%
COMP_023	COMP	-7310432434	active	Train 80%
MRC1_073	MRC1	-7861447811	active	Train 80%
F9_027	F9	-4811978817	active	Train 80%
MCAM_047	MCAM	-8200249672	active	Train 80%
AHSG_001	AHSG	5470243931	active	Train 80%
LRG1_042	LRG1	-0,121549293	active	Train 80%
CLEC3B_020	CLEC3B	-3899695158	active	Train 80%
COMP_023	COMP	-6687799454	active	Train 80%
MRC1_073	MRC1	-7356975079	active	Train 80%
F9_027	F9	-4542878628	active	Train 80%
MCAM_047	MCAM	-7733123779	active	Train 80%
AHSG_001	AHSG	7220280647	active	Train 80%
LRG1_042	LRG1	-1438307285	active	Train 80%
CLEC3B_020	CLEC3B	-3394410849	active	Train 80%
COMP_023	COMP	-6011588097	active	Train 80%
MRC1_073	MRC1	-9702750206	active	Train 80%
F9_027	F9	-4490050793	active	Train 80%
MCAM_047	MCAM	-8702750206	active	Train 80%
AHSG_001	AHSG	6890748501	active	Train 80%
LRG1_042	LRG1	-1777937412	active	Train 80%
CLEC3B_020	CLEC3B	-3663830757	active	Train 80%
COMP_023	COMP	-7179187775	active	Train 80%
MRC1_073	MRC1	-9828280449	active	Train 80%
F9_027	F9	-4938984394	active	Train 80%
MCAM_047	MCAM	-8002309799	active	Train 80%
AHSG_001	AHSG	6654469967	active	Train 80%
LRG1_042	LRG1	-1608672261	active	Train 80%
CLEC3B_020	CLEC3B	-3187050104	active	Train 80%
COMP_023	COMP	-6559792042	active	Train 80%
MRC1_073	MRC1	-948035717	active	Train 80%
F9_027	F9	-4477140903	active	Train 80%
MCAM_047	MCAM	-7702749729	active	Train 80%
AHSG_001	AHSG	5851649284	active	Train 80%
LRG1_042	LRG1	-1124062777	active	Train 80%
CLEC3B_020	CLEC3B	-4221623421	active	Train 80%
COMP_023	COMP	-7380821705	active	Train 80%
MRC1_073	MRC1	-8380822182	active	Train 80%
F9_027	F9	-3715959787	active	Train 80%
MCAM_047	MCAM	-7861447811	active	Train 80%
AHSG_001	AHSG	6937566757	active	Train 80%
LRG1_042	LRG1	-110190773	active	Train 80%
CLEC3B_020	CLEC3B	-2891107559	active	Train 80%
COMP_023	COMP	-7158429146	active	Train 80%
MRC1_073	MRC1	-8333516121	active	Train 80%
F9_027	F9	-3420433521	active	Train 80%
MCAM_047	MCAM	-8243318558	active	Train 80%
AHSG_001	AHSG	701946497	active	Train 80%
LRG1_042	LRG1	-1555120945	active	Train 80%
CLEC3B_020	CLEC3B	-3282087803	active	Train 80%
COMP_023	COMP	-6368849277	active	Train 80%
MRC1_073	MRC1	-9117787361	active	Train 80%
F9_027	F9	-4235144138	active	Train 80%
MCAM_047	MCAM	-7559792042	active	Train 80%
AHSG_001	AHSG	5573547363	active	Train 80%
LRG1_042	LRG1	-2477944374	active	Train 80%
CLEC3B_020	CLEC3B	-2728335142	active	Train 80%
COMP_023	COMP	-6020925999	active	Train 80%
MRC1_073	MRC1	-848035717	active	Train 80%
F9_027	F9	-4532824993	active	Train 80%
MCAM_047	MCAM	-8643856049	active	Train 80%
AHSG_001	AHSG	4879553795	active	Train 80%
LRG1_042	LRG1	0,180020526	active	Train 80%
CLEC3B_020	CLEC3B	-4473931313	active	Train 80%
COMP_023	COMP	-7828280926	active	Train 80%
MRC1_073	MRC1	-6878321171	active	Train 80%
F9_027	F9	-4192315578	active	Train 80%
MCAM_047	MCAM	-7895394802	active	Train 80%
AHSG_001	AHSG	6983766556	active	Train 80%
LRG1_042	LRG1	-0,031503703	active	Train 80%
CLEC3B_020	CLEC3B	-3773984671	active	Train 80%
COMP_023	COMP	-6947862148	active	Train 80%
MRC1_073	MRC1	-9039784431	active	Train 80%
F9_027	F9	-558035326	active	Train 80%
MCAM_047	MCAM	-7733123779	active	Train 80%
AHSG_001	AHSG	6840420246	active	Train 80%
LRG1_042	LRG1	-1200912714	active	Train 80%
CLEC3B_020	CLEC3B	-3237863779	active	Train 80%
COMP_023	COMP	-767300272	active	Train 80%
MRC1_073	MRC1	-9380822182	active	Train 80%
F9_027	F9	-4895394802	active	Train 80%
MCAM_047	MCAM	-8429731369	active	Train 80%
AHSG_001	AHSG	5919309139	active	Train 80%
LRG1_042	LRG1	-0,166502714	active	Train 80%
CLEC3B_020	CLEC3B	-3838563681	active	Train 80%
COMP_023	COMP	-6779917717	active	Train 80%
MRC1_073	MRC1	-8702750206	active	Train 80%
F9_027	F9	-5795859337	active	Train 80%
MCAM_047	MCAM	-7930160522	active	Train 80%
AHSG_001	AHSG	5079894543	active	Train 80%
LRG1_042	LRG1	-0,591614127	active	Train 80%
CLEC3B_020	CLEC3B	-4163590908	active	Train 80%
COMP_023	COMP	-8039784431	active	Train 80%
MRC1_073	MRC1	-7733123779	active	Train 80%
F9_027	F9	-5097887993	active	Train 80%
MCAM_047	MCAM	-8287712097	active	Train 80%
AHSG_001	AHSG	5954377651	active	Train 80%
LRG1_042	LRG1	-3222969532	active	Train 80%
CLEC3B_020	CLEC3B	-336438489	active	Train 80%
COMP_023	COMP	-7532824993	active	Train 80%
MRC1_073	MRC1	-9117787361	active	Train 80%
F9_027	F9	-496128273	active	Train 80%
MCAM_047	MCAM	-8965784073	active	Train 80%
AHSG_001	AHSG	627378273	active	Train 80%
LRG1_042	LRG1	-0,807174563	active	Train 80%
CLEC3B_020	CLEC3B	-3553002834	active	Train 80%
COMP_023	COMP	-7702749729	active	Train 80%
MRC1_073	MRC1	-9965784073	active	Train 80%
F9_027	F9	-5006941795	active	Train 80%
MCAM_047	MCAM	-7587272644	active	Train 80%
AHSG_001	AHSG	4802891254	active	Train 80%
LRG1_042	LRG1	-1613078713	active	Train 80%
CLEC3B_020	CLEC3B	-3527824163	active	Train 80%
COMP_023	COMP	-7097887993	active	Train 80%
MRC1_073	MRC1	-7965784073	active	Train 80%
F9_027	F9	-525428915	active	Train 80%
MCAM_047	MCAM	-8200249672	active	Train 80%
AHSG_001	AHSG	6889876366	active	Train 80%
LRG1_042	LRG1	-219231534	active	Train 80%
CLEC3B_020	CLEC3B	-3340806007	active	Train 80%
COMP_023	COMP	-6795859337	active	Train 80%
MRC1_073	MRC1	-8429731369	active	Train 80%
F9_027	F9	-5717856884	active	Train 80%
MCAM_047	MCAM	-8158429146	active	Train 80%
AHSG_001	AHSG	6549436569	active	Train 80%
LRG1_042	LRG1	-1535749912	active	Train 80%
CLEC3B_020	CLEC3B	-3649276495	active	Train 80%
COMP_023	COMP	-6895394802	active	Train 80%
MRC1_073	MRC1	-8895395279	active	Train 80%
F9_027	F9	-4983931541	active	Train 80%
MCAM_047	MCAM	-876415062	active	Train 80%
AHSG_001	AHSG	6506528854	active	Train 80%
LRG1_042	LRG1	-1187707067	active	Train 80%
CLEC3B_020	CLEC3B	-3313297749	active	Train 80%
COMP_023	COMP	-8039784431	active	Train 80%
MRC1_073	MRC1	-8287712097	active	Train 80%
F9_027	F9	-4680382252	active	Train 80%
MCAM_047	MCAM	-8587272644	active	Train 80%
AHSG_001	AHSG	5407876015	active	Train 80%
LRG1_042	LRG1	0,013212078	active	Train 80%
CLEC3B_020	CLEC3B	-506371069	active	Train 80%
COMP_023	COMP	-7221623421	active	Train 80%
MRC1_073	MRC1	-7702749729	active	Train 80%
F9_027	F9	-5097887993	active	Train 80%
MCAM_047	MCAM	-8243318558	active	Train 80%
AHSG_001	AHSG	5966873169	active	Train 80%
LRG1_042	LRG1	-1244343281	active	Train 80%
CLEC3B_020	CLEC3B	-4301870346	active	Train 80%
COMP_023	COMP	-6930160522	active	Train 80%
MRC1_073	MRC1	-6779917717	active	Train 80%
F9_027	F9	-4676687717	active	Train 80%
MCAM_047	MCAM	-8587272644	active	Train 80%
AHSG_001	AHSG	5941547871	active	Train 80%
LRG1_042	LRG1	-1799872279	active	Train 80%
CLEC3B_020	CLEC3B	-4009263039	active	Train 80%
COMP_023	COMP	-7058893681	active	Train 80%
MRC1_073	MRC1	-8429731369	active	Train 80%
F9_027	F9	-4775959969	active	Train 80%
MCAM_047	MCAM	-7243318081	active	Train 80%
AHSG_001	AHSG	5360315323	active	Train 80%
LRG1_042	LRG1	-0,59291923	active	Train 80%
CLEC3B_020	CLEC3B	-4464344978	active	Train 80%
COMP_023	COMP	-7221623421	active	Train 80%
MRC1_073	MRC1	-7002310276	active	Train 80%
F9_027	F9	-5210896969	active	Train 80%
MCAM_047	MCAM	-9117787361	active	Train 80%
AHSG_001	AHSG	5182696342	active	Train 80%
LRG1_042	LRG1	-157647562	active	Train 80%
CLEC3B_020	CLEC3B	-3997693539	active	Train 80%
COMP_023	COMP	-7702749729	active	Train 80%
MRC1_073	MRC1	-9117787361	active	Train 80%
F9_027	F9	-4611755371	active	Train 80%
MCAM_047	MCAM	-8587272644	active	Train 80%
AHSG_001	AHSG	6440367699	active	Train 80%
LRG1_042	LRG1	-0,476136953	active	Train 80%
CLEC3B_020	CLEC3B	-3421979189	active	Train 80%
COMP_023	COMP	-6965784073	active	Train 80%
MRC1_073	MRC1	-9200249672	active	Train 80%
F9_027	F9	-4820106983	active	Train 80%
MCAM_047	MCAM	-8039784431	active	Train 80%
AHSG_001	AHSG	5229322433	active	Train 80%
LRG1_042	LRG1	-0,409469813	active	Train 80%
CLEC3B_020	CLEC3B	-3529489279	active	Train 80%
COMP_023	COMP	-7356975079	active	Train 80%
MRC1_073	MRC1	-7795859337	active	Train 80%
F9_027	F9	-4176576614	active	Train 80%
MCAM_047	MCAM	-8333516121	active	Train 80%
AHSG_001	AHSG	6139119625	active	Train 80%
LRG1_042	LRG1	0,171206892	active	Train 80%
CLEC3B_020	CLEC3B	-3697125196	active	Train 80%
COMP_023	COMP	-629902792	active	Train 80%
MRC1_073	MRC1	-848035717	active	Train 80%
F9_027	F9	-5532824993	active	Train 80%
MCAM_047	MCAM	-8002309799	active	Train 80%
AHSG_001	AHSG	6080459595	active	Train 80%
LRG1_042	LRG1	-0,97029978	active	Train 80%
CLEC3B_020	CLEC3B	-3640254021	active	Train 80%
COMP_023	COMP	-6221623421	active	Train 80%
MRC1_073	MRC1	-7020925999	active	Train 80%
F9_027	F9	-4499809742	active	Train 80%
MCAM_047	MCAM	-8287712097	active	Train 80%
AHSG_001	AHSG	7453967094	active	Train 80%
LRG1_042	LRG1	-2434402704	active	Train 80%
CLEC3B_020	CLEC3B	-302444315	active	Train 80%
COMP_023	COMP	-6947862148	active	Train 80%
MRC1_073	MRC1	-9287712097	active	Train 80%
F9_027	F9	-5227016449	active	Train 80%
MCAM_047	MCAM	-7895394802	active	Train 80%
AHSG_001	AHSG	6740491867	active	Train 80%
LRG1_042	LRG1	-0,966347992	active	Train 80%
CLEC3B_020	CLEC3B	-360823226	active	Train 80%
COMP_023	COMP	-6702749729	active	Train 80%
MRC1_073	MRC1	-9587272644	active	Train 80%
F9_027	F9	-4408129215	active	Train 80%
MCAM_047	MCAM	-8117787361	active	Train 80%
AHSG_001	AHSG	7007045269	active	Train 80%
LRG1_042	LRG1	-1295127988	active	Train 80%
CLEC3B_020	CLEC3B	-3324816465	active	Train 80%
COMP_023	COMP	-7333516121	active	Train 80%
MRC1_073	MRC1	-9380822182	active	Train 80%
F9_027	F9	-4608232021	active	Train 80%
MCAM_047	MCAM	-8429731369	active	Train 80%
AHSG_001	AHSG	6241016388	active	Train 80%
LRG1_042	LRG1	-0,492078483	active	Train 80%
CLEC3B_020	CLEC3B	-3633076429	active	Train 80%
COMP_023	COMP	-7179187775	active	Train 80%
MRC1_073	MRC1	-8380822182	active	Train 80%
F9_027	F9	-5073393345	active	Train 80%
MCAM_047	MCAM	-7795859337	active	Train 80%
AHSG_001	AHSG	6863142967	active	Train 80%
LRG1_042	LRG1	-1731206298	active	Train 80%
CLEC3B_020	CLEC3B	-3345197916	active	Train 80%
COMP_023	COMP	-7405069351	active	Train 80%
MRC1_073	MRC1	-9039784431	active	Train 80%
F9_027	F9	-4597714424	active	Train 80%
MCAM_047	MCAM	-7930160522	active	Train 80%
AHSG_001	AHSG	6354186058	active	Train 80%
LRG1_042	LRG1	-2038599014	active	Train 80%
CLEC3B_020	CLEC3B	-3198924065	active	Train 80%
COMP_023	COMP	-7179187775	active	Train 80%
MRC1_073	MRC1	-8117787361	active	Train 80%
F9_027	F9	-4499809742	active	Train 80%
MCAM_047	MCAM	-7895394802	active	Train 80%
AHSG_001	AHSG	6222648144	active	Train 80%
LRG1_042	LRG1	-122904408	active	Train 80%
CLEC3B_020	CLEC3B	-2869859695	active	Train 80%
COMP_023	COMP	-7200249672	active	Train 80%
MRC1_073	MRC1	-8039784431	active	Train 80%
F9_027	F9	-4820106983	active	Train 80%
MCAM_047	MCAM	-8039784431	active	Train 80%
AHSG_001	AHSG	5445047855	active	Train 80%
LRG1_042	LRG1	-1431286931	active	Train 80%
CLEC3B_020	CLEC3B	-5006941795	active	Train 80%
COMP_023	COMP	-7532824993	active	Train 80%
MRC1_073	MRC1	-7243318081	active	Train 80%
F9_027	F9	-5200249672	active	Train 80%
MCAM_047	MCAM	-8200249672	active	Train 80%
AHSG_001	AHSG	5960546494	active	Train 80%
LRG1_042	LRG1	-0,64678961	active	Train 80%
CLEC3B_020	CLEC3B	-347232914	active	Train 80%
COMP_023	COMP	-848035717	active	Train 80%
MRC1_073	MRC1	-8158429146	active	Train 80%
F9_027	F9	-4330610275	active	Train 80%
MCAM_047	MCAM	-8117787361	active	Train 80%
AHSG_001	AHSG	6703373432	active	Train 80%
LRG1_042	LRG1	-1167474508	active	Train 80%
CLEC3B_020	CLEC3B	-2801882982	active	Train 80%
COMP_023	COMP	-6480357647	active	Train 80%
MRC1_073	MRC1	-876415062	active	Train 80%
F9_027	F9	-485725975	active	Train 80%
MCAM_047	MCAM	-7895394802	active	Train 80%
AHSG_001	AHSG	6549496651	active	Train 80%
LRG1_042	LRG1	-0,83187145	active	Train 80%
CLEC3B_020	CLEC3B	-3097887754	active	Train 80%
COMP_023	COMP	-7097887993	active	Train 80%
MRC1_073	MRC1	-8200249672	active	Train 80%
F9_027	F9	-51844244	active	Train 80%
MCAM_047	MCAM	-7895394802	active	Train 80%
AHSG_001	AHSG	6692164898	active	Train 80%
LRG1_042	LRG1	-1207894206	active	Train 80%
CLEC3B_020	CLEC3B	-2866699457	active	Train 80%
COMP_023	COMP	-6546245098	active	Train 80%
MRC1_073	MRC1	-767300272	active	Train 80%
F9_027	F9	-4844769001	active	Train 80%
MCAM_047	MCAM	-7506352901	active	Train 80%
AHSG_001	AHSG	6432864189	active	Train 80%
LRG1_042	LRG1	-0,838821828	active	Train 80%
CLEC3B_020	CLEC3B	-3233866453	active	Train 80%
COMP_023	COMP	-6392894745	active	Train 80%
MRC1_073	MRC1	-8702750206	active	Train 80%
F9_027	F9	-5216249943	active	Train 80%
MCAM_047	MCAM	-7930160522	remission	Train 80%
AHSG_001	AHSG	7437489033	remission	Train 80%
LRG1_042	LRG1	-2298317909	remission	Train 80%
CLEC3B_020	CLEC3B	-3029146433	remission	Train 80%
COMP_023	COMP	-6210896969	remission	Train 80%
MRC1_073	MRC1	-9287712097	remission	Train 80%
F9_027	F9	-5643856049	remission	Train 80%
MCAM_047	MCAM	-8002309799	remission	Train 80%
AHSG_001	AHSG	6891447067	remission	Train 80%
LRG1_042	LRG1	-2383830547	remission	Train 80%
CLEC3B_020	CLEC3B	-3037414074	remission	Train 80%
COMP_023	COMP	-6643856049	remission	Train 80%
MRC1_073	MRC1	-9965784073	remission	Train 80%
F9_027	F9	-5173970222	remission	Train 80%
MCAM_047	MCAM	-7480357647	remission	Train 80%
AHSG_001	AHSG	7257604599	remission	Train 80%
LRG1_042	LRG1	-1237183452	remission	Train 80%
CLEC3B_020	CLEC3B	-3276484966	remission	Train 80%
COMP_023	COMP	-6356975079	remission	Train 80%
MRC1_073	MRC1	-9117787361	remission	Train 80%
F9_027	F9	-5368849277	remission	Train 80%
MCAM_047	MCAM	-8380822182	remission	Train 80%
AHSG_001	AHSG	697713232	remission	Train 80%
LRG1_042	LRG1	-269525528	remission	Train 80%
CLEC3B_020	CLEC3B	-3149440527	remission	Train 80%
COMP_023	COMP	-6368849277	remission	Train 80%
MRC1_073	MRC1	-1011778736	remission	Train 80%
F9_027	F9	-5374823093	remission	Train 80%
MCAM_047	MCAM	-8158429146	remission	Train 80%
AHSG_001	AHSG	6905454636	remission	Train 80%
LRG1_042	LRG1	-2350338697	remission	Train 80%
CLEC3B_020	CLEC3B	-3582080126	remission	Train 80%
COMP_023	COMP	-6493296623	remission	Train 80%
MRC1_073	MRC1	-8429731369	remission	Train 80%
F9_027	F9	-4740818024	remission	Train 80%
MCAM_047	MCAM	-7532824993	remission	Train 80%
AHSG_001	AHSG	7351146221	remission	Train 80%
LRG1_042	LRG1	-2701811075	remission	Train 80%
CLEC3B_020	CLEC3B	-23673594	remission	Train 80%
COMP_023	COMP	-6158429146	remission	Train 80%
MRC1_073	MRC1	-9200249672	remission	Train 80%
F9_027	F9	-4974829197	remission	Train 80%
MCAM_047	MCAM	-8429731369	remission	Train 80%
AHSG_001	AHSG	6966451168	remission	Train 80%
LRG1_042	LRG1	-2187050104	remission	Train 80%
CLEC3B_020	CLEC3B	-3310432434	remission	Train 80%
COMP_023	COMP	-6965784073	remission	Train 80%
MRC1_073	MRC1	-8828280449	remission	Train 80%
F9_027	F9	-4965784073	remission	Train 80%
MCAM_047	MCAM	-7615286827	remission	Train 80%
AHSG_001	AHSG	691635704	remission	Train 80%
LRG1_042	LRG1	-2856214762	remission	Train 80%
CLEC3B_020	CLEC3B	-2659266949	remission	Train 80%
COMP_023	COMP	-6506352901	remission	Train 80%
MRC1_073	MRC1	-112877121	remission	Train 80%
F9_027	F9	-5248793602	remission	Train 80%
MCAM_047	MCAM	-8002309799	remission	Train 80%
AHSG_001	AHSG	7096185684	remission	Train 80%
LRG1_042	LRG1	-11581074	remission	Train 80%
CLEC3B_020	CLEC3B	-3056491137	remission	Train 80%
COMP_023	COMP	-6844769001	remission	Train 80%
MRC1_073	MRC1	-9702750206	remission	Train 80%
F9_027	F9	-4516222954	remission	Train 80%
MCAM_047	MCAM	-7615286827	remission	Train 80%
AHSG_001	AHSG	6557002544	remission	Train 80%
LRG1_042	LRG1	-1767584801	remission	Train 80%
CLEC3B_020	CLEC3B	-3402015924	remission	Train 80%
COMP_023	COMP	-6368849277	remission	Train 80%
MRC1_073	MRC1	-8965784073	remission	Train 80%
F9_027	F9	-4698997974	remission	Train 80%
MCAM_047	MCAM	-776415062	remission	Train 80%
AHSG_001	AHSG	670311594	remission	Train 80%
LRG1_042	LRG1	-1866173387	remission	Train 80%
CLEC3B_020	CLEC3B	-2591614246	remission	Train 80%
COMP_023	COMP	-6429731369	remission	Train 80%
MRC1_073	MRC1	-948035717	remission	Train 80%
F9_027	F9	-5304718971	remission	Train 80%
MCAM_047	MCAM	-7965784073	remission	Train 80%
AHSG_001	AHSG	6678329468	remission	Train 80%
LRG1_042	LRG1	-265018177	remission	Train 80%
CLEC3B_020	CLEC3B	-272165823	remission	Train 80%
COMP_023	COMP	-7587272644	remission	Train 80%
MRC1_073	MRC1	-8828280449	remission	Train 80%
F9_027	F9	-5293358803	remission	Train 80%
MCAM_047	MCAM	-7733123779	remission	Train 80%
AHSG_001	AHSG	732504797	remission	Train 80%
LRG1_042	LRG1	-2912672997	remission	Train 80%
CLEC3B_020	CLEC3B	-2624154329	remission	Train 80%
COMP_023	COMP	-6127840996	remission	Train 80%
MRC1_073	MRC1	-9200249672	remission	Train 80%
F9_027	F9	-4783886433	remission	Train 80%
MCAM_047	MCAM	-7020925999	remission	Train 80%
AHSG_001	AHSG	7210244656	remission	Train 80%
LRG1_042	LRG1	-1564478159	remission	Train 80%
CLEC3B_020	CLEC3B	-304572916	remission	Train 80%
COMP_023	COMP	-629902792	remission	Train 80%
MRC1_073	MRC1	-8117787361	remission	Train 80%
F9_027	F9	-4799872398	remission	Train 80%
MCAM_047	MCAM	-7828280926	remission	Train 80%
AHSG_001	AHSG	7119119644	remission	Train 80%
LRG1_042	LRG1	-2912672997	remission	Train 80%
CLEC3B_020	CLEC3B	-2522840738	remission	Train 80%
COMP_023	COMP	-7137965202	remission	Train 80%
MRC1_073	MRC1	-8828280449	remission	Train 80%
F9_027	F9	-5368849277	remission	Train 80%
MCAM_047	MCAM	-7587272644	remission	Train 80%
AHSG_001	AHSG	7124711514	remission	Train 80%
LRG1_042	LRG1	-2179188013	remission	Train 80%
CLEC3B_020	CLEC3B	-2820106745	remission	Train 80%
COMP_023	COMP	-6467533588	remission	Train 80%
MRC1_073	MRC1	-8333516121	remission	Train 80%
F9_027	F9	-4651087761	remission	Train 80%
MCAM_047	MCAM	-7615286827	remission	Train 80%
AHSG_001	AHSG	6775348186	remission	Train 80%
LRG1_042	LRG1	-2043348551	remission	Train 80%
CLEC3B_020	CLEC3B	-3247422695	remission	Train 80%
COMP_023	COMP	-5895394802	remission	Train 80%
MRC1_073	MRC1	-9287712097	remission	Train 80%
F9_027	F9	-4791857243	remission	Train 80%
MCAM_047	MCAM	-7480357647	remission	Train 80%
AHSG_001	AHSG	6990365028	remission	Train 80%
LRG1_042	LRG1	-1781404853	remission	Train 80%
CLEC3B_020	CLEC3B	-3197599888	remission	Train 80%
COMP_023	COMP	-5921390057	remission	Train 80%
MRC1_073	MRC1	-1011778736	remission	Train 80%
F9_027	F9	-5351074696	remission	Train 80%
MCAM_047	MCAM	-7506352901	remission	Train 80%
AHSG_001	AHSG	7345333576	remission	Train 80%
LRG1_042	LRG1	-2701811075	remission	Train 80%
CLEC3B_020	CLEC3B	-372165823	remission	Train 80%
COMP_023	COMP	-5921390057	remission	Train 80%
MRC1_073	MRC1	-9039784431	remission	Train 80%
F9_027	F9	-4576905727	remission	Train 80%
MCAM_047	MCAM	-7506352901	remission	Train 80%
AHSG_001	AHSG	7573322296	remission	Train 80%
LRG1_042	LRG1	-2395169497	remission	Train 80%
CLEC3B_020	CLEC3B	-2711227894	remission	Train 80%
COMP_023	COMP	-5546245098	remission	Train 80%
MRC1_073	MRC1	-8587272644	remission	Train 80%
F9_027	F9	-5030324459	remission	Train 80%
MCAM_047	MCAM	-7158429146	remission	Train 80%
AHSG_001	AHSG	6852890491	remission	Train 80%
LRG1_042	LRG1	-2134793758	remission	Train 80%
CLEC3B_020	CLEC3B	-3079478025	remission	Train 80%
COMP_023	COMP	-5983931541	remission	Train 80%
MRC1_073	MRC1	-9702750206	remission	Train 80%
F9_027	F9	-453951931	remission	Train 80%
MCAM_047	MCAM	-7965784073	remission	Train 80%
AHSG_001	AHSG	6950600147	remission	Train 80%
LRG1_042	LRG1	-2519528151	remission	Train 80%
CLEC3B_020	CLEC3B	-3057692051	remission	Train 80%
COMP_023	COMP	-6088039875	remission	Train 80%
MRC1_073	MRC1	-9380822182	remission	Train 80%
F9_027	F9	-5039784908	remission	Train 80%
MCAM_047	MCAM	-745482254	remission	Train 80%
AHSG_001	AHSG	7173560143	remission	Train 80%
LRG1_042	LRG1	-1712173104	remission	Train 80%
CLEC3B_020	CLEC3B	-2830331564	remission	Train 80%
COMP_023	COMP	-6168771267	remission	Train 80%
MRC1_073	MRC1	-9965784073	remission	Train 80%
F9_027	F9	-4324816227	remission	Train 80%
MCAM_047	MCAM	-7356975079	remission	Train 80%
AHSG_001	AHSG	7046597958	remission	Train 80%
LRG1_042	LRG1	-1621044517	remission	Train 80%
CLEC3B_020	CLEC3B	-2579490662	remission	Train 80%
COMP_023	COMP	-5227016449	remission	Train 80%
MRC1_073	MRC1	-9117787361	remission	Train 80%
F9_027	F9	-4787866592	remission	Train 80%
MCAM_047	MCAM	-7532824993	remission	Train 80%
AHSG_001	AHSG	7521275997	remission	Train 80%
LRG1_042	LRG1	-2769059181	remission	Train 80%
CLEC3B_020	CLEC3B	-3300448418	remission	Train 80%
COMP_023	COMP	-5947862148	remission	Train 80%
MRC1_073	MRC1	-948035717	remission	Train 80%
F9_027	F9	-4044538498	remission	Train 80%
MCAM_047	MCAM	-7480357647	remission	Train 80%
AHSG_001	AHSG	7685751438	remission	Train 80%
LRG1_042	LRG1	-2099123478	remission	Train 80%
CLEC3B_020	CLEC3B	-3040971756	remission	Train 80%
COMP_023	COMP	-5861447811	remission	Train 80%
MRC1_073	MRC1	-9287712097	remission	Train 80%
F9_027	F9	-429902792	remission	Train 80%
MCAM_047	MCAM	-7828280926	remission	Train 80%
AHSG_001	AHSG	7133713722	remission	Train 80%
LRG1_042	LRG1	-2214909792	remission	Train 80%
CLEC3B_020	CLEC3B	-2732164621	remission	Train 80%
COMP_023	COMP	-6587272644	remission	Train 80%
MRC1_073	MRC1	-876415062	remission	Train 80%
F9_027	F9	-4110292912	remission	Train 80%
MCAM_047	MCAM	-7733123779	remission	Train 80%
AHSG_001	AHSG	7607542515	remission	Train 80%
LRG1_042	LRG1	-2258424997	remission	Train 80%
CLEC3B_020	CLEC3B	-2915935755	remission	Train 80%
COMP_023	COMP	-5912672997	remission	Train 80%
MRC1_073	MRC1	-8895395279	remission	Train 80%
F9_027	F9	-3781900883	remission	Train 80%
MCAM_047	MCAM	-7137965202	remission	Train 80%
AHSG_001	AHSG	7628322124	remission	Train 80%
LRG1_042	LRG1	-1777937412	remission	Train 80%
CLEC3B_020	CLEC3B	-242662549	remission	Train 80%
COMP_023	COMP	-6276484966	remission	Train 80%
MRC1_073	MRC1	-8380822182	remission	Train 80%
F9_027	F9	-4895394802	remission	Train 80%
MCAM_047	MCAM	-8078259468	remission	Train 80%
AHSG_001	AHSG	6966797352	remission	Train 80%
LRG1_042	LRG1	-2128471851	remission	Train 80%
CLEC3B_020	CLEC3B	-2799872398	remission	Train 80%
COMP_023	COMP	-6878321171	remission	Train 80%
MRC1_073	MRC1	-9587272644	remission	Train 80%
F9_027	F9	-526534462	remission	Train 80%
MCAM_047	MCAM	-776415062	remission	Train 80%
AHSG_001	AHSG	7185663223	remission	Train 80%
LRG1_042	LRG1	-2057091475	remission	Train 80%
CLEC3B_020	CLEC3B	-2779917717	remission	Train 80%
COMP_023	COMP	-5993091583	remission	Train 80%
MRC1_073	MRC1	-9117787361	remission	Train 80%
F9_027	F9	-4997693539	remission	Train 80%
MCAM_047	MCAM	-8158429146	remission	Train 80%
AHSG_001	AHSG	7219418526	remission	Train 80%
LRG1_042	LRG1	-2332062483	remission	Train 80%
CLEC3B_020	CLEC3B	-340659833	remission	Train 80%
COMP_023	COMP	-6878321171	remission	Train 80%
MRC1_073	MRC1	-9380822182	remission	Train 80%
F9_027	F9	-5304718971	remission	Train 80%
MCAM_047	MCAM	-8117787361	remission	Train 80%
AHSG_001	AHSG	6453505993	remission	Train 80%
LRG1_042	LRG1	-2246053219	remission	Train 80%
CLEC3B_020	CLEC3B	-3054092646	remission	Train 80%
COMP_023	COMP	-6748553753	remission	Train 80%
MRC1_073	MRC1	-1011778736	remission	Train 80%
F9_027	F9	-5102837086	remission	Train 80%
MCAM_047	MCAM	-7643856049	remission	Train 80%
AHSG_001	AHSG	7250479221	remission	Train 80%
LRG1_042	LRG1	-290400815	remission	Train 80%
CLEC3B_020	CLEC3B	-283650136	remission	Train 80%
COMP_023	COMP	-6030324459	remission	Train 80%
MRC1_073	MRC1	-9200249672	remission	Train 80%
F9_027	F9	-5097887993	remission	Train 80%
MCAM_047	MCAM	-7200249672	remission	Train 80%
AHSG_001	AHSG	6247665405	remission	Train 80%
LRG1_042	LRG1	-0,618827403	remission	Train 80%
CLEC3B_020	CLEC3B	-3326262712	remission	Train 80%
COMP_023	COMP	-6687799454	remission	Train 80%
MRC1_073	MRC1	-7733123779	remission	Train 80%
F9_027	F9	-5423526287	remission	Train 80%
MCAM_047	MCAM	-7333516121	remission	Train 80%
AHSG_001	AHSG	7246369362	remission	Train 80%
LRG1_042	LRG1	-2158429384	remission	Train 80%
CLEC3B_020	CLEC3B	-2465141535	remission	Train 80%
COMP_023	COMP	-6356975079	remission	Train 80%
MRC1_073	MRC1	-9380822182	remission	Train 80%
F9_027	F9	-6345198154	remission	Train 80%
MCAM_047	MCAM	-7895394802	remission	Train 80%
AHSG_001	AHSG	672635603	remission	Train 80%
LRG1_042	LRG1	-22961905	remission	Train 80%
CLEC3B_020	CLEC3B	-2945637703	remission	Train 80%
COMP_023	COMP	-6380821705	remission	Train 80%
MRC1_073	MRC1	-9828280449	remission	Train 80%
F9_027	F9	-5083141327	remission	Train 80%
MCAM_047	MCAM	-7429731369	remission	Train 80%
AHSG_001	AHSG	7276301384	remission	Train 80%
LRG1_042	LRG1	-1036525846	remission	Train 80%
CLEC3B_020	CLEC3B	-304453826	remission	Train 80%
COMP_023	COMP	-6912672997	remission	Train 80%
MRC1_073	MRC1	-9039784431	remission	Train 80%
F9_027	F9	-558035326	remission	Train 80%
MCAM_047	MCAM	-7643856049	remission	Train 80%
AHSG_001	AHSG	6912230492	remission	Train 80%
LRG1_042	LRG1	-1528656483	remission	Train 80%
CLEC3B_020	CLEC3B	-314050746	remission	Train 80%
COMP_023	COMP	-6137965202	remission	Train 80%
MRC1_073	MRC1	-1011778736	remission	Train 80%
F9_027	F9	-5473931313	remission	Train 80%
MCAM_047	MCAM	-7930160522	remission	Train 80%
AHSG_001	AHSG	7193300724	remission	Train 80%
LRG1_042	LRG1	-2239225626	remission	Train 80%
CLEC3B_020	CLEC3B	-3252913475	remission	Train 80%
COMP_023	COMP	-6392894745	remission	Train 80%
MRC1_073	MRC1	-1011778736	remission	Train 80%
F9_027	F9	-5327710629	remission	Train 80%
MCAM_047	MCAM	-8078259468	remission	Train 80%
AHSG_001	AHSG	6589535713	remission	Train 80%
LRG1_042	LRG1	-0,853084147	remission	Train 80%
CLEC3B_020	CLEC3B	-6748553753	remission	Train 80%
COMP_023	COMP	-7356975079	remission	Train 80%
MRC1_073	MRC1	-8532824516	remission	Train 80%
F9_027	F9	-4706511974	remission	Train 80%
MCAM_047	MCAM	-8158429146	active	Test 20%
AHSG_001	AHSG	5873515606	active	Test 20%
LRG1_042	LRG1	0,565597177	active	Test 20%
CLEC3B_020	CLEC3B	-4662003517	active	Test 20%
COMP_023	COMP	-7861447811	active	Test 20%
MRC1_073	MRC1	-9039784431	active	Test 20%
F9_027	F9	-5702749729	active	Test 20%
MCAM_047	MCAM	-776415062	active	Test 20%
AHSG_001	AHSG	5002855301	active	Test 20%
LRG1_042	LRG1	-1275436997	active	Test 20%
CLEC3B_020	CLEC3B	-3736965418	active	Test 20%
COMP_023	COMP	-6658355713	active	Test 20%
MRC1_073	MRC1	-7480357647	active	Test 20%
F9_027	F9	-4301870346	active	Test 20%
MCAM_047	MCAM	-8078259468	active	Test 20%
AHSG_001	AHSG	5678060532	active	Test 20%
LRG1_042	LRG1	-0,09495727	active	Test 20%
CLEC3B_020	CLEC3B	-3773984671	active	Test 20%
COMP_023	COMP	-7532824993	active	Test 20%
MRC1_073	MRC1	-122877121	active	Test 20%
F9_027	F9	-4351074696	active	Test 20%
MCAM_047	MCAM	-8117787361	active	Test 20%
AHSG_001	AHSG	4913224697	active	Test 20%
LRG1_042	LRG1	0,289716393	active	Test 20%
CLEC3B_020	CLEC3B	-3177881718	active	Test 20%
COMP_023	COMP	-6930160522	active	Test 20%
MRC1_073	MRC1	-8117787361	active	Test 20%
F9_027	F9	-3986216068	active	Test 20%
MCAM_047	MCAM	-767300272	active	Test 20%
AHSG_001	AHSG	616321516	active	Test 20%
LRG1_042	LRG1	-1272994399	active	Test 20%
CLEC3B_020	CLEC3B	-3290532827	active	Test 20%
COMP_023	COMP	-6429731369	active	Test 20%
MRC1_073	MRC1	-8380822182	active	Test 20%
F9_027	F9	-4772012711	active	Test 20%
MCAM_047	MCAM	-8643856049	active	Test 20%
AHSG_001	AHSG	5393910408	active	Test 20%
LRG1_042	LRG1	-0,013916757	active	Test 20%
CLEC3B_020	CLEC3B	-4319045544	active	Test 20%
COMP_023	COMP	-7020925999	active	Test 20%
MRC1_073	MRC1	-6878321171	active	Test 20%
F9_027	F9	-4085588455	active	Test 20%
MCAM_047	MCAM	-8287712097	active	Test 20%
AHSG_001	AHSG	459102726	active	Test 20%
LRG1_042	LRG1	-0,718331397	active	Test 20%
CLEC3B_020	CLEC3B	-3932361364	active	Test 20%
COMP_023	COMP	-6480357647	active	Test 20%
MRC1_073	MRC1	-767300272	active	Test 20%
F9_027	F9	-515328598	active	Test 20%
MCAM_047	MCAM	-7733123779	active	Test 20%
AHSG_001	AHSG	6628364086	active	Test 20%
LRG1_042	LRG1	-2134793758	active	Test 20%
CLEC3B_020	CLEC3B	-3233786583	active	Test 20%
COMP_023	COMP	-6912672997	active	Test 20%
MRC1_073	MRC1	-8895395279	active	Test 20%
F9_027	F9	-5405069351	active	Test 20%
MCAM_047	MCAM	-8158429146	active	Test 20%
AHSG_001	AHSG	7395897388	active	Test 20%
LRG1_042	LRG1	-135660553	active	Test 20%
CLEC3B_020	CLEC3B	-2758281946	active	Test 20%
COMP_023	COMP	-6878321171	active	Test 20%
MRC1_073	MRC1	-848035717	active	Test 20%
F9_027	F9	-4840629101	active	Test 20%
MCAM_047	MCAM	-848035717	active	Test 20%
AHSG_001	AHSG	6616535664	active	Test 20%
LRG1_042	LRG1	-0,207061395	active	Test 20%
CLEC3B_020	CLEC3B	-3329159737	active	Test 20%
COMP_023	COMP	-7356975079	active	Test 20%
MRC1_073	MRC1	-9117787361	active	Test 20%
F9_027	F9	-453951931	active	Test 20%
MCAM_047	MCAM	-8380822182	active	Test 20%
AHSG_001	AHSG	6442037582	active	Test 20%
LRG1_042	LRG1	-1262572885	active	Test 20%
CLEC3B_020	CLEC3B	-389324975	active	Test 20%
COMP_023	COMP	-7078258991	active	Test 20%
MRC1_073	MRC1	-8532824516	active	Test 20%
F9_027	F9	-5137965202	active	Test 20%
MCAM_047	MCAM	-8078259468	active	Test 20%
AHSG_001	AHSG	6142789364	active	Test 20%
LRG1_042	LRG1	-2625934362	active	Test 20%
CLEC3B_020	CLEC3B	-3536168337	active	Test 20%
COMP_023	COMP	-7356975079	active	Test 20%
MRC1_073	MRC1	-8333516121	active	Test 20%
F9_027	F9	-4669326782	active	Test 20%
MCAM_047	MCAM	-7405069351	remission	Test 20%
AHSG_001	AHSG	7832476616	remission	Test 20%
LRG1_042	LRG1	-2694321394	remission	Test 20%
CLEC3B_020	CLEC3B	-3033864975	remission	Test 20%
COMP_023	COMP	-6573466778	remission	Test 20%
MRC1_073	MRC1	-1070275021	remission	Test 20%
F9_027	F9	-445482254	remission	Test 20%
MCAM_047	MCAM	-7702749729	remission	Test 20%
AHSG_001	AHSG	7560748577	remission	Test 20%
LRG1_042	LRG1	-2277883768	remission	Test 20%
CLEC3B_020	CLEC3B	-2744680405	remission	Test 20%
COMP_023	COMP	-6068543911	remission	Test 20%
MRC1_073	MRC1	-9965784073	remission	Test 20%
F9_027	F9	-5122805595	remission	Test 20%
MCAM_047	MCAM	-7480357647	remission	Test 20%
AHSG_001	AHSG	6858237267	remission	Test 20%
LRG1_042	LRG1	-2110292912	remission	Test 20%
CLEC3B_020	CLEC3B	-2539519548	remission	Test 20%
COMP_023	COMP	-626534462	remission	Test 20%
MRC1_073	MRC1	-876415062	remission	Test 20%
F9_027	F9	-5333516121	remission	Test 20%
MCAM_047	MCAM	-7506352901	remission	Test 20%
AHSG_001	AHSG	7629821301	remission	Test 20%
LRG1_042	LRG1	-1853084087	remission	Test 20%
CLEC3B_020	CLEC3B	-3173970222	remission	Test 20%
COMP_023	COMP	-6345198154	remission	Test 20%
MRC1_073	MRC1	-9287712097	remission	Test 20%
F9_027	F9	-4869859695	remission	Test 20%
MCAM_047	MCAM	-726534462	remission	Test 20%
AHSG_001	AHSG	6716338158	remission	Test 20%
LRG1_042	LRG1	-2236503363	remission	Test 20%
CLEC3B_020	CLEC3B	-3685941696	remission	Test 20%
COMP_023	COMP	-629902792	remission	Test 20%
MRC1_073	MRC1	-9039784431	remission	Test 20%
F9_027	F9	-4287712574	remission	Test 20%
MCAM_047	MCAM	-6912672997	remission	Test 20%
AHSG_001	AHSG	7191904068	remission	Test 20%
LRG1_042	LRG1	-2512925386	remission	Test 20%
CLEC3B_020	CLEC3B	-2431286812	remission	Test 20%
COMP_023	COMP	-6068543911	remission	Test 20%
MRC1_073	MRC1	-948035717	remission	Test 20%
F9_027	F9	-5025617599	remission	Test 20%
MCAM_047	MCAM	-745482254	remission	Test 20%
AHSG_001	AHSG	680107069	remission	Test 20%
LRG1_042	LRG1	-2522011995	remission	Test 20%
CLEC3B_020	CLEC3B	-5321928024	remission	Test 20%
COMP_023	COMP	-6189680099	remission	Test 20%
MRC1_073	MRC1	-8828280449	remission	Test 20%
F9_027	F9	-3842697382	remission	Test 20%
MCAM_047	MCAM	-7587272644	remission	Test 20%
AHSG_001	AHSG	7089372158	remission	Test 20%
LRG1_042	LRG1	-3309001923	remission	Test 20%
CLEC3B_020	CLEC3B	-2711227894	remission	Test 20%
COMP_023	COMP	-6506352901	remission	Test 20%
MRC1_073	MRC1	-102877121	remission	Test 20%
F9_027	F9	-5772012711	remission	Test 20%
MCAM_047	MCAM	-767300272	remission	Test 20%
AHSG_001	AHSG	6887043953	remission	Test 20%
LRG1_042	LRG1	-2307572842	remission	Test 20%
CLEC3B_020	CLEC3B	-2734083176	remission	Test 20%
COMP_023	COMP	-6573466778	remission	Test 20%
MRC1_073	MRC1	-9287712097	remission	Test 20%
F9_027	F9	-5594225407	remission	Test 20%
MCAM_047	MCAM	-776415062	remission	Test 20%
AHSG_001	AHSG	6877952576	remission	Test 20%
LRG1_042	LRG1	-2284897327	remission	Test 20%
CLEC3B_020	CLEC3B	-2705570459	remission	Test 20%
COMP_023	COMP	-5904007912	remission	Test 20%
MRC1_073	MRC1	-9587272644	remission	Test 20%
F9_027	F9	-5168771267	remission	Test 20%

[truncated: 37 more sheets: Fig3d, Fig3e, Fig4a, Fig4b, Fig4c, Fig5a, Fig5b, Fig5c, Fig5d, Fig5e, Fig5f, Suppl.Fig1a, Suppl.Fig1b, Suppl.Fig1c, Suppl.Fig1d, Suppl.Fig1e, Suppl.Fig1f, Suppl.Fig1g, Suppl.Fig1h, Suppl.Fig1i …]
